# Supplementary material for: Organic–inorganic hybrid mixed-halide ZnII and CdII tetra­halometallates with the 2-methyl­imidazo[1,5-a]pyridinium cation
Source: Acta Crystallogr E Crystallogr Commun. 2022 Mar 8;78(Pt 4):359–64. doi: 10.1107/S2056989022002420 (PMC8983982; doi:10.1107/S2056989022002420)
Supplement: Supplementary file 1 [file e-78-00359-sup1.cif]

##############################################################################
#                                                                            #
# This CIF contains the data in a paper accepted for publication in          #
# Acta Crystallographica Section E. It conforms to the requirements of       #
# Notes for Authors for Acta Crystallographica Section E, and has been       #
# peer reviewed under the auspices of the IUCr Commission on Journals.       #
#                                                                            #
# Full details of the Crystallographic Information File format               #
# are given in the paper "The Crystallographic Information File (CIF):       #
# a New Standard Archive File for Crystallography" by S. R. Hall, F. H.      #
# Allen and I. D. Brown [Acta Cryst. (1991), A47, 655-685].                  #
#                                                                            #
# The current version of the core CIF dictionary is obtainable from          #
# ftp://ftp.iucr.org/pub/cif_core.dic.                                       #
#                                                                            #
# Software is freely available for graphical display of the structure(s)     #
# in this CIF. For information consult the CIF software page                 #
# http://www.iucr.org/resources/cif/software.                                #
#                                                                            #
# This file may be used for bona fide research purposes within the           #
# scientific community so long as proper attribution is given to the journal # 
# article from which it was obtained.                                        #
#                                                                            #
##############################################################################
data_I
_audit_creation_method     'SHELXL-2017/1'
_database_code_depnum_ccdc_archive     'CCDC 1960296'
_chemical_name_systematic
;
Bis(2-methylimidazo[1,5-<i>a</i>]pyridinium) trichloridoiodidozincate(II),
;
_chemical_name_common     ?
_chemical_formula_moiety
;
2(C8 H9 N2 +), Cl3.19 I0.81 Zn 2-
;
_chemical_formula_sum     'C16 H18 Cl3.19 I0.81 N4 Zn'
_chemical_formula_iupac
;
(C8 H9 N2)2 [Zn Cl3.19 I0.81]
;
_chemical_formula_weight     547.59
_chemical_melting_point     ?
_space_group_crystal_system     triclinic
_space_group_name_H-M_alt     'P -1'
_space_group_name_Hall     '-P 1'
loop_
    _space_group_symop_operation_xyz
    'x, y, z'
    '-x, -y, -z'
_cell_length_a     9.4588(6)
_cell_length_b     10.8892(8)
_cell_length_c     10.8343(9)
_cell_angle_alpha     100.305(7)
_cell_angle_beta     110.910(7)
_cell_angle_gamma     90.955(6)
_cell_volume     1021.67(14)
_cell_formula_units_Z     2
_cell_measurement_reflns_used     6804
_cell_measurement_theta_min     2.142
_cell_measurement_theta_max     36.664
_cell_measurement_temperature     100(2)
_exptl_crystal_description     prism
_exptl_crystal_colour     colourless
_exptl_crystal_size_max     0.680
_exptl_crystal_size_mid     0.480
_exptl_crystal_size_min     0.200
_exptl_crystal_density_diffrn     1.780
_exptl_crystal_density_meas     ?
_exptl_crystal_density_method     ?
_exptl_crystal_F_000     538
loop_
    _exptl_crystal_face_index_h
    _exptl_crystal_face_index_k
    _exptl_crystal_face_index_l
    _exptl_crystal_face_perp_dist
    0 -1 0 0.1811
    0 2 1 0.1762
    1 -1 -3 0.2949
    -1 0 0 0.0834
    1 0 0 0.1157
    1 -1 1 0.1764
    -1 1 -1 0.1656
    0 -1 1 0.2411
    2 -1 -3 0.2812
    0 1 -1 0.2635
_exptl_absorpt_coefficient_mu     2.850
_exptl_absorpt_correction_type     analytical
_exptl_absorpt_process_details
;
CrysAlis Pro (Rigaku OD, 2016)
;
_exptl_absorpt_correction_T_min     0.284
_exptl_absorpt_correction_T_max     0.592
_diffrn_ambient_temperature     100(2)
_diffrn_source     ?
_diffrn_radiation_type     MoK\a
_diffrn_radiation_wavelength     0.71073
_diffrn_radiation_monochromator     graphite
_diffrn_measurement_device_type     'Oxford Diffraction Xcalibur diffractometer'
_diffrn_measurement_method     '\w scans'
_diffrn_detector     'CCD plate'
_diffrn_detector_area_resol_mean     16.0009
_diffrn_reflns_number     21436
_diffrn_reflns_av_R_equivalents     0.0275
_diffrn_reflns_av_unetI/netI     0.0424
_diffrn_reflns_theta_min     1.908
_diffrn_reflns_theta_max     37.250
_diffrn_reflns_theta_full     25.242
_diffrn_measured_fraction_theta_max     0.954
_diffrn_measured_fraction_theta_full     0.998
_diffrn_reflns_limit_h_min     -15
_diffrn_reflns_limit_h_max     16
_diffrn_reflns_limit_k_min     -18
_diffrn_reflns_limit_k_max     18
_diffrn_reflns_limit_l_min     -16
_diffrn_reflns_limit_l_max     17
_diffrn_radiation_probe     x-ray
_refine_special_details
;
The halogen sites 2,3,4 were modelled as being part Cl and part I, with Cl
site occupancies refined to 0.3034(15), 0.9489(12) and 0.9343(12) respectively
 with the I site occupancies being the complements.
The cations were modelled as being rotationally disordered by 180 degrees.
The site occupancies refined to 0.855(17) and its complement for both
cations after independent refinement showed insignificant differences in the
values for the two cations.
;
_reflns_number_total     10105
_reflns_number_gt     8082
_reflns_threshold_expression     'I > 2\s(I)'
_refine_ls_structure_factor_coef     Fsqd
_refine_ls_matrix_type     full
_refine_ls_R_factor_all     0.0585
_refine_ls_R_factor_gt     0.0438
_refine_ls_wR_factor_gt     0.0954
_refine_ls_wR_factor_ref     0.1035
_refine_ls_goodness_of_fit_ref     1.030
_refine_ls_restrained_S_all     1.052
_refine_ls_number_reflns     10105
_refine_ls_number_parameters     241
_refine_ls_number_restraints     6
_refine_ls_hydrogen_treatment     constr
_refine_ls_weighting_scheme     calc
_refine_ls_weighting_details
              'w=1/[\s^2^(Fo^2^)+(0.0358P)^2^+1.1052P] where P=(Fo^2^+2Fc^2^)/3'
_atom_sites_solution_hydrogens     geom
_atom_sites_solution_primary     ?
_atom_sites_solution_secondary     ?
_refine_ls_shift/su_max     0.001
_refine_ls_shift/su_mean     0.000
_refine_diff_density_max     1.674
_refine_diff_density_min     -1.134
_refine_ls_extinction_method     none
_refine_ls_extinction_coef     .
loop_
    _atom_type_symbol
    _atom_type_description
    _atom_type_scat_dispersion_real
    _atom_type_scat_dispersion_imag
    _atom_type_scat_source
    'C' 'C' 0.0033 0.0016
                         'International Tables Vol C Tables 4.2.6.8 and 6.1.1.4'
    'H' 'H' 0.0000 0.0000
                         'International Tables Vol C Tables 4.2.6.8 and 6.1.1.4'
    'N' 'N' 0.0061 0.0033
                         'International Tables Vol C Tables 4.2.6.8 and 6.1.1.4'
    'Cl' 'Cl' 0.1484 0.1585
                         'International Tables Vol C Tables 4.2.6.8 and 6.1.1.4'
    'I' 'I' -0.4742 1.8119
                         'International Tables Vol C Tables 4.2.6.8 and 6.1.1.4'
    'Zn' 'Zn' 0.2839 1.4301
                         'International Tables Vol C Tables 4.2.6.8 and 6.1.1.4'
_computing_data_collection
;
CrysAlis Pro (Rigaku OD, 2016)
;
_computing_cell_refinement
;
CrysAlis Pro (Rigaku OD, 2016)
;
_computing_data_reduction
;
CrysAlis Pro (Rigaku OD, 2016)
;
_computing_structure_solution
;
SHELXT (Sheldrick, 2015a)
;
_computing_structure_refinement
;
SHELXL-2017 (Sheldrick, 2015b)
;
_computing_molecular_graphics
;
Mercury (Macrae et al, 2020)
;
_computing_publication_material
;
WinGX (Farrugia, 2012)
;
loop_
    _atom_site_type_symbol
    _atom_site_label
    _atom_site_fract_x
    _atom_site_fract_y
    _atom_site_fract_z
    _atom_site_U_iso_or_equiv
    _atom_site_adp_type
    _atom_site_calc_flag
    _atom_site_occupancy
    _atom_site_disorder_assembly
    _atom_site_disorder_group
    C C11 0.6600(2) 0.6614(2) 0.1111(2) 0.0248(4) Uani d 1 . .
    H H11 0.646426 0.711007 0.044607 0.030 Uiso calc 1 A 1
    N N12 0.7941(2) 0.62397(18) 0.1886(2) 0.0252(4) Uani d 1 . .
    C C12 0.9412(3) 0.6546(3) 0.1804(3) 0.0357(5) Uani d 1 . .
    H H12A 0.946281 0.605948 0.096999 0.053 Uiso calc 1 . .
    H H12B 1.022688 0.634282 0.258022 0.053 Uiso calc 1 . .
    H H12C 0.953186 0.744278 0.180683 0.053 Uiso calc 1 . .
    C C13 0.7715(2) 0.5545(2) 0.2710(2) 0.0263(4) Uani d 1 . .
    H H13 0.847038 0.517102 0.333981 0.032 Uiso calc 1 B 1
    N N13A 0.6223(2) 0.54728(18) 0.2485(2) 0.0233(4) Uani d 0.855(17) C 1
    C C13A 0.6223(2) 0.54728(18) 0.2485(2) 0.0233(4) Uani d 0.145(17) C 2
    C C14 0.5420(3) 0.4899(2) 0.3113(3) 0.0303(5) Uani d 1 . .
    H H14 0.592227 0.444246 0.379171 0.036 Uiso calc 1 C 1
    C C15 0.3917(3) 0.5003(2) 0.2739(3) 0.0334(5) Uani d 1 . .
    H H15 0.335840 0.463471 0.317513 0.040 Uiso calc 1 . .
    C C16 0.3147(3) 0.5662(2) 0.1692(3) 0.0324(5) Uani d 1 . .
    H H16 0.208174 0.571172 0.143478 0.039 Uiso calc 1 . .
    C C17 0.3906(2) 0.6215(2) 0.1063(3) 0.0273(4) Uani d 1 . .
    H H17 0.338477 0.664132 0.036158 0.033 Uiso calc 1 C 1
    C C17A 0.5491(2) 0.61438(19) 0.1470(2) 0.0222(4) Uani d 0.855(17) C 1
    N N17A 0.5491(2) 0.61438(19) 0.1470(2) 0.0222(4) Uani d 0.145(17) C 2
    C C21 0.2953(3) 0.9033(2) 0.3100(3) 0.0312(5) Uani d 1 . .
    H H21 0.197680 0.902835 0.316380 0.037 Uiso calc 1 C 1
    N N22 0.3346(2) 0.9439(2) 0.2132(2) 0.0312(4) Uani d 1 . .
    C C22 0.2337(4) 0.9986(3) 0.1032(3) 0.0476(8) Uani d 1 . .
    H H22A 0.201246 1.076857 0.140803 0.071 Uiso calc 1 . .
    H H22B 0.144421 0.939600 0.049935 0.071 Uiso calc 1 . .
    H H22C 0.288028 1.015842 0.045426 0.071 Uiso calc 1 . .
    C C23 0.4809(3) 0.9309(2) 0.2357(2) 0.0286(4) Uani d 1 . .
    H H23 0.535049 0.952375 0.182601 0.034 Uiso calc 1 C 1
    N N23A 0.5377(2) 0.88212(18) 0.34650(19) 0.0228(4) Uani d 0.855(17) C 1
    C C23A 0.5377(2) 0.88212(18) 0.34650(19) 0.0228(4) Uani d 0.145(17) C 2
    C C24 0.6857(3) 0.8517(2) 0.4121(3) 0.0324(5) Uani d 1 . .
    H H24 0.763660 0.864674 0.378530 0.039 Uiso calc 1 C 1
    C C25 0.7145(4) 0.8036(3) 0.5241(3) 0.0417(7) Uani d 1 . .
    H H25 0.813962 0.781557 0.569003 0.050 Uiso calc 1 . .
    C C26 0.6008(4) 0.7853(3) 0.5760(3) 0.0435(7) Uani d 1 . .
    H H26 0.625542 0.752176 0.655778 0.052 Uiso calc 1 . .
    C C27 0.4577(4) 0.8137(2) 0.5151(3) 0.0377(6) Uani d 1 . .
    H H27 0.381785 0.800864 0.550997 0.045 Uiso calc 1 C 1
    C C27A 0.4226(3) 0.8635(2) 0.3958(2) 0.0254(4) Uani d 0.855(17) C 1
    N N27A 0.4226(3) 0.8635(2) 0.3958(2) 0.0254(4) Uani d 0.145(17) C 2
    Zn Zn1 0.83992(3) 0.19500(3) 0.25185(3) 0.02399(7) Uani d 1 . .
    Cl Cl1 0.58526(6) 0.19206(6) 0.13225(6) 0.02775(11) Uani d 1 . .
    Cl Cl2 0.9808(5) 0.2984(5) 0.1553(5) 0.02266(7) Uani d 0.3034(15) . .
    I I2 1.00082(4) 0.30678(4) 0.14728(5) 0.02266(7) Uani d 0.6966(15) . .
    Cl Cl3 0.90002(15) -0.00570(10) 0.25354(14) 0.03234(17) Uani d 0.9489(12) .
.
    I I3 0.8998(9) -0.0326(4) 0.2395(9) 0.03234(17) Uani d 0.0511(12) . .
    Cl Cl4 0.88891(13) 0.30928(11) 0.46268(11) 0.03401(18) Uani d 0.9343(12) . .
    I I4 0.8998(6) 0.3042(5) 0.4976(3) 0.03401(18) Uani d 0.0657(12) . .
loop_
    _atom_site_aniso_label
    _atom_site_aniso_U_11
    _atom_site_aniso_U_22
    _atom_site_aniso_U_33
    _atom_site_aniso_U_12
    _atom_site_aniso_U_13
    _atom_site_aniso_U_23
    C11 0.0214(9) 0.0258(10) 0.0284(10) 0.0043(7) 0.0106(8) 0.0048(8)
    N12 0.0192(8) 0.0252(8) 0.0332(10) 0.0036(6) 0.0124(7) 0.0046(7)
    C12 0.0237(10) 0.0383(13) 0.0512(16) 0.0028(9) 0.0209(11) 0.0092(11)
    C13 0.0195(9) 0.0253(10) 0.0338(11) 0.0055(7) 0.0091(8) 0.0063(8)
    N13A 0.0191(8) 0.0209(8) 0.0302(9) 0.0031(6) 0.0102(7) 0.0030(7)
    C13A 0.0191(8) 0.0209(8) 0.0302(9) 0.0031(6) 0.0102(7) 0.0030(7)
    C14 0.0308(11) 0.0270(11) 0.0370(12) 0.0038(8) 0.0162(10) 0.0077(9)
    C15 0.0304(12) 0.0281(11) 0.0472(15) 0.0001(9) 0.0224(11) 0.0042(10)
    C16 0.0203(9) 0.0283(11) 0.0483(14) 0.0022(8) 0.0161(10) -0.0006(10)
    C17 0.0186(9) 0.0262(10) 0.0330(11) 0.0045(7) 0.0076(8) -0.0008(8)
    C17A 0.0193(8) 0.0194(8) 0.0263(9) 0.0037(6) 0.0085(7) -0.0003(7)
    N17A 0.0193(8) 0.0194(8) 0.0263(9) 0.0037(6) 0.0085(7) -0.0003(7)
    C21 0.0229(10) 0.0273(11) 0.0381(13) -0.0006(8) 0.0120(9) -0.0079(9)
    N22 0.0312(10) 0.0267(9) 0.0270(9) 0.0090(8) 0.0039(8) -0.0032(7)
    C22 0.0502(17) 0.0425(16) 0.0310(13) 0.0197(13) -0.0042(12) -0.0023(11)
    C23 0.0346(12) 0.0255(10) 0.0258(10) 0.0061(8) 0.0135(9) 0.0002(8)
    N23A 0.0224(8) 0.0213(8) 0.0246(8) 0.0021(6) 0.0109(7) -0.0006(6)
    C23A 0.0224(8) 0.0213(8) 0.0246(8) 0.0021(6) 0.0109(7) -0.0006(6)
    C24 0.0242(10) 0.0300(11) 0.0367(12) 0.0039(8) 0.0096(9) -0.0058(9)
    C25 0.0422(15) 0.0280(12) 0.0367(14) 0.0103(10) -0.0029(11) -0.0034(10)
    C26 0.067(2) 0.0246(12) 0.0316(13) 0.0007(12) 0.0102(13) 0.0041(10)
    C27 0.0556(17) 0.0241(11) 0.0363(13) -0.0096(10) 0.0244(13) -0.0013(9)
    C27A 0.0263(10) 0.0216(9) 0.0283(10) -0.0020(7) 0.0135(8) -0.0026(7)
    N27A 0.0263(10) 0.0216(9) 0.0283(10) -0.0020(7) 0.0135(8) -0.0026(7)
    Zn1 0.01984(12) 0.02715(13) 0.02316(13) 0.00151(9) 0.00564(9) 0.00513(9)
    Cl1 0.0206(2) 0.0329(3) 0.0284(2) 0.00323(18) 0.00568(19) 0.0096(2)
    Cl2 0.01846(15) 0.02384(12) 0.03012(12) 0.00196(10) 0.01175(9) 0.01045(8)
    I2 0.01846(15) 0.02384(12) 0.03012(12) 0.00196(10) 0.01175(9) 0.01045(8)
    Cl3 0.0298(3) 0.0181(4) 0.0504(5) 0.0077(4) 0.0154(3) 0.0078(4)
    I3 0.0298(3) 0.0181(4) 0.0504(5) 0.0077(4) 0.0154(3) 0.0078(4)
    Cl4 0.0276(3) 0.0452(4) 0.0222(4) -0.0028(2) 0.0058(4) -0.0034(4)
    I4 0.0276(3) 0.0452(4) 0.0222(4) -0.0028(2) 0.0058(4) -0.0034(4)
_geom_special_details
;
 All esds (except the esd in the dihedral angle between two l.s. planes)
 are estimated using the full covariance matrix.  The cell esds are taken
 into account individually in the estimation of esds in distances, angles
 and torsion angles; correlations between esds in cell parameters are only
 used when they are defined by crystal symmetry.  An approximate (isotropic)
 treatment of cell esds is used for estimating esds involving l.s. planes.
;
loop_
    _geom_bond_atom_site_label_1
    _geom_bond_atom_site_label_2
    _geom_bond_site_symmetry_2
    _geom_bond_distance
    _geom_bond_publ_flag
    C11 N17A . 1.363(3) ?
    C11 C17A . 1.363(3) ?
    C11 N12 . 1.364(3) ?
    C11 H11 . 0.9500 ?
    N12 C13 . 1.338(3) ?
    N12 C12 . 1.462(3) ?
    C12 H12A . 0.9800 ?
    C12 H12B . 0.9800 ?
    C12 H12C . 0.9800 ?
    C13 C13A . 1.341(3) ?
    C13 N13A . 1.341(3) ?
    C13 H13 . 0.9500 ?
    N13A C14 . 1.392(3) ?
    N13A C17A . 1.408(3) ?
    C13A C14 . 1.392(3) ?
    C13A N17A . 1.408(3) ?
    C14 C15 . 1.345(4) ?
    C14 H14 . 0.9500 ?
    C15 C16 . 1.432(4) ?
    C15 H15 . 0.9500 ?
    C16 C17 . 1.350(4) ?
    C16 H16 . 0.9500 ?
    C17 N17A . 1.411(3) ?
    C17 C17A . 1.411(3) ?
    C17 H17 . 0.9500 ?
    C21 N27A . 1.365(4) ?
    C21 C27A . 1.365(4) ?
    C21 N22 . 1.368(4) ?
    C21 H21 . 0.9500 ?
    N22 C23 . 1.332(3) ?
    N22 C22 . 1.465(3) ?
    C22 H22A . 0.9800 ?
    C22 H22B . 0.9800 ?
    C22 H22C . 0.9800 ?
    C23 C23A . 1.338(3) ?
    C23 N23A . 1.338(3) ?
    C23 H23 . 0.9500 ?
    N23A C27A . 1.400(3) ?
    N23A C24 . 1.401(3) ?
    C23A N27A . 1.400(3) ?
    C23A C24 . 1.401(3) ?
    C24 C25 . 1.348(4) ?
    C24 H24 . 0.9500 ?
    C25 C26 . 1.406(5) ?
    C25 H25 . 0.9500 ?
    C26 C27 . 1.347(5) ?
    C26 H26 . 0.9500 ?
    C27 N27A . 1.422(4) ?
    C27 C27A . 1.422(4) ?
    C27 H27 . 0.9500 ?
    Zn1 Cl3 . 2.2689(10) y
    Zn1 Cl4 . 2.2780(11) y
    Zn1 Cl1 . 2.2884(6) y
    Zn1 Cl2 . 2.346(3) y
    Zn1 I3 . 2.542(4) y
    Zn1 I4 . 2.568(3) y
    Zn1 I2 . 2.5969(4) y
loop_
    _geom_angle_atom_site_label_1
    _geom_angle_atom_site_label_2
    _geom_angle_atom_site_label_3
    _geom_angle_site_symmetry_1
    _geom_angle_site_symmetry_3
    _geom_angle
    _geom_angle_publ_flag
    N17A C11 N12 . . 107.2(2) ?
    C17A C11 N12 . . 107.2(2) ?
    C17A C11 H11 . . 126.4 ?
    N12 C11 H11 . . 126.4 ?
    C13 N12 C11 . . 110.52(19) ?
    C13 N12 C12 . . 125.2(2) ?
    C11 N12 C12 . . 124.3(2) ?
    N12 C12 H12A . . 109.5 ?
    N12 C12 H12B . . 109.5 ?
    H12A C12 H12B . . 109.5 ?
    N12 C12 H12C . . 109.5 ?
    H12A C12 H12C . . 109.5 ?
    H12B C12 H12C . . 109.5 ?
    N12 C13 C13A . . 107.4(2) ?
    N12 C13 N13A . . 107.4(2) ?
    N12 C13 H13 . . 126.3 ?
    N13A C13 H13 . . 126.3 ?
    C13 N13A C14 . . 129.9(2) ?
    C13 N13A C17A . . 108.77(19) ?
    C14 N13A C17A . . 121.32(19) ?
    C13 C13A C14 . . 129.9(2) ?
    C13 C13A N17A . . 108.77(19) ?
    C14 C13A N17A . . 121.32(19) ?
    C15 C14 N13A . . 118.6(2) ?
    C15 C14 C13A . . 118.6(2) ?
    C15 C14 H14 . . 120.7 ?
    N13A C14 H14 . . 120.7 ?
    C14 C15 C16 . . 120.9(2) ?
    C14 C15 H15 . . 119.5 ?
    C16 C15 H15 . . 119.5 ?
    C17 C16 C15 . . 121.3(2) ?
    C17 C16 H16 . . 119.4 ?
    C15 C16 H16 . . 119.4 ?
    C16 C17 N17A . . 118.5(2) ?
    C16 C17 C17A . . 118.5(2) ?
    C16 C17 H17 . . 120.7 ?
    C17A C17 H17 . . 120.7 ?
    C11 C17A N13A . . 106.19(18) ?
    C11 C17A C17 . . 134.5(2) ?
    N13A C17A C17 . . 119.4(2) ?
    C11 N17A C13A . . 106.19(18) ?
    C11 N17A C17 . . 134.5(2) ?
    C13A N17A C17 . . 119.4(2) ?
    N27A C21 N22 . . 107.2(2) ?
    C27A C21 N22 . . 107.2(2) ?
    C27A C21 H21 . . 126.4 ?
    N22 C21 H21 . . 126.4 ?
    C23 N22 C21 . . 110.1(2) ?
    C23 N22 C22 . . 124.1(3) ?
    C21 N22 C22 . . 125.7(3) ?
    N22 C22 H22A . . 109.5 ?
    N22 C22 H22B . . 109.5 ?
    H22A C22 H22B . . 109.5 ?
    N22 C22 H22C . . 109.5 ?
    H22A C22 H22C . . 109.5 ?
    H22B C22 H22C . . 109.5 ?
    N22 C23 C23A . . 107.6(2) ?
    N22 C23 N23A . . 107.6(2) ?
    N22 C23 H23 . . 126.2 ?
    N23A C23 H23 . . 126.2 ?
    C23 N23A C27A . . 109.2(2) ?
    C23 N23A C24 . . 129.8(2) ?
    C27A N23A C24 . . 121.1(2) ?
    C23 C23A N27A . . 109.2(2) ?
    C23 C23A C24 . . 129.8(2) ?
    N27A C23A C24 . . 121.1(2) ?
    C25 C24 N23A . . 118.2(3) ?
    C25 C24 C23A . . 118.2(3) ?
    C25 C24 H24 . . 120.9 ?
    N23A C24 H24 . . 120.9 ?
    C24 C25 C26 . . 121.6(3) ?
    C24 C25 H25 . . 119.2 ?
    C26 C25 H25 . . 119.2 ?
    C27 C26 C25 . . 121.4(3) ?
    C27 C26 H26 . . 119.3 ?
    C25 C26 H26 . . 119.3 ?
    C26 C27 N27A . . 118.6(3) ?
    C26 C27 C27A . . 118.6(3) ?
    C26 C27 H27 . . 120.7 ?
    C27A C27 H27 . . 120.7 ?
    C21 C27A N23A . . 105.9(2) ?
    C21 C27A C27 . . 135.0(2) ?
    N23A C27A C27 . . 119.1(2) ?
    C21 N27A C23A . . 105.9(2) ?
    C21 N27A C27 . . 135.0(2) ?
    C23A N27A C27 . . 119.1(2) ?
    Cl3 Zn1 Cl4 . . 112.60(5) y
    Cl3 Zn1 Cl1 . . 108.40(4) y
    Cl4 Zn1 Cl1 . . 107.71(4) y
    Cl3 Zn1 Cl2 . . 110.84(13) y
    Cl4 Zn1 Cl2 . . 106.83(14) y
    Cl1 Zn1 Cl2 . . 110.41(12) y
    Cl3 Zn1 I3 . . 3.2(2) ?
    Cl4 Zn1 I3 . . 115.8(2) y
    Cl1 Zn1 I3 . . 106.36(19) y
    Cl2 Zn1 I3 . . 109.7(2) y
    Cl3 Zn1 I4 . . 107.23(14) y
    Cl4 Zn1 I4 . . 5.44(15) ?
    Cl1 Zn1 I4 . . 109.51(13) y
    Cl2 Zn1 I4 . . 110.37(19) y
    I3 Zn1 I4 . . 110.4(2) y
    Cl3 Zn1 I2 . . 109.83(4) y
    Cl4 Zn1 I2 . . 106.78(4) y
    Cl1 Zn1 I2 . . 111.54(2) y
    Cl2 Zn1 I2 . . 1.24(13) ?
    I3 Zn1 I2 . . 108.8(2) y
    I4 Zn1 I2 . . 110.22(13) y
loop_
    _geom_torsion_atom_site_label_1
    _geom_torsion_atom_site_label_2
    _geom_torsion_atom_site_label_3
    _geom_torsion_atom_site_label_4
    _geom_torsion_site_symmetry_1
    _geom_torsion_site_symmetry_2
    _geom_torsion_site_symmetry_3
    _geom_torsion_site_symmetry_4
    _geom_torsion
    _geom_torsion_publ_flag
    N17A C11 N12 C13 . . . . 0.4(3) ?
    C17A C11 N12 C13 . . . . 0.4(3) ?
    N17A C11 N12 C12 . . . . 179.7(2) ?
    C17A C11 N12 C12 . . . . 179.7(2) ?
    C11 N12 C13 C13A . . . . -0.6(3) ?
    C12 N12 C13 C13A . . . . -179.8(2) ?
    C11 N12 C13 N13A . . . . -0.6(3) ?
    C12 N12 C13 N13A . . . . -179.8(2) ?
    N12 C13 N13A C14 . . . . -177.5(2) ?
    N12 C13 N13A C17A . . . . 0.4(3) ?
    N12 C13 C13A C14 . . . . -177.5(2) ?
    N12 C13 C13A N17A . . . . 0.4(3) ?
    C13 N13A C14 C15 . . . . 177.2(2) ?
    C17A N13A C14 C15 . . . . -0.5(3) ?
    C13 C13A C14 C15 . . . . 177.2(2) ?
    N17A C13A C14 C15 . . . . -0.5(3) ?
    N13A C14 C15 C16 . . . . 1.6(4) ?
    C13A C14 C15 C16 . . . . 1.6(4) ?
    C14 C15 C16 C17 . . . . -1.0(4) ?
    C15 C16 C17 N17A . . . . -0.8(4) ?
    C15 C16 C17 C17A . . . . -0.8(4) ?
    N12 C11 C17A N13A . . . . -0.1(2) ?
    N12 C11 C17A C17 . . . . 178.9(2) ?
    C13 N13A C17A C11 . . . . -0.2(2) ?
    C14 N13A C17A C11 . . . . 177.9(2) ?
    C13 N13A C17A C17 . . . . -179.4(2) ?
    C14 N13A C17A C17 . . . . -1.3(3) ?
    C16 C17 C17A C11 . . . . -177.1(2) ?
    C16 C17 C17A N13A . . . . 1.9(3) ?
    N12 C11 N17A C13A . . . . -0.1(2) ?
    N12 C11 N17A C17 . . . . 178.9(2) ?
    C13 C13A N17A C11 . . . . -0.2(2) ?
    C14 C13A N17A C11 . . . . 177.9(2) ?
    C13 C13A N17A C17 . . . . -179.4(2) ?
    C14 C13A N17A C17 . . . . -1.3(3) ?
    C16 C17 N17A C11 . . . . -177.1(2) ?
    C16 C17 N17A C13A . . . . 1.9(3) ?
    N27A C21 N22 C23 . . . . 0.0(3) ?
    C27A C21 N22 C23 . . . . 0.0(3) ?
    N27A C21 N22 C22 . . . . -177.8(2) ?
    C27A C21 N22 C22 . . . . -177.8(2) ?
    C21 N22 C23 C23A . . . . 0.0(3) ?
    C22 N22 C23 C23A . . . . 177.8(2) ?
    C21 N22 C23 N23A . . . . 0.0(3) ?
    C22 N22 C23 N23A . . . . 177.8(2) ?
    N22 C23 N23A C27A . . . . 0.1(3) ?
    N22 C23 N23A C24 . . . . -179.5(2) ?
    N22 C23 C23A N27A . . . . 0.1(3) ?
    N22 C23 C23A C24 . . . . -179.5(2) ?
    C23 N23A C24 C25 . . . . 179.6(2) ?
    C27A N23A C24 C25 . . . . 0.2(3) ?
    C23 C23A C24 C25 . . . . 179.6(2) ?
    N27A C23A C24 C25 . . . . 0.2(3) ?
    N23A C24 C25 C26 . . . . -0.8(4) ?
    C23A C24 C25 C26 . . . . -0.8(4) ?
    C24 C25 C26 C27 . . . . 0.8(4) ?
    C25 C26 C27 N27A . . . . -0.1(4) ?
    C25 C26 C27 C27A . . . . -0.1(4) ?
    N22 C21 C27A N23A . . . . 0.1(2) ?
    N22 C21 C27A C27 . . . . 178.8(3) ?
    C23 N23A C27A C21 . . . . -0.1(2) ?
    C24 N23A C27A C21 . . . . 179.5(2) ?
    C23 N23A C27A C27 . . . . -179.1(2) ?
    C24 N23A C27A C27 . . . . 0.5(3) ?
    C26 C27 C27A C21 . . . . -179.1(3) ?
    C26 C27 C27A N23A . . . . -0.5(3) ?
    N22 C21 N27A C23A . . . . 0.1(2) ?
    N22 C21 N27A C27 . . . . 178.8(3) ?
    C23 C23A N27A C21 . . . . -0.1(2) ?
    C24 C23A N27A C21 . . . . 179.5(2) ?
    C23 C23A N27A C27 . . . . -179.1(2) ?
    C24 C23A N27A C27 . . . . 0.5(3) ?
    C26 C27 N27A C21 . . . . -179.1(3) ?
    C26 C27 N27A C23A . . . . -0.5(3) ?
loop_
    _geom_hbond_atom_site_label_D
    _geom_hbond_atom_site_label_H
    _geom_hbond_atom_site_label_A
    _geom_hbond_site_symmetry_A
    _geom_hbond_distance_DH
    _geom_hbond_distance_HA
    _geom_hbond_distance_DA
    _geom_hbond_angle_DHA
    _geom_hbond_publ_flag
    C13 H13 I4 2_766 0.95 2.88 3.349(5) 111.5 yes
    C12 H12B Cl4 2_766 0.98 2.78 3.562(3) 136.9 yes
    C12 H12C Cl3 1_565 0.98 2.80 3.698(3) 152.5 yes
    C11 H11 Cl1 2_665 0.95 2.72 3.484(2) 138.1 yes
    C22 H22B I2 2_665 0.98 3.06 3.946(3) 150.6 yes
    C22 H22C I3 2_665 0.98 3.00 3.562(9) 117.4 yes
    C23 H23 Cl1 1_565 0.95 2.83 3.486(3) 127.4 yes
    C24 H24 Cl3 1_565 0.95 2.71 3.579(3) 151.8 yes
    C27 H27 Cl4 2_666 0.95 2.75 3.624(3) 152.8 yes
_shelx_estimated_absorpt_T_min     0.247
_shelx_estimated_absorpt_T_max     0.600
_shelx_hkl_file
;
   0   1   0 120.641 32.2055  10
   0  -1   0 93.9229 30.1923  10
   0  -2   0 113503. 2386.21  14
   0  -2   0 112136. 2273.68  10
   0   2   0 115570. 2284.60  10
   0  -3   0 12595.7 557.577  10
   0   3   0 13746.4 439.154   4
   0  -3   0 13521.0 637.565  14
   0  -4   0 12906.8 708.408  14
   0  -4   0 13138.5 645.606  10
   0   4   0 12950.7 475.815   4
   0   5   0 3177.60 247.247   4
   0  -5   0 3013.96 338.177  10
   0  -5   0 2967.22 378.875  14
   0  -6   0 161507. 3753.40  10
   0  -6   0 160584. 3971.40  14
   0   6   0 157237. 3234.89   4
   0  -7   0 1413.56 279.931  10
   0  -7   0 867.107 242.176  14
   0   7   0 1066.99 171.456   4
   0  -8   0 98294.2 3122.77  14
   0   8   0 95153.5 2315.54   4
   0  -8   0 95804.8 2879.95  10
   0  -9   0 5249.38 675.462  14
   0   9   0 5328.71 445.799   4
   0  10   0 95402.3 2484.47   4
   0  11   0 632.794 190.434   4
   0  12   0 8223.94 642.797   4
   0  13   0 2818.53 411.677   4
   0  14   0-69.6266 192.801   4
   0  15   0-60.6089 189.823   4
   0  16   0 14766.7 1060.06   4
   0  17   0 160.578 180.469   4
   0 -18   1 644.615 243.251   6
   0  18  -1 693.962 256.390   4
   0 -17   1 4501.83 553.903   6
   0  17  -1 4459.25 587.307   4
   0  16  -1-52.0923 170.396   4
   0  15  -1 3231.53 471.977   4
   0  14  -1 1869.35 332.241   4
   0  13  -1 758.422 233.574   4
   0  12  -1 2602.02 353.630   4
   0  11  -1 23869.4 1070.89   4
   0  10  -1 959.323 206.160   4
   0   9  -1 124220. 2941.31   4
   0  -9   1 142154. 4045.96  14
   0   8  -1 7486.56 481.612   4
   0  -8   1 9070.96 826.048  14
   0  -7   1 85409.7 2674.09  14
   0  -7   1 81661.6 2429.08  10
   0   7  -1 79794.1 1940.26   4
   0   6  -1 1358.24 173.674   4
   0  -6   1 1038.25 240.541  14
   0  -5   1 8754.63 418.291   9
   0   5  -1 8276.51 395.064   4
   0   5  -1 8455.14 551.644  10
   0  -5   1 7919.23 326.364   7
   0  -5   1 8214.48 541.067  10
   0   5  -1 7399.88 619.287  14
   0  -5   1 8395.31 626.219  14
   0  -4   1 14747.9 519.661   9
   0   4  -1 15009.3 805.406  14
   0   4  -1 14655.2 670.000  10
   0  -4   1 15119.1 447.948   7
   0  -4   1 14516.8 664.921  10
   0  -4   1 14165.3 754.491  14
   0  -3   1 147567. 2983.15  10
   0   3  -1 142076. 3195.76  14
   0  -3   1 149855. 2679.49   7
   0   3  -1 144982. 2977.76  10
   0  -3   1 145154. 2756.85   9
   0  -3   1 149909. 3180.84  14
   0   2  -1 14082.8 576.105  14
   0   2  -1 13695.1 468.921  10
   0   0  -1 1784.29 136.873   3
   0   0   1 2671.86 162.771   3
   0   1   1 214485. 3903.69  12
   0   2   1 3708.41 188.266   4
   0  -2  -1 3920.72 189.524   1
   0  -3  -1 942978. 15470.0  11
   0  -3  -1 917888. 15535.1   1
   0   3   1 921370. 15560.1   4
   0  -3  -1 897384. 15881.8  10
   0  -4  -1 9553.75 400.588   1
   0   4   1 9465.06 412.769   4
   0  -4  -1 9082.46 551.456  10
   0   5   1 18521.5 674.994   4
   0  -5  -1 19772.3 917.442  10
   0  -6  -1 110.199 111.849  10
   0   6   1 226.681 76.5971   4
   0  -7  -1 61457.1 2259.19  14
   0   7   1 60740.5 1639.45   4
   0  -7  -1 64864.3 2143.27  10
   0  -8  -1 1043.17 282.046  14
   0  -8  -1 1345.40 298.037  10
   0   8   1 1644.67 235.093   4
   0  -9  -1 85324.9 3033.47  14
   0   9   1 79819.2 2156.07   4
   0  10   1 2767.20 352.762   4
   0  11   1 15485.1 873.749   4
   0  12   1 299.402 193.754   4
   0  13   1 1117.43 268.290   4
   0  14   1-134.426 213.553   4
   0  15   1 166.065 199.896   4
   0  16   1 2007.28 418.424   4
   0  17   1 2353.45 455.640   4
   0 -18   2 155.369 141.736   6
   0  18  -2-61.3860 181.544   4
   0  17  -2 2348.88 414.896   4
   0 -17   2 2976.56 453.281   6
   0  16  -2 5893.56 639.874   4
   0  15  -2 3302.83 475.931   4
   0  14  -2 872.074 272.631   4
   0  13  -2 21.0640 142.354   4
   0  12  -2 1504.57 275.286   4
   0  11  -2 237.512 123.099   4
   0  10  -2 2967.73 332.999   4
   0   9  -2 46229.6 1428.80   4
   0   8  -2 14878.5 680.237   4
   0   7  -2 43220.1 1936.50  14
   0   7  -2 45136.3 1638.10  10
   0   7  -2 44482.1 1243.33   4
   0  -7   2 44049.5 1293.05   9
   0  -7   2 42179.1 1123.97   7
   0   6  -2 129572. 3086.14  10
   0  -6   2 122654. 2509.46   7
   0  -6   2 127088. 2678.43   9
   0   6  -2 123771. 3475.13  14
   0   5  -2 67704.9 1852.58  10
   0   5  -2 63649.9 2141.44  14
   0  -5   2 67359.0 1472.86   7
   0  -5   2 68255.6 1574.45   9
   0   4  -2 154.170 73.3474  10
   0  -4   2 78.8031 50.8494   9
   0   4  -2 306.275 130.798  14
   0  -4   2 166.788 50.6718   7
   0  -3   2 16324.1 591.230   8
   0   3  -2 14941.1 583.734  10
   0  -3   2 15166.8 479.572   9
   0  -3   2 15572.0 469.842   7
   0  -2   2 2270.40 184.111   8
   0  -2   2 2374.20 144.418   7
   0   1  -2 26814.2 858.695   3
   0   0   2 352700. 6520.03   3
   0   0  -2 363166. 6560.54   3
   0  -1  -2 94645.1 2026.79  12
   0  -1  -2 98163.8 1855.70   1
   0   1   2 94468.5 2051.43  12
   0   2   2 253282. 4469.09   4
   0  -2  -2 245547. 4483.46   1
   0   2   2 246711. 4787.22  12
   0  -3  -2 63584.1 1322.18  11
   0   3   2 64047.6 1416.45   4
   0  -3  -2 65025.1 1428.52   1
   0  -4  -2 64478.0 1403.55  11
   0  -4  -2 65765.8 1518.29   1
   0   4   2 66458.6 1522.87   4
   0   5   2 5180.37 341.299   4
   0  -5  -2 5790.15 307.896  11
   0  -5  -2 5493.56 490.290  10
   0  -5  -2 4967.71 331.301   1
   0  -6  -2 24532.7 1184.43  10
   0  -6  -2 25924.4 900.260   1
   0   6   2 26645.6 913.667   4
   0  -7  -2 5999.77 600.386  10
   0   7   2 5739.81 416.774   4
   0  -8  -2 405.348 205.841  14
   0   8   2 222.176 121.539   4
   0  -9  -2 12013.7 1066.16  14
   0   9   2 11170.4 669.748   4
   0  10   2 18451.6 931.008   4
   0  11   2 22960.8 1111.10   4
   0  12   2 2790.35 392.636   4
   0  13   2 183.689 190.576   4
   0  14   2 2821.77 443.689   4
   0  15   2-146.539 186.648   4
   0  16   2 218.062 175.705   4
   0  17   2 963.599 348.118   4
   0 -18   3 3711.66 532.137   6
   0  18  -3 3632.92 539.782   4
   0 -17   3 250.339 179.455   6
   0  17  -3-67.9064 191.331   4
   0  16  -3 6333.55 654.537   4
   0 -16   3 6994.77 660.883   6
   0  15  -3 1786.91 348.121   4
   0  14  -3 15145.9 940.810   4
   0  13  -3 5825.69 543.963   4
   0  12  -3 1433.16 256.078   4
   0  11  -3 3166.93 368.297   4
   0  10  -3 8934.23 576.141   4
   0   9  -3 148.988 142.482  14
   0   9  -3 50.8589 96.2168   4
   0   8  -3 106977. 3617.55  14
   0  -8   3 112378. 2442.26   7
   0   8  -3 111180. 2530.16   4
   0  -8   3 110323. 2627.24   9
   0   8  -3 117809. 3146.62  10
   0   7  -3 386.900 209.445  14
   0   7  -3 383.766 132.758  10
   0  -7   3 579.761 120.158   7
   0  -7   3 527.826 130.817   9
   0  -6   3 93835.6 2042.22   7
   0  -6   3 94275.4 2134.00   9
   0   6  -3 95394.4 2975.28  14
   0   6  -3 94539.8 2473.93  10
   0  -5   3 52283.2 1527.26   8
   0  -5   3 54925.7 1348.53   9
   0   5  -3 53087.6 1581.83  10
   0   5  -3 54706.1 1970.55  14
   0  -5   3 55328.0 1299.58   7
   0  -4   3 73631.8 1586.95   7
   0  -4   3 71697.4 1807.78   8
   0   4  -3 70611.6 1797.28  10
   0  -4   3 74088.0 1603.82   9
   0  -3   3 126400. 2418.62   7
   0  -3   3 123007. 2394.73   9
   0  -3   3 120357. 2618.92   8
   0  -2   3 80432.9 1598.97   9
   0   2  -3 81339.6 2097.10   3
   0  -2   3 79147.8 1569.27   6
   0  -2   3 76260.4 1672.78   5
   0  -2   3 82373.4 1627.76   7
   0  -2   3 78233.3 1799.07   8
   0  -1   3 49457.6 1020.47   6
   0  -1   3 50838.4 1074.44   7
   0   1  -3 49749.5 1475.05   3
   0  -1   3 49416.5 1236.07   8
   0  -1   3 48127.1 1425.91   3
   0   0   3 387973. 7068.98   8
   0   0  -3 397981. 7412.78   3
   0   0   3 376676. 7309.29   3
   0   0  -3 394798. 6900.69   1
   0  -1  -3 13435.7 467.781   1
   0   1   3 14988.3 443.173   4
   0   1   3 13810.2 665.638   3
   0  -1  -3 13143.7 587.486  12
   0   2   3 305471. 5969.06  12
   0   2   3 313344. 5556.52   4
   0  -2  -3 308127. 5600.03   1
   0  -3  -3 148464. 2965.39   1
   0  -3  -3 149852. 2811.69  11
   0   3   3 150474. 2934.37   4
   0   3   3 151285. 3379.18  12
   0   4   3 65226.6 1932.13  12
   0   4   3 62435.3 1488.72   4
   0  -4  -3 62665.8 1512.05   1
   0  -4  -3 58700.6 1347.83  11
   0  -5  -3 11994.9 761.003  10
   0   5   3 12100.8 549.545   4
   0  -5  -3 11343.6 548.909   1
   0  -5  -3 10637.3 447.381  11
   0   5   3 11539.0 775.988  12
   0  -6  -3 633.972 196.563  10
   0  -6  -3 1018.17 173.947   1
   0   6   3 1016.02 159.274   4
   0   6   3 1085.81 252.129  12
   0  -7  -3 16741.4 1056.63  10
   0   7   3 18154.2 1133.11  12
   0   7   3 15718.4 735.354   4
   0  -7  -3 15820.9 754.939   1
   0   8   3 45154.9 1449.37   4
   0  -9  -3 2331.83 483.748  14
   0   9   3 2156.88 294.087   4
   0  10   3 24766.3 1121.02   4
   0  11   3 1257.71 280.737   4
   0  12   3 7500.05 658.446   4
   0  13   3 6110.70 632.257   4
   0  14   3 2087.76 415.841   4
   0  15   3 857.509 297.369   4
   0  16   3 1582.98 399.486   4
   0 -18   4 781.735 314.040   6
   0 -17   4 1303.24 335.251   6
   0  17  -4 973.669 282.651   4
   0  16  -4 308.717 184.294   4
   0 -16   4 267.879 168.623   6
   0  15  -4 10024.8 782.152   4
   0 -15   4 11096.4 813.951   6
   0  14  -4 305.069 178.561   4
   0  13  -4 5624.17 531.498   4
   0  12  -4 7292.54 571.803   4
   0  11  -4 1636.88 268.499   4
   0  10  -4 4251.12 390.742   4
   0  -9   4 38247.6 1198.11   7
   0   9  -4 38086.1 1233.01   4
   0  -9   4 38580.9 1335.40   9
   0   8  -4 104.578 119.879  14
   0  -8   4 281.211 107.331   7
   0  -8   4 485.710 149.816   9
   0   8  -4 257.903 136.459  10
   0  -7   4 50332.1 1350.29   7
   0   7  -4 50745.6 2209.75  14
   0  -7   4 49453.5 1409.12   9
   0   7  -4 49188.5 1716.40  10
   0  -6   4 26925.2 895.215   9
   0   6  -4 26134.5 1098.41  10
   0  -6   4 25924.5 1080.33   8
   0  -6   4 28224.7 875.734   7
   0   6  -4 26769.1 1455.61  14
   0  -5   4 103766. 2201.88   7
   0  -5   4 97954.8 2475.74   8
   0  -5   4 104325. 2211.81   9
   0   5  -4 101465. 2473.58  10
   0  -4   4 3533.87 325.125   8
   0  -4   4 3533.72 253.351   7
   0  -4   4 3562.73 241.071   6
   0  -4   4 3195.24 233.834   9
   0  -3   4 398.121 92.3285   5
   0  -3   4 398.736 99.4664   8
   0  -3   4 315.414 75.1255   7
   0  -3   4 235.570 61.4049   6
   0  -3   4 320.184 72.6651   9
   0   3  -4 173.978 101.307   3
   0  -2   4 59323.4 1554.26   8
   0  -2   4 61631.3 1344.61   7
   0   2  -4 60750.2 1885.36   3
   0  -2   4 58721.4 1273.93   6
   0  -2   4 59545.5 1314.17   9
   0   1  -4 3142.21 369.108   3
   0  -1   4 3697.27 218.371   7
   0  -1   4 3525.55 367.435   3
   0  -1   4 3454.98 192.356   6
   0  -1   4 4380.79 245.128   9
   0  -1   4 3844.44 306.937   8
   0   0   4 1591.92 133.158   7
   0   0  -4 1373.56 236.780   3
   0   0   4 1644.73 206.278   8
   0   0   4 1546.79 234.214   3
   0   0   4 1550.62 130.511   4
   0   0  -4 1890.67 174.472   1
   0   0  -4 1506.90 207.620  12
   0   1   4 139787. 3289.64   3
   0   1   4 143610. 2718.10   4
   0   1   4 146348. 2638.92   7
   0  -1  -4 140690. 2812.27   1
   0   2   4 12143.2 690.775  12
   0   2   4 11971.6 461.170   4
   0  -2  -4 11062.2 482.301   1
   0   2   4 11121.9 352.498   7
   0   2   4 10977.5 681.144   3
   0   3   4 112798. 2230.08   2
   0  -3  -4 114655. 2464.86   1
   0   3   4 117876. 2420.34   4
   0   3   4 116915. 2143.00   7
   0   3   4 119528. 2950.09  12
   0  -4  -4 100271. 2095.74  11
   0   4   4 104838. 2818.76  12
   0  -4  -4 104192. 2316.13   1
   0   4   4 103556. 2258.56   4
   0   5   4 38089.8 1153.32   4
   0  -5  -4 36824.6 1007.83  11
   0  -5  -4 37518.6 1184.71   1
   0  -6  -4 9391.40 455.683  11
   0  -6  -4 8988.45 737.333  10
   0   6   4 9970.10 810.571  12
   0  -6  -4 9547.54 564.354   1
   0   6   4 9091.56 534.465   4
   0   7   4 86.8762 104.718   4
   0  -7  -4 191.493 119.753   1
   0  -8  -4 834.816 188.659   1
   0   8   4 1484.16 247.174   4
   0   9   4 9536.58 649.253   4
   0  10   4 2750.78 369.984   4
   0  11   4 25920.7 1248.32   4
   0  12   4 55.8363 134.815   4
   0  13   4 1769.15 360.814   4
   0  14   4 2889.85 480.575   4
   0  15   4 805.398 295.228   4
   0  16   4 272.454 235.397   4
   0 -18   5 253.284 227.935   6
   0 -17   5 1903.63 387.131   6
   0 -16   5 102.789 156.630   6
   0  16  -5 303.181 170.736   4
   0  15  -5 340.516 168.231   4
   0 -15   5-46.0113 203.282   6
   0  14  -5 9948.32 736.817   4
   0 -14   5 9939.80 749.223   6
   0 -13   5 129.156 120.764   6
   0  13  -5 211.607 138.155   4
   0  12  -5 5704.06 504.340   4
   0  11  -5 4061.60 399.237   4
   0 -10   5 22382.5 1025.52   9
   0  10  -5 22161.8 927.665   4
   0 -10   5 22471.7 939.827   7
   0  -9   5 252.759 110.604   9
   0  -9   5 330.978 126.500   7
   0   9  -5 298.730 137.334  10
   0  -8   5 3294.55 327.917   9
   0  -8   5 2955.08 303.052   7
   0   8  -5 3527.46 437.024  10
   0  -7   5 12105.9 586.300   7
   0  -7   5 12494.1 594.703   6
   0   7  -5 13029.1 1088.86  14
   0  -7   5 11794.4 759.050   8
   0  -7   5 12553.5 616.473   9
   0   7  -5 13007.7 800.980  10
   0  -6   5 19384.6 738.264   9
   0   6  -5 18982.0 913.100  10
   0  -6   5 19222.8 733.933   7
   0  -6   5 19071.6 933.516   8
   0  -6   5 18567.2 711.596   6
   0   6  -5 17199.5 1204.34  14
   0  -5   5 7583.10 548.402   8
   0  -5   5 8821.26 457.558   7
   0  -5   5 8353.86 426.529   9
   0  -5   5 8314.48 421.551   6
   0  -5   5 8024.20 456.456   5
   0   4  -5 147994. 3787.09   3
   0  -4   5 140457. 2802.28   6
   0  -4   5 142786. 2880.35   7
   0  -4   5 133305. 2958.58   5
   0  -4   5 142926. 2820.86   9
   0  -4   5 140437. 3205.52   8
   0  -3   5 657.545 104.549   9
   0  -3   5 606.433 113.615   7
   0  -3   5 385.288 87.2637   6
   0  -3   5 618.483 123.631   5
   0   3  -5 331.963 151.050   3
   0  -3   5 636.960 145.226   8
   0  -2   5 43072.1 1071.51   9
   0  -2   5 42527.7 1027.73   6
   0  -2   5 43719.4 1099.47   7
   0  -2   5 41867.8 1316.18   8
   0   2  -5 46518.5 1738.43   3
   0  -1   5 6448.22 322.278   7
   0  -1   5 6482.42 557.396   3
   0  -1   5 6421.00 443.872   8
   0   1  -5 6138.56 361.743   1
   0   1  -5 6733.40 610.567   3
   0  -1   5 6606.75 343.394   9
   0   0  -5 21919.6 928.788  12
   0   0   5 21797.4 1052.81   3
   0   0   5 21452.4 870.261   8
   0   0   5 22436.9 648.124   7
   0   0  -5 21989.8 1140.36   3
   0   0  -5 21983.0 744.785   1
   0   0   5 21858.8 651.270   4
   0  -1  -5 350.216 118.719  12
   0   1   5 602.834 136.205   8
   0   1   5 334.284 66.5613   7
   0  -1  -5 421.531 101.025   1
   0   1   5 422.955 160.902   3
   0   1   5 438.754 87.9550   4
   0   2   5 7639.02 310.194   7
   0  -2  -5 8039.42 438.793   1
   0   2   5 8046.08 391.684   4
   0   2   5 7679.74 616.785   3
   0   3   5 222.256 55.6950  13
   0   3   5-110.279 99.5709  12
   0   3   5 127.971 51.4779   2
   0   3   5 403.685 162.698   3
   0   3   5 158.868 71.8229   4
   0   3   5 194.451 49.8990   7
   0  -3  -5 58.7705 74.3098   1
   0   4   5 31414.4 978.446   4
   0  -4  -5 30293.4 841.688  11
   0   4   5 31907.6 1411.74  12
   0  -4  -5 29425.3 1014.25   1
   0   4   5 28212.1 796.112   2
   0   4   5 26262.9 664.571   7
   0  -5  -5 6728.78 472.803   1
   0  -5  -5 6075.17 347.775  11
   0   5   5 5938.74 625.528  12
   0   5   5 6860.00 444.685   4
   0  -6  -5 60086.2 1753.31   1
   0   6   5 57098.7 1656.09   4
   0  -6  -5 60565.4 1482.47  11
   0  -6  -5 57937.1 2157.40  10
   0   6   5 59800.1 2291.01  12
   0  -7  -5 7638.05 562.549   1
   0   7   5 8079.70 554.445   4
   0  -8  -5 10759.3 714.580   1
   0   8   5 10845.8 691.844   4
   0   9   5 294.461 151.130   4
   0  10   5 3754.88 439.271   4
   0  11   5 1813.27 338.036   4
   0  12   5 5390.90 589.816   4
   0  13   5 330.145 215.118   4
   0  14   5 7663.15 770.990   4
   0  15   5 444.674 280.202   4
   0 -17   6 1387.36 354.203   6
   0 -16   6 928.981 273.189   6
   0 -15   6 2748.02 403.108   6
   0 -14   6 4224.15 509.482   6
   0 -13   6 7570.43 629.498   6
   0  13  -6 6832.56 565.491   4
   0 -12   6 924.599 258.006   6
   0  12  -6 461.500 160.098   4
   0 -11   6 44902.5 1500.16   7
   0  11  -6 42711.2 1443.86   4
   0 -11   6 45643.8 1555.37   6
   0 -10   6 196.638 121.502   7
   0 -10   6 277.033 126.589   9
   0 -10   6 687.574 224.360   6
   0  10  -6 475.937 148.925   4
   0  -9   6 12856.7 682.153   7
   0  -9   6 11715.0 684.956   9
   0  -9   6 11714.4 667.768   6
   0   8  -6 9098.32 715.064  10
   0  -8   6 8841.06 543.002   6
   0  -8   6 8838.99 542.562   7
   0  -8   6 8588.11 702.189   8
   0  -8   6 8659.92 540.933   9
   0  -7   6 9806.04 537.594   6
   0  -7   6 9700.78 539.241   9
   0   7  -6 8918.29 664.846  10
   0  -7   6 9873.64 552.257   7
   0  -7   6 8720.39 678.609   8
   0  -7   6 9670.02 572.397   5
   0  -6   6 878.371 225.854   8
   0  -6   6 1070.00 179.847   5
   0  -6   6 664.397 149.430   7
   0  -6   6 593.510 124.824   6
   0  -6   6 896.351 155.291   9
   0   6  -6 906.714 281.253   3
   0  -5   6 84719.5 1957.77   6
   0  -5   6 84608.1 1956.95   9
   0  -5   6 87281.7 2032.87   7
   0  -5   6 83832.7 2359.47   8
   0  -5   6 85571.2 2138.96   5
   0  -4   6 47433.5 1582.51   8
   0  -4   6 48344.8 1240.23   9
   0  -4   6 45471.0 1373.94   5
   0  -4   6 49290.8 1245.93   6
   0  -4   6 47739.8 1308.07   7
   0  -3   6 113831. 2460.04   7
   0  -3   6 116347. 2373.54   6
   0  -3   6 115382. 2829.42   8
   0  -3   6 113731. 2384.22   9
   0  -2   6 21092.2 707.168   7
   0  -2   6 19054.7 885.533   8
   0  -2   6 19468.3 668.884   9
   0   1  -6 272186. 5992.64   3
   0  -1   6 255012. 4798.61   9
   0  -1   6 254952. 5213.90   8
   0   1  -6 252431. 4909.78   1
   0  -1   6 253466. 4747.97   7
   0  -1   6 253222. 5686.31   3
   0   0   6 1227.52 145.541   7
   0   0  -6 1003.87 273.143   3
   0   0   6 1094.20 143.625   4
   0   0  -6 1304.65 231.742  12
   0   0   6 1272.39 276.874   3
   0   0   6 1465.23 236.353   8
   0   0  -6 1221.50 177.066   1
   0   1   6 11641.6 674.072   8
   0  -1  -6 10521.3 680.232  12
   0  -1  -6 11223.3 551.842   1
   0   1   6 10679.6 427.901   7
   0   1   6 11167.6 804.380   3
   0   1   6 10659.2 473.168   4
   0   2   6 11860.1 436.194   7
   0  -2  -6 11082.1 573.264   1
   0   2   6 12918.6 549.005   4
   0   2   6 12246.9 717.516   8
   0   2   6 11276.4 822.728   3
   0  -3  -6 5114.75 397.556   1
   0   3   6 5340.54 259.775   7
   0   3   6 5989.63 605.575   3
   0   3   6 5877.71 376.210   4
   0   3   6 4327.38 245.058   2
   0  -4  -6 280.370 98.3701   1
   0   4   6 200.724 120.391   3
   0   4   6 207.606 104.068   4
   0   4   6 0.41578 202.337  12
   0   4   6 152.253 55.2827   2
   0   5   6 88241.9 2893.48  12
   0  -5  -6 82416.6 2226.05   1
   0  -5  -6 86899.8 1932.81  11
   0   5   6 86783.1 2148.21   4
   0   5   6 84451.4 2752.28   3
   0  -6  -6 7077.17 543.226   1
   0   6   6 7927.48 532.946   4
   0  -6  -6 6277.90 383.871  11
   0   7   6 42859.4 1452.51   4
   0  -7  -6 40895.0 1517.67   1
   0  -8  -6 541.522 191.437   1
   0   8   6 595.879 184.765   4
   0   9   6 20190.1 1027.72   4
   0  -9  -6 18588.2 1056.71   1
   0  10   6 1411.08 289.704   4
   0  11   6 93.5902 144.105   4
   0  12   6 2467.14 441.722   4
   0  13   6 371.542 234.531   4
   0  14   6 1615.00 385.645   4
   0  15   6 6894.86 781.508   4
   0 -17   7 29.6638 136.214   6
   0 -16   7 1439.85 350.954   6
   0 -15   7 701.849 263.874   6
   0 -14   7 4174.47 505.124   6
   0 -13   7 7042.44 622.296   6
   0 -12   7 15443.1 901.882   6
   0 -11   7 4739.34 473.493   7
   0 -11   7 5465.01 522.547   9
   0 -11   7 4856.21 479.738   6
   0 -10   7 43480.7 1530.46   9
   0 -10   7 43381.1 1484.08   7
   0 -10   7 43440.5 1483.18   6
   0  -9   7 6555.13 513.484   9
   0  -9   7 6576.34 503.019   6
   0  -9   7 7453.92 563.314   5
   0  -9   7 7115.56 527.819   7
   0  -8   7 6445.92 467.559   6
   0  -8   7 6136.34 477.095   7
   0  -8   7 7247.32 542.067   5
   0  -8   7 5276.36 579.333   8
   0   8  -7 5363.39 552.367  10
   0  -8   7 5985.65 456.021   9
   0  -7   7 7000.79 634.660   8
   0  -7   7 7239.39 475.145   9
   0  -7   7 7801.15 493.106   6
   0  -7   7 7187.63 540.625   5
   0   7  -7 7024.51 588.952  10
   0  -7   7 7178.09 493.509   7
   0  -6   7 3119.49 416.743   8
   0  -6   7 2865.50 299.888   7
   0  -6   7 3425.01 354.979   5
   0  -6   7 3290.64 293.459   9
   0  -6   7 2935.09 288.287   6
   0  -5   7 3310.98 285.443   6
   0  -5   7 2922.29 264.605   9
   0  -5   7 3300.97 340.507   5
   0  -5   7 3334.70 312.172   7
   0   5  -7 3527.17 565.800   3
   0  -5   7 3804.21 439.506   8
   0  -4   7 70979.4 1684.70   9
   0  -4   7 69670.9 1687.07   6
   0  -4   7 72311.8 1785.72   7
   0  -4   7 68528.7 2115.49   8
   0  -3   7 11908.5 516.748   6
   0  -3   7 13038.5 583.885   7
   0   3  -7 13181.6 1050.41   3
   0  -3   7 11619.5 510.274   9
   0  -3   7 12447.3 754.938   8
   0  -2   7 100222. 2224.69   7
   0  -2   7 98206.4 2621.63   8
   0   2  -7 99878.6 2358.67   1
   0   2  -7 107148. 3361.24   3
   0  -2   7 100936. 2189.96   9
   0   1  -7 15358.8 694.368   1
   0  -1   7 14582.6 1005.09   3
   0  -1   7 16666.4 626.942   7
   0   1  -7 16242.6 1157.73   3
   0  -1   7 16010.4 640.716   9
   0   1  -7 15841.9 896.967  12
   0  -1   7 14629.5 816.566   8
   0   0   7 52559.2 1699.58   8
   0   0  -7 49549.2 1438.87   1
   0   0   7 51087.0 1987.89   3
   0   0   7 50914.1 1278.20   7
   0   0  -7 51411.2 1736.38  12
   0   0   7 50323.0 1313.68   4
   0   1   7 4757.77 292.991   7
   0   1   7 4935.90 334.852   4
   0  -1  -7 5122.05 494.477  12
   0   1   7 5264.07 485.908   8
   0  -1  -7 5005.88 393.179   1
   0   1   7 4546.39 547.937   3
   0  -2  -7-33.1251 72.9420   1
   0   2   7 35.3684 105.944   8
   0   2   7 182.988 88.9845   4
   0   2   7 105.106 154.695   3
   0   2   7 91.6937 47.7497   7
   0  -3  -7 306.073 108.953   1
   0   3   7 245.075 107.713   8
   0   3   7 46.5649 37.3246   7
   0   3   7 164.442 83.6559   4
   0   3   7 354.967 178.875   3
   0   4   7 19288.9 1218.68   3
   0  -4  -7 19345.6 899.803   1
   0   4   7 19208.7 817.135   4
   0   5   7 4592.58 401.521   4
   0   5   7 4407.39 593.358   3
   0  -5  -7 3990.10 417.724   1
   0   6   7 46559.8 1522.64   4
   0  -6  -7 47480.0 1651.76   1
   0  -7  -7 566.606 198.593   1
   0   7   7 564.917 203.292   4
   0   8   7 15160.0 875.391   4
   0  -8  -7 16123.0 972.421   1
   0   9   7 1304.29 277.105   4
   0  -9  -7 1255.94 308.515   1
   0  10   7 1454.64 306.917   4
   0  11   7 439.369 202.525   4
   0  12   7 2789.61 469.016   4
   0  13   7 1023.79 335.983   4
   0  14   7 1888.27 411.349   4
   0 -17   8 2777.66 483.823   6
   0 -16   8 987.329 327.734   6
   0 -15   8 60.5036 173.409   6
   0 -14   8 963.900 293.937   6
   0 -13   8 340.437 193.929   6
   0 -12   8 9416.70 712.739   6
   0 -11   8 20311.2 1020.53   6
   0 -11   8 18933.2 1001.46   9
   0 -11   8 20563.0 1020.98   7
   0 -10   8 25071.3 1118.18   7
   0 -10   8 27033.2 1140.64   6
   0 -10   8 25325.9 1122.24   9
   0  -9   8 4551.17 428.273   6
   0  -9   8 3911.74 414.258   7
   0  -9   8 4100.19 545.435   8
   0  -9   8 4650.46 432.944   9
   0  -9   8 4904.81 497.172   5
   0  -8   8 17809.7 828.439   9
   0  -8   8 17146.5 859.575   7
   0  -8   8 18449.6 849.894   6
   0  -8   8 19693.6 979.893   5
   0  -8   8 17495.0 1115.39   8
   0  -7   8 8560.62 523.438   9
   0  -7   8 7760.28 539.562   7
   0  -7   8 7414.66 501.988   6
   0  -7   8 8060.47 712.125   8
   0  -7   8 8071.88 592.414   5
   0  -6   8 8322.27 705.602   8
   0  -6   8 9265.56 613.402   5
   0  -6   8 9029.26 524.796   6
   0  -6   8 8677.15 547.572   7
   0  -6   8 8502.87 494.476   9
   0  -5   8 18744.5 752.749   6
   0  -5   8 17709.8 789.580   7
   0  -5   8 18352.3 1045.84   8
   0  -5   8 19331.7 741.410   9
   0  -4   8 42122.8 1210.81   6
   0  -4   8 41527.0 1281.83   7
   0  -4   8 42646.7 1194.91   9
   0  -4   8 42801.7 1633.50   8
   0   3  -8 9643.54 580.951   1
   0  -3   8 10330.1 551.611   7
   0  -3   8 10704.9 498.732   9
   0  -3   8 10049.5 731.691   8
   0  -2   8 22689.8 782.040   9
   0   2  -8 21403.3 896.747   1
   0  -2   8 20625.6 795.861   7
   0  -2   8 20991.8 1068.68   8
   0   2  -8 23009.8 1502.01   3
   0  -1   8 32712.2 1018.23   9
   0   1  -8 28878.5 1082.92   1
   0  -1   8 30715.3 979.647   7
   0   1  -8 34606.3 1421.79  12
   0  -1   8 30675.5 1315.66   8
   0  -1   8 31996.7 1626.81   3
   0   1  -8 33314.5 1833.51   3
   0   0   8 80025.6 2761.50   3
   0   0   8 74843.1 1854.55   4
   0   0   8 78096.8 1812.28   7
   0   0   8 75270.7 2297.18   8
   0   0   8 80401.6 1942.05   9
   0   0  -8 79196.8 2368.84  12
   0   0  -8 75094.7 2013.97   1
   0   1   8 85.8090 115.266   3
   0   1   8 200.082 88.8638   4
   0  -1  -8 255.072 125.099  12
   0   1   8 105.950 138.605   8
   0   1   8 254.723 82.1809   7
   0  -1  -8-40.4149 76.8885   1
   0  -2  -8 7191.70 514.066   1
   0   2   8 8019.82 651.944   8
   0   2   8 7937.35 786.153   3
   0   2   8 8190.65 401.138   7
   0   2   8 8283.61 490.569   4
   0   3   8 92.0922 124.545   3
   0   3   8 260.534 121.779   8
   0  -3  -8 210.651 109.164   1
   0   3   8 157.097 99.0512   4
   0   4   8 659.094 164.449   4
   0  -4  -8 697.966 178.057   1
   0  -5  -8 10451.8 716.435   1
   0   5   8 11163.9 663.318   4
   0   6   8 11391.0 709.624   4
   0  -6  -8 12462.5 814.297   1
   0  -7  -8 795.977 234.256   1
   0   7   8 707.821 197.675   4
   0  -8  -8 7891.31 701.028   1
   0   8   8 6998.22 610.606   4
   0  -9  -8 3245.69 497.641   1
   0   9   8 3666.86 466.573   4
   0  10   8 5731.09 604.636   4
   0  11   8 91.9864 141.456   4
   0  12   8 50.4675 157.572   4
   0  13   8-12.6825 204.418   4
   0  14   8 198.477 223.657   4
   0 -16   9 1654.75 376.592   6
   0 -15   9 650.864 232.272   6
   0 -14   9 169.256 152.291   6
   0 -13   9 3309.80 460.719   6
   0 -12   9-8.21296 142.868   6
   0 -12   9-86.5767 151.328   7
   0 -11   9 15611.3 917.176   6
   0 -11   9 15661.7 929.229   7
   0 -11   9 16413.7 924.472   9
   0 -10   9 1888.93 312.817   6
   0 -10   9 1680.28 311.552   7
   0 -10   9 2465.03 338.077   9
   0  -9   9 47178.9 2046.67   8
   0  -9   9 49382.8 1621.77   6
   0  -9   9 47912.9 1586.11   9
   0  -9   9 49258.2 1663.95   7
   0  -8   9 1669.30 372.907   8
   0  -8   9 1671.50 274.290   7
   0  -8   9 1278.51 225.285   6
   0  -8   9 1782.85 258.369   9
   0  -7   9 12202.7 927.053   8
   0  -7   9 13250.8 703.183   6
   0  -7   9 14795.5 710.857   9
   0  -7   9 12866.5 733.355   7
   0  -6   9 378.562 113.630   6
   0  -6   9 640.498 175.994   7
   0  -6   9 479.497 196.044   8
   0  -6   9 397.892 116.956   9
   0  -5   9 2221.60 255.954   6
   0  -5   9 2022.80 265.629   7
   0  -5   9 2370.52 407.347   8
   0  -5   9 2170.14 241.010   9
   0  -4   9-31.1588 128.574   8
   0  -4   9 99.9497 79.4622   7
   0  -3   9 30663.4 1408.51   8
   0  -3   9 29823.4 1056.51   7
   0   3  -9 30249.4 1150.63   1
   0   2  -9 2233.70 288.865   1
   0  -2   9 2927.74 300.815   7
   0  -2   9 2748.42 401.362   8
   0   1  -9 117449. 2866.77   1
   0  -1   9 123732. 3263.64   8
   0  -1   9 121062. 2668.25   7
   0   0   9 1529.20 203.386   7
   0   0   9 1091.36 272.533   8
   0   0  -9 1500.84 245.356   1
   0  -1  -9 47183.6 1556.93   1
   0   1   9 49557.9 1321.61   7
   0   1   9 48630.8 1827.19   8
   0   1   9 49285.7 1438.78   4
   0   2   9 755.435 225.467   8
   0   2   9 1179.51 197.865   4
   0  -2  -9 788.973 197.107   1
   0  -3  -9 14844.0 841.392   1
   0   3   9 16206.2 1010.56   8
   0   3   9 14880.2 746.413   4
   0  -4  -9 880.910 230.805   1
   0   4   9 665.237 173.976   4
   0   4   9 220.605 132.526   8
   0  -5  -9 9717.70 732.505   1
   0   5   9 9409.63 826.005   8
   0   5   9 9872.96 646.364   4
   0   6   9 585.656 194.118   4
   0  -6  -9 592.372 215.687   1
   0   7   9 26776.7 1222.63   4
   0  -7  -9 27817.2 1382.91   1
   0  -8  -9 392.148 228.848   1
   0   8   9 477.734 202.543   4
   0   9   9 16799.4 1029.90   4
   0  -9  -9 17145.5 1146.86   1
   0  10   9 311.733 176.889   4
   0  11   9 1807.45 373.142   4
   0  12   9 202.018 183.827   4
   0  13   9 81.0247 203.287   4
   0 -16  10 4530.72 609.465   6
   0 -15  10 57.4248 156.276   6
   0 -14  10 452.822 215.685   6
   0 -13  10 2610.10 413.335   6
   0 -12  10 4536.60 523.552   7
   0 -12  10 4835.90 538.788   6
   0 -11  10 467.249 164.945   9
   0 -11  10 430.447 219.311   7
   0 -11  10 443.501 176.957   6
   0 -10  10 28696.0 1239.91   6
   0 -10  10 26856.6 1592.09   8
   0 -10  10 25138.4 1206.99   7
   0  -9  10 2658.85 390.941   7
   0  -9  10 2725.55 359.871   6
   0  -9  10 2341.96 462.497   8
   0  -8  10 26324.9 1101.81   6
   0  -8  10 25103.4 1133.31   7
   0  -8  10 25874.8 1484.70   8
   0  -7  10 1404.06 323.950   8
   0  -7  10 1787.66 276.611   6
   0  -7  10 1211.06 249.201   7
   0  -6  10 8790.94 567.790   6
   0  -6  10 9661.86 844.307   8
   0  -6  10 8731.88 611.655   7
   0  -5  10 41.0042 97.7732   7
   0   5 -10 67.2136 77.7596   1
   0   4 -10 15311.0 825.833   1
   0  -4  10 14445.4 1004.60   8
   0  -4  10 14690.2 756.416   7
   0  -3  10 2300.64 285.394   7
   0  -3  10 2907.90 429.173   8
   0   3 -10 2825.84 344.288   1
   0  -2  10 18379.8 1100.42   8
   0  -2  10 16258.0 757.436   7
   0   2 -10 17989.8 888.075   1
   0   1 -10 92.3539 85.4016   1
   0  -1  10 256.015 104.374   7
   0  -1  10 198.139 196.357   8
   0   0  10 44686.7 1333.79   7
   0   0 -10 45455.6 1568.35   1
   0   1  10 109.379 78.8899   7
   0   1  10 153.544 165.483   8
   0  -1 -10-22.6802 93.2907   1
   0  -2 -10 15341.9 877.334   1
   0   2  10 15562.8 1032.93   8
   0   2  10 15088.1 763.287   4
   0   3  10 554.207 164.008   4
   0   3  10 422.268 180.499   8
   0  -3 -10 242.272 137.030   1
   0   4  10-135.599 200.373   8
   0  -4 -10 79.0284 115.509   1
   0   4  10 64.9514 108.249   4
   0   5  10 65.3380 160.480   8
   0   5  10 1.10958 130.965   4
   0  -5 -10 136.142 167.678   1
   0  -6 -10 5061.79 582.700   1
   0   6  10 4118.80 455.762   4
   0   7  10 617.452 214.194   4
   0   7  10 182.386 146.461   8
   0  -7 -10 683.539 246.362   1
   0   8  10 11348.2 828.713   4
   0   8  10 12071.3 1060.11   8
   0  -8 -10 11107.6 923.411   1
   0   9  10 985.291 278.327   4
   0  -9 -10 659.305 282.136   1
   0  10  10 7542.65 731.234   4
   0  11  10 126.488 163.080   4
   0  12  10-184.579 165.225   4
   0 -15  11 1176.50 315.548   6
   0 -14  11 84.0917 193.578   6
   0 -13  11-123.127 130.228   6
   0 -12  11 2311.93 410.422   7
   0 -12  11 2560.59 396.370   6
   0 -11  11 582.303 208.858   6
   0 -11  11 359.462 142.670   7
   0 -10  11 4493.37 487.212   6
   0 -10  11 3885.16 627.354   8
   0 -10  11 4515.96 508.836   7
   0  -9  11 14080.9 880.943   7
   0  -9  11 13475.8 819.193   6
   0  -9  11 12784.2 1086.41   8
   0  -8  11 7611.15 639.669   7
   0  -8  11 7213.40 806.064   8
   0  -8  11 7973.01 600.486   6
   0  -7  11 6003.35 540.536   7
   0  -7  11 5870.82 493.656   6
   0  -7  11 6067.98 712.546   8
   0   6 -11 1879.55 302.084   1
   0  -6  11 2282.53 444.566   8
   0  -6  11 2201.74 333.027   7
   0   5 -11 5582.73 512.329   1
   0  -5  11 5744.69 663.927   8
   0  -5  11 6172.86 508.978   7
   0  -4  11 321.079 230.788   8
   0   4 -11 537.662 160.547   1
   0  -4  11 616.483 180.347   7
   0  -3  11 4073.03 561.942   8
   0  -3  11 3512.30 359.405   7
   0   3 -11 3417.58 392.424   1
   0  -2  11 3222.05 496.059   8
   0   2 -11 3475.13 400.721   1
   0  -2  11 3180.39 343.993   7
   0  -1  11 12731.5 670.521   7
   0   1 -11 13167.7 799.580   1
   0  -1  11 14252.8 1021.23   8
   0   0  11 4440.34 374.060   7
   0   0 -11 4659.53 476.435   1
   0   0  11 4958.69 589.543   8
   0   1  11 3386.87 512.576   8
   0  -1 -11 4207.60 462.747   1
   0   2  11 3141.15 489.850   8
   0  -2 -11 2737.99 383.980   1
   0   3  11 1937.20 390.946   8
   0  -3 -11 1682.30 317.103   1
   0   4  11-103.487 185.932   8
   0  -4 -11-4.48916 132.053   1
   0  -5 -11 149.007 164.739   1
   0   5  11-230.460 211.429   8
   0   6  11 401.583 169.571   4
   0   6  11 350.903 213.644   8
   0  -6 -11 251.799 174.070   1
   0   7  11 283.652 142.752   4
   0  -7 -11 806.317 271.814   1
   0   7  11 378.276 165.368   8
   0   8  11 603.725 289.178   8
   0   8  11 626.350 229.582   4
   0  -8 -11 524.721 257.346   1
   0   9  11 872.434 361.175   8
   0  -9 -11 577.550 275.249   1
   0   9  11 223.057 181.441   4
   0  10  11 505.318 215.775   4
   0  10  11 82.4784 217.017   8
   0  11  11 804.292 310.451   8
   0  11  11 536.340 248.876   4
   0 -15  12 2008.55 416.478   6
   0 -14  12 1007.53 308.892   6
   0 -13  12-202.064 190.185   6
   0 -12  12 445.788 244.726   6
   0 -12  12-35.9111 157.006   7
   0 -11  12 258.625 178.912   7
   0 -11  12 715.209 234.351   6
   0 -10  12 16.0341 122.420   6
   0 -10  12 354.191 206.099   7
   0 -10  12 159.669 215.111   8
   0  -9  12 9224.61 741.811   7
   0  -9  12 11443.2 770.591   6
   0  -9  12 9455.19 962.953   8
   0  -8  12 467.483 209.224   8
   0  -8  12 650.494 214.009   7
   0  -7  12 4880.09 670.337   8
   0  -7  12 5678.27 546.419   7
   0  -6  12 6204.05 553.434   7
   0  -6  12 7125.65 809.059   8
   0   5 -12 8607.34 663.140   1
   0  -5  12 8325.84 624.027   7
   0  -5  12 8265.27 851.581   8
   0  -4  12 1818.89 414.354   8
   0   4 -12 2131.46 352.862   1
   0  -4  12 1601.01 285.760   7
   0  -3  12 83.2454 102.305   7
   0  -3  12 182.112 134.398   8
   0   3 -12 96.2737 102.758   1
   0   2 -12 5691.07 537.697   1
   0  -2  12 3691.65 380.943   7
   0  -2  12 5484.63 660.576   8
   0  -1  12 4129.27 389.516   7
   0   1 -12 4858.68 497.483   1
   0  -1  12 4896.18 627.345   8
   0   0 -12 2235.40 354.230   1
   0   0  12 2760.76 491.873   8
   0  -1 -12 13509.7 892.300   1
   0   1  12 14607.6 1092.20   8
   0  -2 -12 5556.93 575.434   1
   0   2  12 6501.78 728.767   8
   0  -3 -12 5916.73 622.235   1
   0   3  12 6566.71 739.115   8
   0  -4 -12 3270.03 478.973   1
   0   4  12 4164.58 605.694   8
   0  -5 -12 878.148 286.151   1
   0   5  12 648.986 254.720   8
   0  -6 -12 530.667 258.251   1
   0   6  12 940.773 335.691   8
   0   7  12 2136.22 480.885   8
   0  -7 -12 1287.46 366.270   1
   0  -8 -12-102.542 154.432   1
   0   8  12 6.91397 187.895   8
   0   9  12 1119.70 407.348   8
   0  -9 -12 181.021 149.279   1
   0  10  12 506.999 234.497   8
   0 -14  13 3804.84 543.767   6
   0 -13  13 2588.20 456.128   6
   0 -12  13 249.288 167.597   7
   0 -12  13 212.640 193.906   6
   0 -11  13 2109.47 399.085   7
   0 -11  13 1896.69 371.195   6
   0 -11  13 2142.71 512.650   8
   0 -10  13 261.031 192.424   7
   0 -10  13 581.147 288.624   8
   0  -9  13 442.584 209.050   7
   0  -9  13 619.440 282.716   8
   0  -8  13 6814.64 647.774   7
   0  -8  13 5174.93 738.207   8
   0  -7  13 562.071 211.888   7
   0  -7  13 1310.89 388.587   8
   0  -6  13 6057.29 775.277   8
   0  -6  13 6832.54 603.967   7
   0  -5  13 6292.13 782.228   8
   0  -5  13 5666.76 537.827   7
   0  -4  13 1720.44 292.442   7
   0  -4  13 1825.10 434.162   8
   0  -3  13 2786.23 510.237   8
   0   3 -13 3162.35 422.783   1
   0  -3  13 3325.27 393.815   7
   0  -2  13 25.5070 216.796   8
   0  -2  13-33.2032 112.071   7
   0   2 -13 206.750 140.095   1
   0   1 -13 800.557 228.526   1
   0  -1  13 428.188 237.443   8
   0   0 -13 1371.12 309.247   1
   0   0  13 1744.20 401.146   8
   0  -1 -13 356.063 160.569   1
   0   1  13 508.169 277.318   8
   0   2  13 4487.72 629.126   8
   0  -2 -13 3117.98 460.905   1
   0  -3 -13 5219.37 603.909   1
   0   3  13 4682.07 661.512   8
   0  -4 -13 1559.35 360.444   1
   0   4  13 1975.05 459.067   8
   0   5  13 5793.20 754.261   8
   0  -5 -13 5743.54 679.869   1
   0  -6 -13 1718.23 405.418   1
   0   6  13 988.978 344.704   8
   0   7  13 740.026 305.905   8
   0  -7 -13 691.991 276.786   1
   0  -8 -13 720.329 294.574   1
   0   8  13 713.694 312.563   8
   0   9  13-19.3358 148.047   8
   0 -11  14 2648.42 463.117   7
   0 -11  14 2094.33 492.700   8
   0 -10  14 1233.19 436.337   8
   0 -10  14 1234.68 316.699   7
   0  -9  14-16.5160 161.725   8
   0  -9  14 223.102 207.251   7
   0  -8  14 706.483 352.249   8
   0  -8  14 183.621 170.381   7
   0  -7  14 1272.87 299.417   7
   0  -7  14 1265.35 381.118   8
   0  -6  14 3032.05 426.572   7
   0  -6  14 4122.45 685.019   8
   0  -5  14 7849.70 659.528   7
   0  -5  14 8397.77 927.028   8
   0  -4  14 997.399 347.884   8
   0  -4  14 1522.45 295.608   7
   0  -3  14 2126.34 461.526   8
   0  -3  14 1991.01 327.620   7
   0  -2  14 3458.98 586.021   8
   0   2 -14 3620.96 469.612   1
   0  -1  14 838.533 343.333   8
   0   1 -14 596.098 221.987   1
   0   0 -14 437.152 183.411   1
   0   0  14 492.849 247.308   8
   0  -1 -14 148.627 129.141   1
   0   1  14 416.526 291.445   8
   0  -2 -14 414.933 226.386   1
   0   2  14 290.186 236.627   8
   0   3  14 438.543 193.921   8
   0  -3 -14 598.957 244.273   1
   0  -4 -14 754.463 268.259   1
   0   4  14 1218.46 395.445   8
   0  -5 -14 1590.27 383.099   1
   0   5  14 1191.76 389.803   8
   0   6  14 769.357 348.013   8
   0  -6 -14 380.728 273.165   1
   0  -7 -14 550.253 266.661   1
   0   7  14 142.039 191.971   8
   0 -11  15 413.644 247.016   8
   0 -11  15 27.6330 159.023   7
   0 -10  15 2342.98 423.921   7
   0 -10  15 2110.14 542.997   8
   0  -9  15 29.2411 190.002   8
   0  -9  15 174.986 208.011   7
   0  -8  15 597.570 295.240   8
   0  -8  15 221.528 169.433   7
   0  -7  15 176.828 167.563   7
   0  -7  15 118.525 181.525   8
   0  -6  15 908.632 256.779   7
   0  -6  15 1365.50 396.894   8
   0  -5  15 115.514 127.509   7
   0  -5  15-15.9291 261.839   8
   0  -4  15 4917.37 727.025   8
   0  -4  15 5522.47 553.800   7
   0  -3  15 544.299 292.632   8
   0  -2  15 9417.93 992.553   8
   0  -1  15-229.729 287.423   8
   0   0 -15 1981.92 382.301   1
   0   0  15 2070.85 462.462   8
   0   1  15 336.956 215.427   8
   0  -1 -15-89.6839 132.846   1
   0  -2 -15 218.781 171.319   1
   0   2  15 314.321 237.310   8
   0   3  15 967.757 373.513   8
   0  -3 -15-96.5470 151.209   1
   0   4  15 3372.73 609.205   8
   0  -4 -15 2341.70 471.615   1
   0  -5 -15 173.804 210.719   1
   0   5  15-408.326 266.520   8
   0  -9  16 1442.17 461.594   8
   0  -9  16 1359.56 342.321   7
   0  -8  16 472.014 289.967   8
   0  -8  16-209.754 184.881   7
   0  -7  16 46.4360 136.563   7
   0  -7  16-469.046 274.439   8
   0  -6  16 191.225 209.007   8
   0  -6  16 308.844 192.379   7
   0  -5  16 2801.08 427.495   7
   0  -5  16 3082.57 617.645   8
   0  -4  16 1821.72 470.496   8
   0  -3  16 4838.49 735.206   8
   0  -2  16 796.156 363.551   8
   0  -1  16 3558.00 646.355   8
   0   0  16 15.3982 204.930   8
   0   1  16 487.041 286.807   8
   0   2  16 277.423 236.774   8
   0  -2 -16 35.5477 134.470   1
   0   3  16 602.224 289.527   8
   0  -3 -16 870.131 317.662   1
   0  -5  17 714.668 336.573   8
   0  -4  17 2227.82 525.809   8
   0  -3  17 1039.20 359.545   8
   0  -2  17 2446.46 541.142   8
  -1   0  17 3689.83 680.777   8
  -1  -1  17 485.762 271.120   8
  -1  -2  17 899.292 383.154   8
  -1  -3  17 615.580 335.940   8
  -1  -4  17 275.624 240.630   8
  -1  -5  17 649.230 351.208   8
  -1  -6  17 1073.46 419.744   8
  -1  -7  17 565.344 329.346   8
  -1   4  16-77.3721 209.630   8
   1  -4 -16-218.411 196.541   1
   1  -3 -16 129.956 169.365   1
  -1   3  16 659.881 309.297   8
  -1   2  16-107.528 157.850   8
  -1   1  16 681.606 331.270   8
  -1   0  16 124.928 244.530   8
  -1  -1  16 5707.31 804.479   8
  -1  -2  16 1094.52 396.013   8
  -1  -3  16 3246.06 631.008   8
  -1  -4  16 493.378 289.047   8
  -1  -5  16 80.5920 113.226   7
  -1  -5  16-316.836 276.938   8
  -1  -6  16 568.007 220.903   7
  -1  -6  16 844.546 376.308   8
  -1  -7  16 632.797 211.928   7
  -1  -7  16 1777.54 485.950   8
  -1  -8  16 2913.35 642.600   8
  -1  -9  16 3154.44 651.673   8
  -1 -10  16 496.060 336.871   8
  -1   6  15 1985.29 493.806   8
   1  -6 -15 2578.32 480.890   1
  -1   5  15 532.388 283.447   8
   1  -5 -15 529.841 257.730   1
  -1   4  15 1400.24 428.260   8
   1  -4 -15 1345.20 350.103   1
  -1   3  15 163.239 189.518   8
   1  -3 -15 1113.11 311.249   1
   1  -2 -15-14.8761 112.822   1
  -1   2  15-71.0103 214.873   8
   1  -1 -15 1664.97 351.357   1
  -1   1  15 1362.04 434.314   8
  -1   0  15 3450.86 611.336   8
  -1  -1  15 1218.69 374.725   8
  -1  -2  15 3599.25 606.682   8
  -1  -3  15-134.044 219.139   8
  -1  -4  15 8138.80 657.148   7
  -1  -4  15 8655.88 966.127   8
  -1  -5  15 364.676 238.874   8
  -1  -5  15 115.512 146.498   7
  -1  -6  15 993.336 395.462   8
  -1  -6  15 333.299 182.690   7
  -1  -7  15 258.971 169.315   7
  -1  -7  15-31.6011 158.724   8
  -1  -8  15 837.247 386.259   8
  -1  -8  15 139.954 192.362   7
  -1  -9  15 939.791 277.747   7
  -1  -9  15 1043.66 403.990   8
  -1 -10  15 3255.46 665.613   8
  -1 -11  15 883.940 393.035   8
  -1   8  14 391.854 229.240   8
  -1   7  14 43.6901 246.878   8
   1  -7 -14 344.250 223.259   1
  -1   6  14 45.0032 272.411   8
   1  -6 -14 1.04803 138.592   1
   1  -5 -14 3447.90 528.780   1
  -1   5  14 2763.78 545.835   8
  -1   4  14 1526.05 440.914   8
   1  -4 -14 1732.67 363.675   1
   1  -3 -14 1011.14 295.809   1
  -1   3  14 504.408 276.277   8
   1  -2 -14-61.4120 125.236   1
  -1   2  14-6.05410 158.490   8
   1  -1 -14 637.077 220.123   1
  -1   1  14 735.237 294.868   8
   1   0 -14 761.855 255.148   1
  -1   0  14 709.627 298.141   8
   1   1 -14 1597.01 300.450   1
  -1  -1  14 1825.04 447.492   8
  -1  -2  14 2104.95 484.968   8
  -1  -3  14 2632.08 353.702   7
  -1  -3  14 2213.88 507.932   8
  -1  -4  14 996.455 346.435   8
  -1  -4  14 472.953 200.585   7
  -1  -5  14 4227.21 470.156   7
  -1  -5  14 4974.61 738.568   8
  -1  -6  14 110.881 151.729   7
  -1  -6  14 21.2037 188.330   8
  -1  -7  14 3788.40 474.605   7
  -1  -7  14 3570.98 658.626   8
  -1  -8  14 535.831 202.707   7
  -1  -8  14 927.749 348.039   8
  -1  -9  14 249.763 249.279   8
  -1  -9  14-54.2214 183.037   7
  -1 -10  14-187.064 233.376   8
  -1 -11  14 1822.07 499.280   8
  -1 -11  14 1306.26 311.332   6
  -1 -12  14 1075.95 293.849   6
  -1 -13  14 2119.62 414.977   6
  -1   9  13 467.361 249.592   8
  -1   8  13-629.691 305.172   8
   1  -8 -13-213.970 213.679   1
   1  -7 -13 584.779 251.236   1
  -1   7  13 1790.96 472.166   8
  -1   6  13-150.900 195.952   8
   1  -6 -13-378.155 212.561   1
  -1   5  13 3118.19 568.067   8
   1  -5 -13 3007.79 483.248   1
  -1   4  13 1470.73 393.232   8
   1  -4 -13 961.411 280.228   1
  -1   3  13 3500.58 587.952   8
   1  -3 -13 2554.01 409.685   1
  -1   2  13 5172.66 697.624   8
   1  -2 -13 4828.36 548.098   1
  -1   1  13 4932.48 658.438   8
   1  -1 -13 5053.35 531.517   1
  -1   0  13 682.819 290.864   8
   1   0 -13 441.146 175.973   1
   1   1 -13-58.9292 104.857   1
  -1  -1  13 122.517 180.827   8
   1   2 -13 243.833 126.183   1
  -1  -2  13 149.822 132.923   7
  -1  -2  13 580.276 256.854   8
  -1  -3  13 6979.87 545.470   7
  -1  -3  13 6383.52 763.671   8
  -1  -4  13 4201.73 442.956   7
  -1  -4  13 4289.07 645.305   8
  -1  -5  13 11756.7 1058.58   8
  -1  -5  13 10466.4 718.411   7
  -1  -6  13 2935.44 545.600   8
  -1  -6  13 2956.69 405.191   7
  -1  -7  13 4351.08 494.345   7
  -1  -7  13 4303.35 655.332   8
  -1  -8  13 5370.36 558.524   7
  -1  -8  13 5488.89 753.782   8
  -1  -9  13-185.030 198.327   8
  -1  -9  13-182.435 185.907   6
  -1  -9  13 88.6098 149.397   7
  -1 -10  13 594.193 240.573   7
  -1 -10  13 587.886 286.299   8
  -1 -10  13 226.798 157.946   6
  -1 -11  13 4626.92 757.723   8
  -1 -11  13 5010.12 564.942   6
  -1 -12  13 255.043 172.963   6
  -1 -13  13 1487.69 344.906   6
  -1 -14  13 3392.92 512.916   6
  -1  10  12 2277.62 434.510   4
  -1  10  12 1591.96 445.623   8
  -1   9  12 795.641 258.592   4
  -1   9  12-74.8266 179.869   8
  -1   8  12 355.263 189.269   4
   1  -8 -12 473.126 254.612   1
  -1   8  12 238.500 204.725   8
  -1   7  12 564.539 299.079   8
  -1   7  12 277.488 187.168   4
  -1   6  12 1784.73 447.498   8
  -1   6  12 1682.05 333.920   4
   1  -6 -12 1589.65 360.637   1
  -1   5  12 2604.96 498.100   8
  -1   5  12 2174.83 351.570   4
   1  -5 -12 2413.40 418.779   1
   1  -4 -12 26276.1 1335.35   1
  -1   4  12 27113.5 1584.76   8
   1  -3 -12 262.924 193.011   1
  -1   3  12 13.5381 214.154   8
   1  -2 -12 9950.78 735.590   1
  -1   2  12 9706.27 899.293   8
   1  -1 -12 6221.33 563.266   1
  -1   1  12 6902.87 757.881   8
  -1   0  12 1872.02 394.864   8
   1   0 -12 1805.95 309.696   1
  -1  -1  12 596.394 264.504   8
   1   1 -12 643.141 192.345   1
  -1  -1  12 455.832 149.842   7
  -1  -2  12 3729.06 553.649   8
   1   2 -12 3884.99 411.000   1
  -1  -2  12 4299.83 397.215   7
  -1  -3  12 188.703 222.214   8
  -1  -3  12 268.888 139.883   7
   1   3 -12 471.344 144.198   1
  -1  -4  12 16422.6 1178.22   8
  -1  -4  12 14298.2 796.067   7
  -1  -5  12 5125.34 663.666   8
  -1  -5  12 4172.34 441.324   7
  -1  -6  12 32651.0 1753.73   8
  -1  -6  12 30137.8 1261.69   7
  -1  -7  12 2385.25 487.119   8
  -1  -7  12 2601.69 338.236   6
  -1  -7  12 2228.34 348.062   7
  -1  -8  12 4556.00 658.537   8
  -1  -8  12 5044.74 517.196   7
  -1  -8  12 4702.16 467.511   6
  -1  -9  12 276.202 174.872   7
  -1  -9  12 590.330 284.142   8
  -1  -9  12 593.743 207.400   6
  -1 -10  12 463.944 195.685   6
  -1 -10  12 1005.73 356.102   8
  -1 -10  12 479.675 220.640   7
  -1 -11  12 337.064 199.277   6
  -1 -11  12 279.958 164.264   8
  -1 -12  12 9579.87 774.524   6
  -1 -13  12 327.388 184.600   6
  -1 -14  12 8086.30 762.149   6
  -1 -15  12 571.920 282.972   6
  -1  11  11 3509.63 536.552   4
  -1  11  11 4187.49 709.546   8
  -1  10  11-147.843 161.142   4
  -1  10  11-145.981 203.576   8
  -1   9  11 1997.52 388.855   4
  -1   9  11 2514.07 533.466   8
   1  -8 -11 291.214 194.055   1
  -1   8  11 306.841 152.209   4
  -1   8  11 735.384 300.140   8
   1  -7 -11 142.667 154.726   1
  -1   7  11 304.422 159.712   4
  -1   7  11 105.129 192.538   8
  -1   6  11 263.673 149.054   4
   1  -6 -11 698.578 264.557   1
  -1   6  11 173.456 186.826   8
  -1   5  11 13176.3 834.114   4
   1  -5 -11 12120.0 875.642   1
  -1   5  11 13312.1 1064.27   8
  -1   4  11 196.047 132.696   4
   1  -4 -11 415.213 182.346   1
  -1   4  11 345.479 193.912   8
  -1   3  11 14027.9 810.377   4
  -1   3  11 14738.1 1067.95   8
   1  -3 -11 13587.4 862.309   1
  -1   2  11 606.142 230.248   8
   1  -2 -11 774.628 215.489   1
  -1   2  11 859.669 211.317   4
   1  -1 -11 30539.9 1250.92   1
  -1   1  11 29866.9 1556.21   8
  -1   0  11 7952.63 766.065   8
  -1   0  11 6719.10 436.630   7
   1   0 -11 6585.74 533.129   1
   1   1 -11 223.308 111.829   1
  -1  -1  11 99.9331 178.083   8
  -1  -1  11 91.8364 81.1890   7
  -1  -2  11-62.1955 137.884   8
   1   2 -11 295.085 133.612   1
  -1  -2  11 177.785 94.2896   7
  -1  -3  11 10649.4 900.888   8
   1   3 -11 11115.7 657.395   1
  -1  -3  11 10343.4 611.999   7
   1   4 -11 1101.15 201.142   1
  -1  -4  11 563.354 256.063   8
  -1  -4  11 620.131 169.999   7
  -1  -5  11 33727.3 1675.53   8
  -1  -5  11 31516.5 1217.71   7
  -1  -6  11 1213.91 334.666   8
  -1  -6  11 1228.32 237.926   7
  -1  -6  11 1199.33 224.748   6
  -1  -7  11 22820.4 1413.24   8
  -1  -7  11 23737.7 1008.83   6
  -1  -7  11 22971.1 1088.39   7
  -1  -8  11 330.590 161.857   6
  -1  -8  11 464.223 198.706   7
  -1  -8  11-130.582 245.816   8
  -1  -9  11 10516.0 693.795   6
  -1  -9  11 10204.4 749.773   7
  -1  -9  11 10319.3 981.436   8
  -1 -10  11 916.143 319.955   8
  -1 -10  11 1438.86 295.152   6
  -1 -10  11 1242.65 259.023   9
  -1 -10  11 1419.23 298.570   7
  -1 -11  11 473.559 191.890   6
  -1 -11  11 486.996 181.852   9
  -1 -12  11-236.591 198.697   9
  -1 -12  11-57.5654 140.349   6
  -1 -13  11 2274.02 394.255   6
  -1 -14  11 564.796 254.051   6
  -1 -15  11 15482.6 1077.99   6
  -1 -16  11 32.7175 139.722   6
  -1  12  10 485.021 229.520   4
  -1  11  10 1943.62 408.686   4
  -1  10  10 2742.26 455.910   4
  -1   9  10 4126.64 524.212   4
  -1   8  10 1841.04 345.202   4
   1  -8 -10 2034.20 398.718   1
  -1   7  10 517.527 185.147   4
   1  -7 -10 438.892 194.385   1
  -1   6  10 2201.82 331.856   4
  -1   6  10 2794.26 483.686   8
   1  -6 -10 2383.00 386.989   1
  -1   5  10 78.4790 142.239   8
   1  -5 -10 128.557 154.267   1
  -1   5  10 185.195 142.826   4
  -1   4  10 15614.9 1081.49   8
  -1   4  10 15746.2 844.131   4
   1  -4 -10 14995.4 883.718   1
  -1   3  10 17557.1 868.631   4
  -1   3  10 15697.1 1077.94   8
   1  -3 -10 16976.6 909.115   1
   1  -2 -10 15968.3 851.531   1
  -1   2  10 18083.7 1122.53   8
  -1   2  10 17017.7 833.556   4
   1  -1 -10 10686.1 661.341   1
  -1   1  10 10255.1 842.293   8
  -1   0  10 21314.5 792.146   7
  -1   0  10 21405.0 1230.08   8
   1   0 -10 21226.2 933.665   1
  -1  -1  10 11343.8 573.531   7
  -1  -1  10 11355.6 869.945   8
   1   1 -10 11561.6 648.491   1
  -1  -2  10 2443.91 277.719   7
  -1  -2  10 3228.88 460.986   8
   1   2 -10 3422.63 341.104   1
  -1  -3  10 1725.08 250.170   7
  -1  -3  10 1638.08 346.149   8
  -1  -3  10 1950.32 254.664   9
   1   3 -10 2022.85 267.974   1
   1   4 -10 3662.26 351.061   1
  -1  -4  10 3296.22 329.073   9
  -1  -4  10 3451.25 503.655   8
  -1  -4  10 2801.30 309.800   7
   1   5 -10 9995.29 596.310   1
  -1  -5  10 8258.52 560.609   7
  -1  -5  10 9943.15 550.778   6
  -1  -5  10 8944.13 793.187   8
  -1  -5  10 8831.60 555.902   9
  -1  -6  10 44083.4 1924.95   8
  -1  -6  10 45525.0 1396.12   6
  -1  -6  10 46297.9 1455.49   9
  -1  -6  10 43272.8 1469.20   7
  -1  -7  10 18687.2 1220.68   8
  -1  -7  10 19885.6 949.818   7
  -1  -7  10 20814.5 899.698   6
  -1  -7  10 19833.7 913.964   9
  -1  -8  10 17921.0 901.926   9
  -1  -8  10 19151.3 1251.74   8
  -1  -8  10 19802.4 913.507   6
  -1  -8  10 19156.4 959.099   7
  -1  -9  10 6240.67 553.635   7
  -1  -9  10 6233.80 531.880   6
  -1  -9  10 5934.15 713.125   8
  -1  -9  10 7066.04 571.496   9
  -1 -10  10 11154.7 1021.27   8
  -1 -10  10 11886.4 783.897   9
  -1 -10  10 12634.3 784.049   6
  -1 -10  10 12459.9 820.657   7
  -1 -11  10-173.512 129.033   6
  -1 -11  10 244.061 129.213   9
  -1 -12  10 768.708 250.849   9
  -1 -12  10 494.467 217.170   6
  -1 -13  10 915.567 258.013   6
  -1 -14  10 2599.42 435.082   6
  -1 -15  10 1123.92 307.833   6
  -1 -16  10 4984.32 634.101   6
  -1  13   9 202.638 167.785   4
  -1  12   9 4504.37 593.804   4
  -1  11   9 6183.01 672.263   4
  -1  10   9 6865.13 683.474   4
  -1   9   9 2142.96 393.809   4
   1  -8  -9 8413.68 739.614   1
  -1   8   9 9424.91 719.467   4
  -1   7   9 1688.69 298.677   4
   1  -7  -9 1406.33 296.138   1
   1  -6  -9 205.795 166.223   1
  -1   6   9 105.205 99.2288   4
   1  -5  -9 334.513 166.037   1
  -1   5   9 633.575 189.750   4
   1  -4  -9 22854.6 1058.54   1
  -1   4   9 22682.7 1276.41   8
  -1   4   9 23031.0 1005.36   4
  -1   3   9 902.239 199.572   4
  -1   3   9 823.511 240.443   8
   1  -3  -9 945.491 212.266   1
  -1   2   9 43806.3 1382.14   4
   1  -2  -9 42767.7 1422.61   1
  -1   2   9 41744.4 1727.70   8
  -1   1   9 48554.9 1852.02   8
  -1   1   9 50522.0 1490.45   4
  -1   1   9 47481.6 1250.89   7
   1  -1  -9 50119.7 1519.27   1
  -1   0   9 73697.2 2347.11   8
  -1   0   9 70837.4 1692.14   7
   1   0  -9 68661.0 1865.06   1
  -1  -1   9 14847.7 632.961   7
  -1  -1   9 15663.4 759.929   9
   1   1  -9 15021.0 706.533   1
  -1  -1   9 13859.1 913.870   8
  -1  -2   9 47.1001 75.7315   7
  -1  -2   9 177.035 88.2637   9
   1   2  -9 107.759 66.0702   1
  -1  -2   9 115.500 147.017   8
   1   3  -9 3070.23 302.927   1
  -1  -3   9 3001.73 433.557   8
  -1  -3   9 2919.08 293.592   7
   1   4  -9 6521.80 449.216   1
  -1  -4   9 5830.71 426.278   7
  -1  -4   9 6920.58 464.505   9
  -1  -4   9 6850.44 655.667   8
  -1  -4   9 6533.56 407.093   6
  -1  -5   9 4452.64 389.839   7
  -1  -5   9 4279.84 371.010   9
  -1  -5   9 4654.29 349.730   6
  -1  -5   9 3996.01 508.447   8
  -1  -6   9 36744.1 1643.50   8
  -1  -6   9 35769.5 1162.00   6
  -1  -6   9 35726.8 1225.14   9
  -1  -6   9 34646.8 1249.20   7
  -1  -7   9 11038.3 902.524   8
  -1  -7   9 11822.0 673.197   9
  -1  -7   9 11254.1 682.928   7
  -1  -7   9 12376.2 655.228   6
  -1  -8   9 23481.4 1035.61   7
  -1  -8   9 24038.1 1036.36   9
  -1  -8   9 23124.7 1334.73   8
  -1  -8   9 23043.4 976.884   6
  -1  -9   9 27689.6 1187.31   7
  -1  -9   9 27294.2 1171.55   9
  -1  -9   9 26276.1 1487.73   8
  -1  -9   9 28162.5 1140.73   6
  -1 -10   9 12643.0 786.201   7
  -1 -10   9 13700.0 792.026   6
  -1 -10   9 12491.5 1031.48   8
  -1 -10   9 13470.1 822.242   9
  -1 -11   9 1678.58 305.696   9
  -1 -11   9 1778.35 309.519   6
  -1 -12   9 1651.53 327.551   9
  -1 -12   9 2051.33 351.799   6
  -1 -13   9 869.072 270.052   6
  -1 -14   9 5382.80 594.339   6
  -1 -15   9 4178.10 536.977   6
  -1 -16   9 6668.55 707.331   6
  -1 -17   9 284.285 251.433   6
  -1  14   8-220.519 237.098   4
  -1  13   8 604.185 259.647   4
  -1  12   8 6.58905 149.503   4
  -1  11   8 8467.12 762.381   4
  -1  10   8 6026.06 608.651   4
  -1   9   8 13119.1 864.364   4
  -1   8   8 2389.59 356.105   4
   1  -8  -8 2446.45 399.416   1
   1  -7  -8 805.065 233.868   1
  -1   7   8 964.059 234.354   4
   1  -6  -8 399.274 172.372   1
  -1   6   8-35.3075 122.812   4
  -1   5   8-59.3977 118.999   4
   1  -5  -8 64.7073 125.913   1
   1  -4  -8 14834.8 954.558  10
  -1   4   8 16587.2 786.438   4
   1  -4  -8 15685.2 817.520   1
  -1   3   8 39084.9 1603.65   8
  -1   3   8 40731.5 1287.12   4
   1  -3  -8 37809.5 1304.10   1
  -1   2   8 2982.18 493.938   3
   1  -2  -8 2516.19 279.009   1
  -1   2   8 2640.65 376.266   8
  -1   2   8 2349.83 265.776   4
  -1   2   8 2120.49 182.686   7
  -1   1   8 38743.0 1851.54   3
  -1   1   8 40116.8 1223.46   4
  -1   1   8 39146.4 1042.97   7
   1  -1  -8 40438.3 1258.37   1
  -1   1   8 41411.7 1590.75   8
  -1   0   8 5454.37 529.871   8
  -1   0   8 4168.00 573.421   3
  -1   0   8 5019.24 316.008   7
   1   0  -8 4931.68 369.256   1
  -1  -1   8 39676.9 1267.24   9
   1   1  -8 41484.6 2009.74   3
   1   1  -8 36492.3 1141.79   1
  -1  -1   8 36509.4 1062.79   7
   1   1  -8 38946.1 1281.13  12
  -1  -1   8 38792.3 1841.78   3
  -1  -1   8 36573.9 1475.80   8
   1   2  -8 3296.26 548.237   3
   1   2  -8 3773.11 358.351  12
  -1  -2   8 4277.81 585.814   3
  -1  -2   8 3821.76 301.183   7
  -1  -2   8 4033.90 345.645   9
   1   2  -8 3699.48 308.966   1
  -1  -2   8 3424.27 421.628   8
   1   3  -8 4542.48 341.982   1
  -1  -3   8 3818.24 316.234   7
   1   3  -8 4332.14 637.610   3
  -1  -3   8 4318.92 292.923   6
  -1  -3   8 4129.98 467.322   8
  -1  -3   8 4655.97 365.001   9
  -1  -4   8 2529.47 265.430   9
  -1  -4   8 2289.41 246.136   7
  -1  -4   8 2464.67 230.613   6
  -1  -4   8 1806.19 321.000   8
  -1  -5   8 27590.7 916.938   6
  -1  -5   8 26792.4 983.490   9
  -1  -5   8 27001.0 986.230   7
  -1  -5   8 26518.6 1286.22   8
  -1  -6   8 6968.49 444.219   6
  -1  -6   8 6097.65 447.866   9
  -1  -6   8 6335.45 476.446   7
  -1  -6   8 6154.06 617.973   8
  -1  -7   8 38361.4 1303.31   5
  -1  -7   8 39198.7 1301.05   7
  -1  -7   8 36625.7 1612.02   8
  -1  -7   8 34995.2 1246.12   9
  -1  -7   8 37876.2 1215.63   6
  -1  -8   8 309.797 143.576   7
  -1  -8   8 219.584 130.293   9
  -1  -8   8 364.876 138.546   6
  -1  -8   8 550.344 249.959   8
  -1  -9   8 14699.7 823.090   9
  -1  -9   8 14879.5 1073.65   8
  -1  -9   8 14738.5 798.197   7
  -1  -9   8 14925.1 778.615   6
  -1 -10   8 5678.04 491.672   6
  -1 -10   8 5604.22 521.596   9
  -1 -10   8 5974.25 516.861   7
  -1 -11   8 3801.09 453.483   9
  -1 -11   8 3611.52 412.336   6
  -1 -12   8 1078.31 252.833   6
  -1 -12   8 1334.20 280.699   9
  -1 -13   8 90.5224 156.358   6
  -1 -14   8 1275.11 297.790   6
  -1 -15   8 4540.93 564.440   6
  -1 -16   8 268.401 239.721   6
  -1 -17   8 5145.38 640.525   6
  -1  14   7 1664.60 417.673   4
  -1  13   7 593.747 245.234   4
  -1  12   7 761.225 251.047   4
  -1  11   7 409.170 223.037   4
  -1  10   7 703.037 229.490   4
  -1   9   7 6330.36 582.464   4
  -1   8   7 30516.0 1262.75   4
   1  -8  -7 28204.3 1306.60   1
  -1   7   7 1428.19 266.368   4
   1  -7  -7 1019.93 228.137   1
  -1   6   7 13537.0 743.038   4
   1  -6  -7 13994.4 789.612   1
  -1   5   7 424.388 191.285   3
  -1   5   7 662.509 171.700   4
   1  -5  -7 474.716 158.245   1
  -1   5   7 320.971 168.410  12
   1  -5  -7 681.998 210.578  10
  -1   4   7 1705.80 343.699  12
  -1   4   7 2019.84 413.917   3
  -1   4   7 1349.78 213.191   4
   1  -4  -7 1850.25 258.254   1
   1  -4  -7 1637.55 296.501  10
   1  -3  -7 4083.24 358.856   1
  -1   3   7 3867.01 329.976   4
  -1   3   7 4074.56 544.083   3
  -1   2   7 3644.75 219.706   7
   1  -2  -7 3314.79 306.314   1
  -1   2   7 3637.56 308.299   4
  -1   2   7 4050.87 538.613   3
  -1   2   7 3221.14 235.537   2
  -1   2   7 3379.64 396.497   8
  -1   1   7 3324.65 388.371   8
   1  -1  -7 3488.46 299.321   1
  -1   1   7 3560.63 234.094   7
  -1   1   7 3703.98 300.563   4
  -1   1   7 3496.47 491.974   3
  -1   1   7 3489.65 219.374   2
  -1   0   7 67008.2 1538.40   7
  -1   0   7 71244.0 2463.55   3
   1   0  -7 67260.3 1668.78   1
   1   0  -7 71201.2 1843.99  12
  -1   0   7 68842.2 1686.17   4
  -1   0   7 68485.8 2045.81   8
  -1  -1   7 6858.62 446.724   9
   1   1  -7 6680.84 723.148   3
  -1  -1   7 6703.32 545.103   8
   1   1  -7 7123.23 402.140   1
  -1  -1   7 5847.40 635.494   3
  -1  -1   7 6339.88 351.897   7
   1   1  -7 6766.46 443.911  12
  -1  -2   7 35258.6 931.328   6
  -1  -2   7 34747.6 1014.23   7
  -1  -2   7 36379.5 1682.72   3
   1   2  -7 36825.1 1765.09   3
  -1  -2   7 36748.8 1146.93   9
  -1  -2   7 37257.6 1381.47   8
   1   2  -7 35774.0 1045.83   1
  -1  -3   7 177.902 65.8891   7
   1   3  -7 273.960 82.3378   1
  -1  -3   7 160.398 71.4326   9
  -1  -3   7 382.754 163.491   8
  -1  -3   7 218.272 74.3693   6
  -1  -4   7 27452.3 1211.41   8
  -1  -4   7 27330.2 932.552   7
  -1  -4   7 29376.9 979.693   9
  -1  -4   7 29027.5 873.085   6
  -1  -5   7 3242.31 273.875   6
  -1  -5   7 4023.61 451.136   8
   1   5  -7 4033.72 349.608  10
  -1  -5   7 3915.96 326.218   5
   1   5  -7 3872.49 565.095   3
  -1  -5   7 3689.50 312.238   7
  -1  -5   7 3988.49 334.620   9
  -1  -6   7 382.133 116.946   6
   1   6  -7 828.868 299.587   3
   1   6  -7 558.502 143.732  10
  -1  -6   7 741.639 153.692   9
  -1  -6   7 617.522 145.024   5
  -1  -6   7 557.013 200.458   8
  -1  -6   7 391.588 141.164   7
  -1  -7   7 11475.0 822.980   8
  -1  -7   7 11044.6 625.213   9
   1   7  -7 12098.6 742.246  10
  -1  -7   7 12538.4 654.018   5
  -1  -7   7 11709.8 630.562   7
  -1  -7   7 12474.0 616.625   6
  -1  -8   7 27995.1 1031.84   6
  -1  -8   7 27165.9 1087.94   9
  -1  -8   7 25313.4 1315.05   8
  -1  -8   7 29581.2 1080.06   5
   1   8  -7 25514.4 1219.29  10
  -1  -8   7 28578.7 1082.17   7
  -1  -9   7 230.200 125.047   9
   1   9  -7 425.586 162.973  10
  -1  -9   7 516.175 164.021   6
  -1 -10   7 32548.7 1228.66   6
  -1 -10   7 30131.6 1274.09   9
  -1 -11   7 2565.69 376.804   9
  -1 -11   7 2038.58 315.366   6
   1  12  -7 1881.34 291.481   4
  -1 -12   7 1580.85 316.919   6
  -1 -12   7 1939.84 349.770   9
   1  13  -7 5662.17 534.809   4
  -1 -13   7 5338.58 534.417   6
  -1 -14   7 1078.86 272.739   6
  -1 -15   7 306.965 202.377   6
  -1 -16   7 1708.05 385.249   6
  -1 -17   7 2137.32 428.639   6
  -1  15   6 3843.87 584.698   4
  -1  14   6 604.313 245.794   4
  -1  13   6 3531.56 501.360   4
  -1  12   6 3587.04 492.149   4
  -1  11   6 379.222 229.033   4
  -1  10   6 741.686 231.706   4
  -1   9   6 13671.3 831.692   4
  -1   9   6 12766.0 718.283   2
  -1   8   6 17647.0 900.881   4
  -1   8   6 17755.8 810.171   2
   1  -7  -6 13194.2 774.514   1
  -1   7   6 13416.4 748.047   4
  -1   7   6 13125.4 648.605   2
  -1   6   6 1190.38 180.634   2
   1  -6  -6 855.541 254.773  10
   1  -6  -6 1466.87 245.595   1
  -1   6   6 1446.92 237.052   4
  -1   5   6 124637. 3453.95  12
   1  -5  -6 122813. 3287.24  10
   1  -5  -6 118590. 2829.80   1
  -1   5   6 122912. 2587.20   2
  -1   5   6 119493. 2761.62   4
  -1   4   6 9636.91 527.623   4
  -1   4   6 9416.46 445.506   2
   1  -4  -6 9379.06 678.757  10
   1  -4  -6 9191.06 536.295   1
  -1   4   6 10144.7 770.320  12
   1  -4  -6 8982.38 354.971  11
  -1   3   6 4193.78 523.697   3
  -1   3   6 4788.39 344.075   4
  -1   3   6 4374.90 199.087   7
   1  -3  -6 4509.39 350.281   1
  -1   3   6 5350.88 516.347  12
  -1   3   6 4483.28 286.154   2
  -1   2   6 97996.1 2879.73   3
  -1   2   6 91892.1 1981.94   2
  -1   2   6 95897.1 2112.29   4
  -1   2   6 92492.5 1834.85   7
   1  -2  -6 93044.9 2133.02   1
  -1   1   6 1243.79 134.025   2
   1  -1  -6 1267.58 162.885   1
  -1   1   6 1748.76 324.506   3
  -1   1   6 1208.90 158.225   4
  -1   1   6 985.451 204.504   8
  -1   1   6 1220.42 124.127   7
   1   0  -6 14995.4 575.400   1
  -1   0   6 14852.5 582.480   4
  -1   0   6 14406.2 503.208   7
  -1   0   6 14498.9 762.761   8
   1   0  -6 14332.0 635.829  12
  -1   0   6 15988.5 990.501   3
  -1  -1   6 137700. 2925.07   9
  -1  -1   6 135218. 2688.21   7
   1   1  -6 144330. 3774.61   3
   1   1  -6 129599. 2727.92   1
  -1  -1   6 133155. 3567.43   3
  -1  -1   6 139182. 3176.75   8
   1   1  -6 141832. 2903.30  12
  -1  -2   6 159.349 56.7941   6
  -1  -2   6 440.150 145.027   8
  -1  -2   6 281.180 164.141   3
  -1  -2   6 220.810 81.5454   7
  -1  -2   6 275.069 84.9561   9
   1   2  -6 147.790 60.4273   1
   1   2  -6 385.463 192.000   3
  -1  -3   6 129935. 2630.60   6
  -1  -3   6 135688. 2845.97   9
  -1  -3   6 137320. 2758.43   7
  -1  -3   6 130200. 3145.29   8
  -1  -4   6 24662.1 1078.85   8
  -1  -4   6 27194.0 902.408   9
  -1  -4   6 26349.1 855.049   7
  -1  -4   6 26378.3 795.605   6
  -1  -4   6 25457.7 851.267   5
   1   5  -6 45565.3 1904.65   3
  -1  -5   6 39944.6 1198.26   5
  -1  -5   6 42748.5 1214.21   7
   1   5  -6 45158.9 1335.79  10
  -1  -5   6 41966.9 1505.78   8
  -1  -5   6 43892.8 1256.66   9
  -1  -5   6 40663.7 1136.25   6
  -1  -6   6 1511.55 273.315   8
   1   6  -6 1758.85 255.262  10
  -1  -6   6 1508.73 196.256   5
  -1  -6   6 1614.09 209.038   7
   1   6  -6 2403.68 431.117   3
  -1  -6   6 1528.68 205.698   9
  -1  -7   6 447.862 204.795   8
  -1  -7   6 508.868 128.670   9
  -1  -7   6 230.113 107.216   7
   1   7  -6 293.460 140.018   3
   1   7  -6 298.525 125.101  10
  -1  -8   6 41337.1 1379.56   9
  -1  -8   6 37736.2 1592.13   8
  -1  -8   6 42594.5 1317.86   7
   1   8  -6 41205.1 1597.63  10
  -1  -9   6 15452.5 754.267   7
  -1  -9   6 14836.7 805.839   9
  -1 -10   6 187.384 147.432   9
  -1 -11   6 47240.1 1714.74   9
   1  12  -6 296.418 165.909   4
   1  13  -6 12581.6 818.646   4
   1  14  -6 1909.64 342.237   4
   1  15  -6 276.292 198.376   4
  -1 -15   6-76.8174 177.276   6
  -1 -16   6 883.321 279.488   6
   1  16  -6 1283.33 318.990   4
  -1 -17   6 781.711 267.372   6
  -1  16   5 2371.00 479.868   4
  -1  15   5 711.994 301.593   4
  -1  14   5 4338.13 570.972   4
  -1  13   5 483.030 222.975   4
  -1  13   5 265.851 135.711   2
  -1  12   5 1549.13 286.152   2
  -1  12   5 1833.60 370.368   4
  -1  11   5 5155.24 543.899   4
  -1  10   5 353.469 173.093   4
  -1   9   5 6830.08 559.974   4
  -1   8   5 28323.7 1143.27   4
   1  -7  -5 16917.2 845.310   1
  -1   7   5 16665.5 813.716   4
  -1   6   5 32575.1 1530.38  12
  -1   6   5 30469.4 989.697   2
  -1   6   5 30489.5 1093.20   4
   1  -6  -5 31523.2 1441.63  10
   1  -6  -5 29606.7 1103.82   1
  -1   5   5 10407.6 772.333  12
  -1   5   5 9616.63 539.803   4
   1  -5  -5 10396.0 741.139  10
   1  -5  -5 9894.10 561.950   1
  -1   5   5 9946.04 476.312   2
   1  -4  -5 26637.2 1146.95  10
  -1   4   5 26964.5 814.658   2
   1  -4  -5 27041.9 934.969   1
   1  -4  -5 26651.9 692.752  11
  -1   4   5 27126.1 1215.03  12
  -1   4   5 27929.9 921.774   4
  -1   3   5 2474.26 196.490   2
   1  -3  -5 2413.39 151.588  11
   1  -3  -5 2547.57 239.863   1
  -1   3   5 2388.35 314.830  12
  -1   3   5 2459.69 231.160   4
  -1   2   5 16604.1 800.979  12
   1  -2  -5 17108.9 629.346   1
  -1   2   5 17259.7 453.852   7
  -1   2   5 15850.2 546.288   2
  -1   2   5 16837.9 968.197   3
  -1   2   5 17378.8 628.183   4
  -1   1   5 1255.96 203.666   8
  -1   1   5 1530.89 162.254   4
  -1   1   5 1299.71 135.706   2
  -1   1   5 1951.20 316.557   3
   1  -1  -5 1385.69 153.537   1
  -1   1   5 1422.07 119.205   7
  -1   0   5 41415.1 1558.23   3
  -1   0   5 38439.0 931.164   2
  -1   0   5 37381.4 1247.74   8
  -1   0   5 40494.2 937.515   7
  -1   0   5 39967.3 1031.09   4
   1   0  -5 40280.2 1089.91  12
   1   0  -5 40673.3 1013.37   1
   1   1  -5 63269.0 1420.64   1
  -1  -1   5 63200.5 1579.46   9
  -1  -1   5 63439.6 1304.56   6
  -1  -1   5 67446.9 1413.19   7
  -1  -1   5 62944.3 2025.52   3
   1   1  -5 67226.1 2127.41   3
  -1  -1   5 63193.4 1734.71   8
  -1  -2   5 56199.9 1289.01   7
   1   2  -5 59026.9 1962.51   3
  -1  -2   5 53540.4 1866.25   3
  -1  -2   5 56687.9 1416.64   9
  -1  -2   5 53986.1 1191.29   6
  -1  -2   5 54579.9 1571.71   8
  -1  -3   5 817.235 173.010   8
  -1  -3   5 274.894 78.1559   9
  -1  -3   5 354.379 86.5832   7
   1   3  -5 493.313 196.177   3
  -1  -3   5 893.811 112.576   6
   1   4  -5 152963. 3822.95   3
   1   4  -5 148114. 3073.53  10
  -1  -4   5 155186. 3004.07   7
  -1  -4   5 146746. 3350.86   8
  -1  -4   5 155356. 3079.94   9
  -1  -5   5 2334.38 238.332   9
  -1  -5   5 2368.63 230.306   7
   1   5  -5 2322.65 379.405   3
   1   5  -5 2119.88 249.506  10
  -1  -5   5 2474.49 310.293   8
  -1  -6   5 27385.2 1141.38   8
   1   6  -5 27359.4 1086.96  10
  -1  -6   5 27036.6 905.072   7
  -1  -6   5 26595.2 942.221   9
  -1  -7   5 16030.9 895.634   8
  -1  -7   5 16035.7 740.297   9
   1   7  -5 15308.7 1161.67  14
  -1  -7   5 16476.0 698.932   7
   1   7  -5 16635.1 887.303  10
   1   8  -5 155.022 124.702  10
  -1  -8   5 49.9496 83.8290   9
  -1  -8   5 127.542 81.0487   7
   1   8  -5 61.5373 107.257  14
  -1  -9   5 1104.11 228.603   9
  -1 -10   5 14745.8 836.245   9
  -1 -11   5 18272.3 991.550   9
   1  11  -5 17983.1 912.011   4
   1  12  -5 16950.7 927.227   4
   1  13  -5 3128.04 410.885   4
   1  14  -5 23224.6 1201.12   4
   1  15  -5 21.9348 147.118   4
   1  16  -5 521.724 236.331   4
  -1 -16   5 304.211 202.912   6
  -1 -17   5 1828.58 369.012   6
   1  17  -5 930.281 292.974   4
  -1 -18   5 252.967 201.877   6
   1  18  -5 588.326 221.322   4
  -1  16   4 712.840 298.159   4
  -1  15   4 1301.92 324.276   2
  -1  15   4 984.485 307.299   4
  -1  14   4 4798.95 595.985   4
  -1  13   4 1049.68 273.638   4
  -1  12   4 2859.44 417.232   4
  -1  11   4 7882.00 654.748   4
  -1  10   4 6801.08 564.917   4
  -1   9   4 1110.39 230.133   4
  -1   8   4 41060.6 1387.84   4
   1  -7  -4 23.7591 79.1700  10
  -1   7   4 39.5012 101.498   4
  -1   6   4 12553.1 624.929   4
   1  -6  -4 12372.0 635.680   1
   1  -6  -4 11975.1 834.924  10
  -1   5   4 123378. 2693.86   4
   1  -5  -4 123674. 2710.77   1
   1  -5  -4 123253. 3151.98  10
   1  -4  -4 5448.20 467.616  10
   1  -4  -4 6744.83 279.312  11
  -1   4   4 6251.02 382.744   4
  -1   4   4 6312.60 335.952   2
   1  -4  -4 6165.36 381.160   1
  -1   3   4 1110.23 204.073  12
  -1   3   4 1045.52 143.263   4
  -1   3   4 714.175 100.989   2
   1  -3  -4 1058.11 184.982  10
   1  -3  -4 818.313 127.295   1
  -1   2   4 59592.1 1365.65   4
   1  -2  -4 56657.6 1351.47   1
  -1   2   4 59235.6 1280.51   2
  -1   2   4 57666.7 1582.26  12
   1  -1  -4 21700.5 639.105   1
  -1   1   4 20899.1 980.982   3
  -1   1   4 22018.4 650.660   4
  -1   1   4 22570.7 782.966  12
  -1   1   4 19614.9 603.675   2
  -1   1   4 21966.5 524.298   7
  -1   0   4 46960.8 992.671   7
  -1   0   4 47531.7 1308.43   8
   1   0  -4 45268.0 1039.85   1
  -1   0   4 46081.9 1080.05   4
   1   0  -4 44119.4 1079.94  12
  -1   0   4 45047.8 1521.51   3
  -1   0   4 46459.7 1045.90   2
  -1  -1   4 56488.2 1155.39   6
   1   1  -4 59753.7 1245.77   1
   1   1  -4 59912.4 1816.62   3
  -1  -1   4 60032.2 1426.69   9
  -1  -1   4 59342.6 1249.64   7
  -1  -1   4 57144.6 1763.40   3
  -1  -1   4 59215.7 1523.18   8
  -1  -2   4 41677.0 1234.01   8
   1   2  -4 44043.6 1512.95   3
  -1  -2   4 41260.3 1472.25   3
  -1  -2   4 45322.0 1042.76   7
  -1  -2   4 45414.9 1152.66   9
  -1  -3   4 29624.0 809.567   5
   1   3  -4 33521.5 1290.06   3
  -1  -3   4 32227.4 851.765   7
  -1  -3   4 31935.0 1054.88   8
   1   3  -4 32726.1 885.775  10
  -1  -3   4 33048.7 920.612   9
   1   4  -4 82537.5 1915.63  10
  -1  -4   4 81694.7 1778.04   7
   1   4  -4 85881.4 2392.09   3
  -1  -4   4 83250.0 1855.59   9
   1   5  -4 60798.4 1663.84  10
  -1  -5   4 61435.9 1530.05   9
  -1  -5   4 61955.7 1462.71   7
  -1  -5   4 57132.9 1699.00   8
  -1  -6   4 113166. 2525.67   9
  -1  -6   4 116894. 2435.13   7
   1   6  -4 118568. 2810.65  10
   1   6  -4 112821. 3330.29  14
  -1  -7   4 17677.1 693.103   7
  -1  -7   4 18180.3 777.401   9
   1   7  -4 17545.4 1195.07  14
   1   8  -4 1288.02 342.097  14
  -1  -8   4 2845.38 308.240   9
   1   9  -4 837.499 263.792  14
  -1  -9   4 1021.23 218.814   9
   1  10  -4 261.204 157.028   4
  -1 -10   4 9.48297 131.080   9
   1  11  -4 9564.31 653.821   4
   1  12  -4 10003.6 712.246   4
   1  13  -4 5086.89 528.786   4
   1  14  -4 8930.64 731.574   4
   1  15  -4 6807.31 671.993   4
   1  16  -4 181.343 179.405   4
  -1 -17   4 2384.81 425.964   6
   1  17  -4 2416.32 452.971   4
  -1 -18   4 262.197 217.150   6
   1  18  -4-144.638 206.630   4
  -1  17   3 64.9173 140.221   2
  -1  16   3-21.6357 181.397   4
  -1  15   3 4633.44 585.997   4
  -1  14   3 1900.95 399.792   4
  -1  13   3 13190.4 902.781   4
  -1  12   3 2644.10 409.701   4
  -1  11   3 24200.4 1144.87   4
  -1  10   3 5431.07 494.049   4
  -1   9   3 4587.68 426.994   4
  -1   8   3 186.236 105.007   4
   1  -7  -3 5675.81 588.050  10
  -1   7   3 5676.04 419.712   4
  -1   6   3 4946.71 367.981   4
   1  -6  -3 5818.04 553.027  10
   1  -5  -3 585022. 10594.1   1
  -1   5   3 593473. 10585.9   4
   1  -5  -3 612907. 11178.0  10
   1  -4  -3 39899.2 1096.14   1
  -1   4   3 40691.7 1101.45   4
   1  -4  -3 41271.4 1371.47  10
   1  -3  -3 203650. 4219.26  10
  -1   3   3 206812. 3840.76   2
   1  -3  -3 209062. 3931.40   1
  -1   3   3 213387. 3937.36   4
  -1   2   3 196120. 3606.98   4
   1  -2  -3 194218. 3592.50   1
   1  -2  -3 188533. 3785.44  10
  -1   2   3 192933. 3526.13   2
  -1   1   3 90100.1 1926.17  12
  -1   1   3 93291.4 1830.39   4
   1  -1  -3 91605.4 1804.55   1
  -1   0   3 5993.19 261.456   4
  -1   0   3 5220.16 320.739   8
   1   0  -3 5968.30 230.558   1
  -1   0   3 5919.90 425.762   3
  -1  -1   3 57514.1 1153.62   7
  -1  -1   3 55426.1 1353.05   8
   1   1  -3 54555.2 1564.78   3
  -1  -1   3 53733.2 1555.61   3
  -1  -1   3 56210.8 1303.83   9
   1   2  -3 3256.28 316.188   3
  -1  -2   3 3278.20 256.279   8
   1   2  -3 3140.90 178.439  10
  -1  -2   3 3224.89 187.180   7
  -1  -2   3 3444.48 229.730   9
   1   3  -3 127768. 2878.08   3
  -1  -3   3 125195. 2471.38   9
   1   3  -3 121759. 2474.33  10
  -1  -3   3 124052. 2378.58   7
   1   4  -3 181817. 3651.13  10
  -1  -4   3 180723. 3503.38   9
  -1  -4   3 187105. 3417.28   7
   1   5  -3 352787. 6576.66  10
   1   5  -3 320798. 6994.99  14
  -1  -5   3 329335. 6483.73   8
  -1  -5   3 345556. 6173.88   7
  -1  -5   3 344792. 6295.24   9
   1   6  -3 40003.6 1702.96  14
  -1  -6   3 42598.9 1226.50   9
   1   7  -3 74144.6 2618.67  14
  -1  -7   3 75203.8 1916.05   9
  -1  -8   3 21912.2 912.072   9
   1   8  -3 18505.3 1285.56  14
  -1  -9   3 19847.7 925.198   9
   1   9  -3 19766.0 879.202   4
   1   9  -3 20416.0 1435.63  14
   1  10  -3 818.329 190.675   4
   1  11  -3 57352.8 1825.18   4
   1  12  -3 3574.40 429.880   4
   1  13  -3 5096.61 533.763   4
   1  14  -3 8106.70 709.686   4
   1  15  -3 16820.4 1066.97   4
   1  16  -3 161.493 147.587   4
   1  17  -3 251.872 214.286   4
  -1 -18   3 562.815 218.157   6
   1  18  -3 316.885 205.970   4
  -1  17   2 189.442 211.607   4
  -1  16   2 853.932 306.187   4
  -1  15   2 114.980 140.803   4
  -1  14   2 19423.8 1139.56   4
  -1  13   2 416.913 204.490   4
  -1  12   2 19986.4 1060.27   4
  -1  11   2 11378.4 740.543   4
  -1  10   2 24767.5 1072.41   4
   1  -9  -2 2567.20 514.163  14
  -1   9   2 2357.07 299.801   4
  -1   8   2 5684.85 436.574   4
   1  -8  -2 7237.99 829.613  14
  -1   7   2 146.271 97.5416   4
   1  -7  -2 115.483 110.246  10
  -1   6   2 19177.9 735.923   4
   1  -6  -2 19824.5 1029.36  10
   1  -5  -2 108489. 2749.31  10
  -1   5   2 106713. 2299.64   4
   1  -4  -2 216208. 4511.08  10
  -1   4   2 219498. 4114.71   4
   1  -3  -2 259.305 98.3403  10
  -1   3   2 255.760 72.7800   4
   1  -3  -2 342.098 72.5315   1
   1  -2  -2 999999. 16735.0  10
  -1   2   2 962872. 16507.6   4
   1  -2  -2 988297. 16502.4   1
   1  -1  -2 40361.6 949.944  10
  -1   1   2 42092.0 903.478   4
  -1   0   2 34664.5 1014.29   3
  -1  -1   2 24807.9 815.778   3
   1   1  -2 26302.8 823.613   3
  -1  -2   2 154276. 2893.88  10
  -1  -2   2 156736. 2836.71   7
  -1  -2   2 150018. 2978.75   8
   1   2  -2 158386. 3166.11   3
  -1  -2   2 160005. 2934.81   9
  -1  -3   2 1252.94 151.083  10
  -1  -3   2 1450.88 141.552   9
  -1  -3   2 1408.76 157.819   8
  -1  -4   2 232988. 4276.09   9
  -1  -4   2 225136. 4484.99  10
   1   4  -2 220136. 4753.08  14
  -1  -5   2 51301.2 1530.64  10
   1   5  -2 47972.1 1709.94  14
  -1  -5   2 51822.1 1319.43   9
  -1  -6   2 231556. 4453.98   9
   1   6  -2 215706. 5146.99  14
  -1  -6   2 226838. 4824.69  10
  -1  -7   2 14362.0 670.921   9
   1   7  -2 12671.7 954.462  14
  -1  -7   2 13861.5 840.809  10
  -1  -8   2 21927.1 1158.77  10
  -1  -8   2 21049.9 900.222   9
   1   8  -2 20111.1 851.112   4
   1   9  -2 3077.01 314.503   4
   1  10  -2 1331.32 250.245   4
   1  11  -2 600.558 186.084   4
   1  12  -2 18308.5 997.140   4
   1  13  -2 930.579 260.380   4
   1  14  -2 24888.2 1291.58   4
   1  15  -2 2184.35 414.881   4
   1  16  -2 2071.20 391.264   4
   1  17  -2 396.145 221.726   4
   1  18  -2 584.143 264.343   4
  -1  17   1 191.194 228.699   4
  -1  16   1 88.9759 150.354   4
  -1  15   1-156.843 183.490   4
  -1  14   1 15.8102 160.865   4
  -1  13   1 11502.0 811.607   4
  -1  12   1 5644.46 533.380   4
  -1  11   1 33516.5 1305.57   4
  -1  10   1 2101.11 301.676   4
   1  -9  -1 22183.8 1498.19  14
  -1   9   1 17895.7 837.644   4
   1  -8  -1 1154.19 291.384  10
  -1   8   1 1292.67 210.594   4
   1  -8  -1 816.469 291.357  14
  -1   7   1 328.136 112.590   4
   1  -7  -1 563.869 221.533  14
   1  -7  -1 102.241 147.845  10
   1  -6  -1 858.948 233.986  14
  -1   6   1 818.777 135.900   4
   1  -6  -1 1074.23 235.188  10
  -1   5   1 136024. 3208.96  10
  -1   5   1 136520. 2761.59   4
   1  -5  -1 135629. 3203.71  10
   1  -4  -1 2922.93 305.124  10
  -1   4   1 3227.43 317.484  10
   1  -3  -1 8181.97 455.017  10
  -1   3   1 9285.40 480.020  10
  -1   3   1 8311.70 334.287   4
  -1   2   1 3465.46 178.227   4
  -1   2   1 3455.43 240.744  10
   1  -2  -1 3673.01 251.216  10
  -1  -1   1 214265. 3957.05   3
   1   1  -1 221326. 3902.24  12
  -1  -1   1 219218. 3892.62  12
   1   1  -1 222522. 3956.25   3
  -1  -2   1 37658.1 831.239  11
  -1  -2   1 39040.9 873.975   9
  -1  -3   1 7734.25 411.974  10
   1   3  -1 7343.54 432.139  14
  -1  -3   1 8246.49 321.022  11
  -1  -3   1 7893.91 333.868   9
   1   4  -1 62.0450 62.1974  14
  -1  -4   1 54.4780 76.6984  10
  -1  -4   1 141.000 65.5350   9
  -1  -5   1 159049. 3508.33  10
   1   5  -1 150352. 3647.76  14
  -1  -5   1 159110. 3159.50   9
  -1  -6   1 52045.3 1408.63   9
  -1  -6   1 52330.1 1721.49  10
  -1  -6   1 54302.4 1787.52  14
  -1  -7   1 44425.6 1323.37   9
  -1  -7   1 40049.6 1586.84  10
   1   7  -1 42406.8 1278.73   4
   1   8  -1 4704.07 394.055   4
  -1  -8   1 5141.08 559.345  10
   1   9  -1 39616.9 1356.49   4
   1  10  -1 1049.89 217.568   4
   1  11  -1 4042.18 441.248   4
   1  12  -1 3352.37 421.268   4
   1  13  -1 117.334 165.534   4
   1  14  -1 1739.33 367.491   4
   1  15  -1 15893.0 1075.98   4
   1  16  -1 554.478 246.584   4
   1  17  -1 2521.68 470.442   4
  -1  17   0 141.606 136.782   4
  -1  16   0 1656.91 360.324   4
   1 -16   0 2202.28 361.298   6
  -1  15   0-140.489 209.190   4
  -1  14   0 1291.83 301.559   4
  -1  13   0 13690.5 859.602   4
  -1  12   0 1390.85 265.622   4
  -1  11   0 9493.56 646.888   4
  -1  10   0 49120.7 1554.87   4
   1  -9   0 74852.7 2894.39  14
  -1   9   0 69267.8 1884.96   4
  -1   8   0 25540.1 934.591   4
   1  -8   0 25205.7 1516.21  14
  -1   7   0 14131.5 624.968   4
   1  -7   0 15312.6 1086.89  14
  -1   7   0 15252.4 921.579  10
   1  -6   0 17445.1 1078.73  14
  -1   6   0 16635.6 638.250   4
   1  -6   0 16942.1 512.063   7
  -1   6   0 18848.2 948.345  10
   1  -5   0 30261.6 732.904   7
  -1   5   0 31110.7 876.053   4
   1  -5   0 31890.5 1404.17  14
  -1   5   0 32570.6 1193.57  10
   1  -4   0 71068.8 2129.51  14
  -1   4   0 72252.1 1880.07  10
   1  -4   0 73636.0 1429.15   7
  -1   4   0 72783.0 1552.98   4
  -1   3   0 584906. 10295.0  10
  -1   3   0 606491. 9954.02   4
   1  -2   0 296409. 5673.91  14
   1   1   0 35505.1 923.790  12
  -1  -1   0 35034.5 919.033  12
  -1  -2   0 15667.6 441.979  11
   1   2   0 15322.5 586.786  12
  -1  -2   0 15137.3 472.550  14
  -1  -3   0 268946. 4803.25  11
  -1  -3   0 260496. 5012.00  14
  -1  -3   0 270345. 4824.84   9
  -1  -3   0 268475. 4759.81   1
  -1  -4   0 17168.7 738.327  14
  -1  -4   0 15811.8 517.929   1
  -1  -4   0 16249.5 544.549  11
  -1  -4   0 17121.8 579.577   9
  -1  -5   0 38892.4 1012.82   1
   1   5   0 38100.0 1082.00   4
  -1  -5   0 39814.9 1036.12  11
  -1  -5   0 37377.9 1067.41   9
  -1  -5   0 38614.6 1365.41  10
  -1  -5   0 38525.3 1340.85  14
   1   6   0 88455.4 2083.31   4
  -1  -6   0 90922.5 2508.14  14
  -1  -6   0 89546.7 2507.39  10
   1   7   0 102150. 2409.83   4
  -1  -7   0 107117. 2955.40  14
  -1  -7   0 102934. 2909.25  10
   1   8   0 43235.2 1383.27   4
  -1  -8   0 45916.4 1847.39  14
  -1  -8   0 42753.7 1788.55  10
  -1  -9   0 9980.24 866.315  14
   1   9   0 9931.48 631.082   4
   1  10   0 18977.5 936.953   4
  -1 -10   0 17835.8 1245.32  14
   1  11   0 132.020 143.513   4
   1  12   0 54.0793 123.246   4
   1  13   0 9925.53 777.138   4
   1  14   0 3509.85 489.092   4
   1  15   0 4616.05 577.599   4
   1  16   0 995.565 284.533   4
   1  17   0 2180.23 443.382   4
  -1  18  -1 1745.35 407.482   4
  -1  17  -1 465.205 243.786   4
   1 -17   1 802.278 262.892   6
   1 -16   1 134.912 158.220   6
  -1  16  -1 294.596 188.746   4
  -1  15  -1 2111.27 380.738   4
   1 -15   1 2488.84 361.240   6
  -1  14  -1 1998.28 348.795   4
  -1  13  -1 409.934 157.893   4
  -1  12  -1 27378.4 1180.54   4
  -1  11  -1 8052.75 580.073   4
  -1  10  -1 24852.2 1008.67   4
  -1   9  -1 13322.4 668.545   4
   1  -9   1 14728.6 1191.95  14
  -1   8  -1 7451.52 456.540   4
   1  -8   1 7718.64 803.356  14
   1  -8   1 7121.86 369.941   7
  -1   8  -1 7679.28 685.278  10
  -1   7  -1 26284.6 1218.53  10
   1  -7   1 26441.9 1443.16  14
  -1   7  -1 24071.9 838.482   4
   1  -7   1 25335.6 749.871   7
  -1   6  -1 929.464 136.505   4
   1  -6   1 789.524 238.100  14
  -1   6  -1 1024.42 219.953  10
   1  -6   1 885.050 115.281   7
  -1   5  -1 434.038 91.8830   4
   1  -5   1 492.785 180.887  14
   1  -5   1 738.247 98.9007   7
  -1   5  -1 676.577 164.903  10
  -1   4  -1 211218. 4274.59  10
   1  -4   1 214900. 4652.33  14
  -1   4  -1 211478. 3855.48   4
   1  -4   1 210483. 3824.66   7
  -1   4  -1 203604. 4663.29  14
   1  -3   1 19499.7 878.647  14
   1  -3   1 19539.3 522.563   7
  -1   3  -1 19456.4 506.621   4
   1  -3   1 19320.2 534.365   6
  -1   3  -1 19096.4 880.653  14
   1  -2   1 247594. 4479.84   8
   1  -2   1 250320. 4383.38   6
   1  -2   1 236316. 4841.73  14
  -1   2  -1 232423. 4845.54  14
   1  -2   1 256952. 4392.41   7
  -1   1  -1 179295. 3484.39  14
  -1  -1  -1 128987. 2750.94  12
   1   1   1 127969. 2428.78   3
  -1  -1  -1 133551. 2437.24   1
  -1  -2  -1 750.117 144.642  12
  -1  -2  -1 467.839 71.1712   1
   1   2   1 626.769 130.294  12
   1   2   1 477.303 73.8039   4
   1   3   1 11080.7 427.913   4
  -1  -3  -1 10983.3 410.572  11
  -1  -3  -1 11643.2 419.472   1
   1   3   1 10545.1 588.862  12
  -1  -4  -1 87020.1 1864.08  11
   1   4   1 88181.9 1921.59   4
   1   4   1 90264.5 2342.53  12
  -1  -4  -1 89643.3 1884.90   1
  -1  -5  -1 31960.9 933.512  11
   1   5   1 35439.4 1368.47  12
   1   5   1 34032.6 1014.39   4
  -1  -5  -1 33062.5 964.373   1
   1   6   1 176972. 3624.76   4
  -1  -6  -1 183514. 4166.23  14
  -1  -6  -1 174180. 4161.25  10
  -1  -6  -1 171209. 3496.14  11
  -1  -6  -1 173490. 3538.40   1
   1   7   1 4311.57 366.439   4
  -1  -7  -1 3883.55 485.973  10
   1   7   1 4060.80 500.301  12
  -1  -7  -1 4629.57 520.476  14
   1   8   1 13722.8 714.404   4
  -1  -8  -1 14340.6 991.566  14
  -1  -9  -1 48312.5 2066.50  14
   1   9   1 49447.4 1591.64   4
   1  10   1 5828.43 526.922   4
   1  11   1 1227.76 254.623   4
   1  12   1 2368.55 371.581   4
   1  13   1 857.756 263.065   4
   1  14   1 1813.43 359.899   4
   1  15   1 5013.28 615.413   4
   1  16   1 3398.65 531.866   4
   1  17   1 1033.89 349.585   4
  -1  18  -2-89.9974 150.809   4
   1 -18   2 110.794 175.264   6
  -1  17  -2 683.945 231.083   4
   1 -17   2 1352.86 312.150   6
  -1  16  -2 3169.44 459.567   4
   1 -16   2 2680.39 420.304   6
  -1  15  -2 1234.31 277.156   4
   1 -15   2 1598.87 316.700   6
   1 -14   2-269.440 164.849   6
  -1  14  -2-96.0715 167.495   4
  -1  13  -2 2099.17 318.917   4
  -1  12  -2 6328.46 526.762   4
  -1  11  -2 2673.91 320.636   4
  -1  10  -2 7914.14 527.721   4
   1  -9   2 84627.9 1975.79   7
  -1   9  -2 86416.4 2118.81   4
   1  -8   2 429.966 111.910   7
  -1   8  -2 287.409 176.883  10
  -1   8  -2 362.338 109.862   4
  -1   7  -2 247.561 164.545  14
   1  -7   2 523.974 102.099   7
  -1   7  -2 823.762 140.690   4
  -1   7  -2 973.111 230.131  10
  -1   6  -2 11007.8 470.424   4
   1  -6   2 10999.1 457.191   7
  -1   6  -2 11090.6 702.211  10
  -1   6  -2 10801.3 878.871  14
  -1   5  -2 37518.1 938.157   4
  -1   5  -2 34321.4 1245.60  10
   1  -5   2 36934.1 952.930   7
  -1   5  -2 36546.8 1575.48  14
   1  -4   2 231.813 68.9887   6
  -1   4  -2 299.239 64.0294   4
   1  -4   2 311.015 70.4121   7
  -1   4  -2 262.009 127.997  14
   1  -4   2 285.585 68.4406   9
   1  -3   2 85574.1 1726.21   6
  -1   3  -2 81716.7 2267.03  14
   1  -3   2 85470.1 1693.64   9
   1  -3   2 86572.4 1893.04   8
   1  -3   2 86032.2 1738.96   7
   1  -2   2 783.118 106.697   5
   1  -2   2 780.270 111.736   8
   1  -2   2 817.887 89.0957   6
   1  -2   2 726.438 93.9169   7
   1  -1   2 10396.4 352.915   7
   1  -1   2 10473.2 420.945   5
   1  -1   2 10978.8 400.930   8
   1   0   2 22276.4 559.905   7
   1   0   2 20470.5 699.659   3
  -1   0  -2 20038.8 734.766   3
   1   1   2 229770. 4006.71   7
  -1  -1  -2 221873. 4117.69   1
   1   1   2 221651. 4241.15   3
  -1  -1  -2 214812. 4501.99  12
  -1  -2  -2 4404.41 375.815  12
   1   2   2 4603.40 225.113  13
   1   2   2 4667.32 239.302   4
   1   2   2 4562.57 385.778  12
  -1  -2  -2 4834.34 268.911   1
   1   3   2 10034.7 628.801  12
  -1  -3  -2 10313.1 438.119   1
   1   3   2 10309.8 424.843   4
   1   4   2 25423.8 794.775   4
   1   4   2 24298.6 1084.32  12
  -1  -4  -2 23774.3 775.981   1
  -1  -4  -2 23400.2 736.130  11
   1   5   2 42393.3 1217.94   4
  -1  -5  -2 41669.1 1141.63  11
  -1  -5  -2 44134.5 1220.49   1
  -1  -6  -2 22611.4 849.428   1
   1   6   2 24097.9 888.151   4
  -1  -6  -2 22886.2 800.434  11
   1   6   2 25576.2 1272.49  12
   1   7   2 51556.8 1511.57   4
   1   7   2 56072.6 2107.16  12
  -1  -7  -2 52119.9 1993.16  10
  -1  -7  -2 48831.4 1386.61  11
  -1  -7  -2 56256.4 2051.50  14
  -1  -7  -2 48600.8 1464.66   1
  -1  -8  -2 520.533 211.430  14
   1   8   2 595.085 163.829   4
  -1  -9  -2 20794.1 1324.60  14
   1   9   2 18682.2 918.541   4
   1  10   2 1372.35 285.705   4
   1  11   2 11454.7 786.381   4
   1  12   2 3009.86 432.506   4
   1  13   2 184.337 170.466   4
   1  14   2 267.048 189.264   4
   1  15   2 26.9619 211.307   4
   1  16   2 222.665 193.454   4
   1 -18   3 2610.12 461.146   6
   1 -17   3 253.775 210.423   6
  -1  17  -3-17.4647 188.145   4
  -1  16  -3 7653.08 694.285   4
   1 -16   3 7012.85 669.418   6
  -1  15  -3 1367.55 299.174   4
   1 -15   3 1315.25 297.788   6
   1 -14   3 5594.87 546.287   6
  -1  14  -3 5982.05 559.085   4
  -1  13  -3 3894.82 435.015   4
   1 -13   3 4266.90 452.162   6
  -1  12  -3-73.6611 118.813   4
  -1  11  -3 4095.12 393.571   4
   1 -10   3 8467.88 505.544   7
  -1  10  -3 9260.01 563.678   4
  -1   9  -3 5235.20 387.223   4
   1  -9   3 4854.59 358.691   7
   1  -8   3 59686.1 1536.11   7
  -1   8  -3 62718.3 2133.72  10
  -1   8  -3 60575.0 1560.75   4
  -1   8  -3 61202.0 2651.64  14
  -1   7  -3 11474.6 771.035  10
  -1   7  -3 11563.5 1007.78  14
  -1   7  -3 11941.8 522.188   4
   1  -7   3 11805.1 529.700   7
  -1   6  -3 192944. 4305.15  10
  -1   6  -3 189604. 4933.60  14
   1  -6   3 198956. 3811.35   6
  -1   6  -3 193511. 3703.63   4
   1  -6   3 192720. 3819.70   9
   1  -6   3 193946. 3776.30   7
   1  -5   3 12295.5 501.899   6
   1  -5   3 11952.7 497.888   7
  -1   5  -3 12739.4 906.384  14
   1  -5   3 11883.1 488.961   9
   1  -4   3 14738.5 506.181   9
   1  -4   3 15397.5 547.749   7
   1  -4   3 14802.6 656.771   8
   1  -4   3 15552.3 537.895   6
  -1   4  -3 13189.1 861.715  14
   1  -3   3 49933.5 1315.71   8
   1  -3   3 48855.0 1164.22   7
   1  -3   3 48543.1 1134.45   6
   1  -3   3 49470.5 1245.68   5
   1  -3   3 48633.7 1069.10   9
   1  -2   3 9813.04 374.760   6
   1  -2   3 9970.00 466.920   5
   1  -2   3 11022.0 409.547   7
   1  -2   3 10397.7 473.647   8
   1  -1   3 19851.8 580.310   7
   1  -1   3 18507.3 651.593   8
  -1   1  -3 21035.9 889.312   3
  -1   0  -3 259597. 5202.36   3
   1   0   3 255291. 4827.43   8
   1   0   3 250773. 5045.95   3
   1   0   3 265590. 4660.35   7
   1   1   3 1515.48 123.989   4
  -1  -1  -3 1532.73 165.643   1
   1   1   3 1695.32 137.054   7
   1   1   3 1489.40 206.732   3
  -1  -1  -3 1587.43 239.117  12
   1   1   3 1585.06 136.699  13
   1   2   3 155561. 2953.25   4
   1   2   3 156529. 2929.95  13
   1   2   3 152749. 3306.98   3
  -1  -2  -3 148807. 3503.27  12
  -1  -2  -3 153988. 3080.35   1
   1   2   3 158237. 2903.54   7
   1   3   3 35967.3 1380.18  12
  -1  -3  -3 35263.0 1015.07   1
   1   3   3 34872.9 953.230   4
   1   4   3 151316. 3648.98  12
  -1  -4  -3 143135. 3017.41   1
   1   4   3 145488. 2965.38   4
  -1  -5  -3 22696.8 847.703   1
   1   5   3 23359.3 832.945   4
  -1  -5  -3 21744.1 763.761  11
   1   5   3 24498.4 1225.07  12
  -1  -6  -3 1862.78 239.015   1
  -1  -6  -3 2329.18 231.455  11
   1   6   3 1936.73 251.335   4
   1   6   3 1689.90 337.033  12
   1   7   3 23373.5 947.121   4
  -1  -7  -3 24080.8 971.359   1
  -1  -7  -3 23713.4 867.811  11
  -1  -8  -3 360.566 150.177   1
   1   8   3 397.859 141.821   4
   1   9   3 10271.0 682.138   4
   1  10   3 49463.3 1723.91   4
   1  11   3 194.305 189.041   4
   1  12   3 14533.1 944.709   4
   1  13   3 3365.41 487.405   4
   1  14   3 3778.05 518.386   4
   1  15   3 648.832 249.829   4
   1  16   3 672.836 281.313   4
   1 -18   4 1261.57 328.373   6
   1 -17   4 2477.03 436.358   6
   1 -16   4 66.8061 170.744   6
  -1  15  -4 15492.8 942.629   4
   1 -15   4 14873.4 958.114   6
   1 -14   4 297.755 161.636   6
  -1  14  -4 204.774 121.172   4
   1 -13   4 11157.6 749.049   6
  -1  13  -4 10209.1 692.125   4
  -1  12  -4 11489.9 697.099   4
   1 -12   4 11921.0 747.447   6
  -1  11  -4 1314.68 229.762   4
   1 -11   4 1827.20 264.811   7
   1 -11   4 1544.83 254.585   6
   1 -10   4 42.7420 97.0498   7
   1 -10   4 172.360 106.101   6
  -1  10  -4 125.687 74.6324   4
  -1   9  -4 57695.7 1570.58   4
   1  -9   4 59714.4 1672.10   6
   1  -9   4 57868.7 1592.86   7
  -1   8  -4 2432.62 243.037   4
  -1   8  -4 2196.72 488.969  14
   1  -8   4 2588.44 287.879   6
  -1   8  -4 2176.98 374.259  10
   1  -8   4 2515.15 266.977   7
   1  -7   4 57000.8 1533.01   9
  -1   7  -4 57624.6 2452.82  14
   1  -7   4 57813.6 1531.33   6
  -1   7  -4 57270.5 1927.55  10
  -1   7  -4 57717.9 1419.44   4
   1  -7   4 58549.4 1518.54   7
   1  -6   4 9771.83 616.295   8
   1  -6   4 8353.08 443.334   9
   1  -6   4 8521.87 453.645   6
   1  -6   4 8519.06 455.235   7
  -1   6  -4 7217.91 759.576  14
   1  -5   4 201031. 4274.26   8
   1  -5   4 206548. 3995.37   7
   1  -5   4 203240. 3901.01   9
  -1   5  -4 203487. 5017.02  14
   1  -5   4 208482. 3963.27   6
   1  -4   4 29724.4 951.479   5
   1  -4   4 27885.0 770.801   9
   1  -4   4 27789.8 824.604   6
   1  -4   4 27317.1 998.498   8
   1  -4   4 28241.7 860.930   7
   1  -3   4 14434.1 637.312   5
   1  -3   4 14488.8 550.174   7
   1  -3   4 14462.8 519.670   6
   1  -3   4 14244.2 655.703   8
   1  -3   4 14423.4 453.288   9
   1  -2   4 7683.91 443.117   8
   1  -2   4 7150.37 422.991   5
   1  -2   4 7751.85 347.860   6
  -1   2  -4 8051.98 626.175   3
   1  -2   4 7234.48 268.794   9
   1  -2   4 7628.14 363.051   7
   1  -1   4 7638.58 352.416   7
  -1   1  -4 7048.27 566.675   3
   1  -1   4 7098.81 420.713   8
   1   0   4 3336.21 218.260   7
   1   0   4 3065.71 172.803   4
  -1   0  -4 3106.03 264.474   1
   1   0   4 2964.95 330.721   3
   1   0   4 3124.11 174.421  13
  -1   0  -4 3175.55 384.092   3
   1   1   4 196193. 3936.35   8
   1   1   4 188954. 3579.85  13
   1   1   4 195674. 3594.54   4
   1   1   4 198550. 3621.84   7
  -1  -1  -4 197377. 3848.37   1
   1   1   4 199856. 4181.21   3
  -1  -1  -4 190035. 4336.80  12
   1   2   4 192.031 57.5138  13
   1   2   4 240.511 102.393   3
  -1  -2  -4 466.022 108.479   1
   1   2   4 219.791 59.7994   7
  -1  -2  -4 346.053 151.041  12
   1   2   4 170.605 65.3381   4
  -1  -3  -4 119367. 2669.02   1
   1   3   4 124055. 3005.04   3
   1   3   4 127699. 2418.57   7
   1   3   4 124839. 2475.82  13
   1   3   4 122218. 2554.97   4
   1   4   4 33916.1 922.697  13
   1   4   4 31469.5 830.784   7
   1   4   4 31265.1 1258.74   3
   1   4   4 35387.3 1524.95  12
   1   4   4 33910.7 1012.33   4
  -1  -4  -4 33729.8 1086.85   1
   1   5   4 68815.5 1745.15   4
   1   5   4 71280.0 2419.07  12
   1   5   4 66555.3 1458.83   7
  -1  -5  -4 68504.7 1674.75  11
  -1  -5  -4 70159.3 1835.15   1
   1   6   4 2696.18 455.089  12
  -1  -6  -4 2659.64 261.492  11
  -1  -6  -4 2754.10 313.453   1
   1   6   4 2195.72 255.919   4
  -1  -7  -4 5423.36 394.256  11
   1   7   4 4574.10 403.821   4
  -1  -7  -4 5419.84 461.638   1
  -1  -8  -4 5604.73 424.075  11
   1   8   4 5556.76 470.809   4
  -1  -8  -4 6071.49 522.592   1
  -1  -9  -4 6648.37 583.155   1
   1   9   4 6511.19 545.039   4
   1  10   4 115.751 143.707   4
   1  11   4 10312.1 772.069   4
   1  12   4 6456.22 640.483   4
   1  13   4 6736.42 691.787   4
   1  14   4 405.289 197.784   4
   1  15   4 1462.26 363.840   4
   1  16   4 297.933 245.327   4
   1 -18   5 342.205 210.914   6
   1 -17   5 1601.55 365.708   6
   1 -16   5 3272.36 485.039   6
   1 -15   5 1348.63 336.592   6
   1 -14   5 13767.4 892.195   6
  -1  13  -5 1725.02 284.438   4
   1 -13   5 2137.27 339.897   6
   1 -12   5 9845.90 643.917   7
  -1  12  -5 9722.97 630.027   4
   1 -12   5 10992.3 720.872   6
   1 -11   5 2366.84 303.632   7
   1 -11   5 1883.12 308.271   6
  -1  11  -5 1897.48 271.065   4
   1 -10   5 1814.16 282.835   6
  -1  10  -5 1613.71 227.478   4
   1 -10   5 1613.82 237.996   7
  -1   9  -5 2164.28 238.112   4
   1  -9   5 2279.08 295.531   6
   1  -9   5 2055.15 261.932   7
   1  -8   5 23949.4 936.419   6
  -1   8  -5 24014.4 822.418   4
   1  -8   5 24151.3 935.423   9
  -1   8  -5 24906.8 1260.18  10
   1  -8   5 23682.7 915.266   7
   1  -7   5 2041.22 318.591   8
  -1   7  -5 2737.43 509.112  14
   1  -7   5 2325.63 262.908   6
   1  -7   5 2407.42 272.458   7
   1  -7   5 2209.13 249.871   9
  -1   7  -5 2064.37 334.504  10
  -1   6  -5 99151.1 3358.30  14
   1  -6   5 104965. 2300.00   9
   1  -6   5 103796. 2691.82   8
   1  -6   5 108245. 2372.45   6
   1  -6   5 105230. 2391.10   7
   1  -5   5 16358.0 825.012   8
   1  -5   5 18396.1 633.610   9
   1  -5   5 17606.3 775.850   5
   1  -5   5 17337.3 673.047   6
   1  -5   5 17498.3 701.515   7
   1  -4   5 54196.3 1260.32   9
   1  -4   5 55353.6 1408.57   7
   1  -4   5 54171.7 1352.76   6
   1  -4   5 53247.3 1546.97   5
   1  -4   5 52436.2 1608.14   8
   1  -3   5 12866.7 547.962   7
  -1   3  -5 14651.2 973.917   3
   1  -3   5 12978.1 444.689   9
   1  -3   5 14764.7 545.677   6
   1  -3   5 13526.3 654.209   5
   1  -3   5 12834.4 667.796   8
   1  -2   5 23132.0 607.275   9
   1  -2   5 22157.9 888.389   8
   1  -2   5 23557.8 757.711   7
  -1   2  -5 24403.3 1236.56   3
   1  -1   5 250.968 105.478   8
  -1   1  -5 11.3221 78.3200   3
   1  -1   5 109.307 55.2663   7
  -1   0  -5 35660.0 1520.72   3
   1   0   5 34786.5 1370.28   3
   1   0   5 35094.9 952.656   7
   1   0   5 37316.5 1191.55   8
   1   0   5 35241.2 873.464   4
  -1   0  -5 36826.9 1124.10   1
   1   1   5 1843.00 173.171   7
  -1  -1  -5 2019.47 233.368   1
   1   1   5 1856.36 166.756   4
   1   1   5 1881.10 243.392   8
   1   1   5 1660.74 273.120   3
  -1  -1  -5 1834.94 312.539  12
   1   1   5 1473.55 131.561  13
   1   2   5 34823.3 1372.02   3
   1   2   5 35019.4 913.819   7
   1   2   5 32964.5 897.249  13
  -1  -2  -5 34609.5 1449.72  12
   1   2   5 37679.5 986.334   4
  -1  -2  -5 34329.6 1112.52   1
   1   3   5 4147.47 445.186   3
   1   3   5 4597.23 256.036   7
   1   3   5 3927.14 259.359  13
  -1  -3  -5 4004.07 339.059   1
   1   3   5 4718.22 317.854   4
   1   4   5 68352.9 2151.69   3
   1   4   5 68457.9 1713.24   4
  -1  -4  -5 69135.6 1850.99   1
   1   4   5 67819.4 1581.33  13
   1   4   5 67722.6 1480.23   7
   1   5   5 20669.5 829.703   4
   1   5   5 20203.9 725.138  13
  -1  -5  -5 21042.6 912.553   1
   1   5   5 19558.5 603.162   7
  -1  -5  -5 19338.6 764.453  11
   1   5   5 20240.7 1089.32   3
   1   6   5 5778.69 440.814   4
  -1  -6  -5 5322.18 389.998  11
  -1  -6  -5 6055.46 497.875   1
   1   7   5 477.794 143.555   4
  -1  -7  -5 499.870 140.369  11
  -1  -7  -5 756.134 199.745   1
  -1  -8  -5 615.990 146.724  11
  -1  -8  -5 712.644 212.539   1
   1   8   5 779.505 217.160   4
  -1  -9  -5 839.428 235.481   1
   1   9   5 823.285 205.354   4
   1  10   5 17238.6 984.068   4
   1  11   5 6360.48 616.831   4
   1  12   5 2069.20 382.202   4
   1  13   5 995.761 307.185   4
   1  14   5 919.153 317.245   4
   1  15   5-127.931 167.399   4
   1 -17   6 33.9767 166.965   6
   1 -16   6 252.932 182.258   6
   1 -15   6 6017.43 625.082   6
   1 -14   6 17515.7 1033.51   6
   1 -13   6 7893.95 653.949   6
   1 -12   6 4279.87 447.229   7
   1 -12   6 4514.79 480.197   6
   1 -11   6 10835.9 714.297   6
   1 -11   6 11609.7 704.439   7
   1 -10   6 10494.0 655.403   7
   1 -10   6 12263.2 718.331   6
   1  -9   6 479.567 163.182   7
   1  -9   6 487.789 158.074   6
   1  -8   6 9401.84 566.462   6
   1  -8   6 9343.65 549.805   9
   1  -8   6 9115.31 555.214   7
  -1   8  -6 8559.20 449.702   4
  -1   8  -6 9471.76 757.446  10
   1  -7   6 1328.36 231.960   5
   1  -7   6 1161.24 253.711   8
   1  -7   6 1368.87 215.664   6
   1  -7   6 1189.53 199.859   7
   1  -7   6 1613.27 210.721   9
   1  -6   6 49808.8 1593.63   5
   1  -6   6 52092.0 1432.49   6
  -1   6  -6 49448.4 2287.03  14
   1  -6   6 50140.5 1460.61   7
   1  -6   6 51022.1 1731.61   8
   1  -6   6 51341.5 1349.24   9
   1  -5   6 77844.5 2214.78   8
   1  -5   6 79029.0 2126.88   5
   1  -5   6 79820.5 1948.83   7
   1  -5   6 79649.1 1892.26   6
   1  -5   6 77995.1 1779.31   9
  -1   5  -6 85157.5 2924.15   3
   1  -4   6 127615. 2753.80   7
  -1   4  -6 134640. 3835.36   3
   1  -4   6 125986. 3070.85   8
   1  -4   6 126288. 2532.28   9
   1  -4   6 121191. 2931.16   5
   1  -4   6 130783. 2698.51   6
   1  -3   6 30203.8 1157.18   8
  -1   3  -6 27695.9 1495.85   3
   1  -3   6 30214.6 787.938   9
   1  -3   6 29183.7 950.124   7
   1  -2   6 60085.8 1494.30   7
   1  -2   6 57861.0 1280.98   9
   1  -2   6 60833.7 1753.98   8
   1  -1   6 29568.9 896.462   7
  -1   1  -6 28249.1 1033.72   1
   1  -1   6 29356.6 1104.57   8
   1  -1   6 28512.5 758.042   9
  -1   1  -6 31902.6 1553.95   3
   1   0   6 407.991 94.6804   7
  -1   0  -6 429.989 118.506   1
   1   0   6 405.521 154.582   3
  -1   0  -6 506.398 187.697   3
   1   0   6 393.787 81.9172   4
   1   0   6 193.238 96.4871   8
  -1   0  -6 633.400 192.014  12
   1   1   6 12781.1 706.178   8
   1   1   6 12665.1 502.187   4
   1   1   6 12025.4 813.702   3
  -1  -1  -6 12569.6 869.115  12
   1   1   6 12269.1 502.054   7
  -1  -1  -6 12163.0 636.373   1
   1   1   6 11162.4 383.176  13
   1   2   6 95934.6 2055.32   4
   1   2   6 95312.4 2436.27   8
   1   2   6 94938.1 2718.34   3
   1   2   6 93328.5 1971.24   7
  -1  -2  -6 93058.6 2282.22   1
  -1  -2  -6 93555.4 2789.65  12
   1   2   6 85035.4 1854.16  13
   1   3   6 23533.6 1195.26   3
   1   3   6 22269.9 691.557   7
  -1  -3  -6 22284.2 924.330   1
   1   3   6 19959.5 681.689  13
   1   3   6 22513.7 804.493   4
  -1  -4  -6 43694.5 1457.17   1
   1   4   6 45378.8 1117.46   7
   1   4   6 46917.1 1809.33   3
   1   4   6 45159.0 1329.20   4
   1   5   6 35990.5 1201.72   4
   1   5   6 34633.4 1566.52   3
  -1  -5  -6 34865.0 1305.69   1
  -1  -5  -6 35992.6 1140.49  11
   1   6   6 51122.5 1572.14   4
  -1  -6  -6 50347.6 1452.13  11
   1   6   6 48249.1 1957.11   3
  -1  -6  -6 50098.2 1701.94   1
  -1  -7  -6 4867.96 495.899   1
   1   7   6 4322.25 429.103   4
  -1  -8  -6 1891.83 333.309   1
   1   8   6 2062.23 320.917   4
  -1  -9  -6 333.154 212.815   1
   1   9   6 497.963 200.895   4
   1  10   6 2269.40 377.327   4
  -1 -10  -6 2117.46 386.456   1
   1  11   6 2742.60 424.434   4
   1  12   6 5984.31 649.789   4
   1  13   6 5806.40 666.925   4
   1  14   6 7840.69 804.903   4
   1  15   6 1920.47 455.347   4
   1 -17   7 915.807 305.463   6
   1 -16   7-95.3261 160.389   6
   1 -15   7 7800.65 728.049   6
   1 -14   7 2608.41 423.564   6
   1 -13   7 21850.3 1097.40   7
   1 -13   7 23186.5 1179.43   6
   1 -12   7 5418.33 550.025   6
   1 -12   7 5023.87 510.879   7
   1 -11   7 17078.3 908.127   7
   1 -11   7 17800.5 943.210   6
   1 -10   7 6384.81 536.619   7
   1 -10   7 7655.36 629.148   5
   1 -10   7 6944.23 555.931   6
   1  -9   7 656.402 164.630   9
   1  -9   7 776.331 198.290   6
   1  -9   7 536.943 180.335   7
   1  -9   7 617.364 222.931   5
   1  -8   7 1171.95 216.539   7
   1  -8   7 1436.39 223.020   9
   1  -8   7 1450.18 239.119   6
   1  -8   7 1526.12 277.138   5
   1  -8   7 1279.84 302.142   8
  -1   8  -7 1057.09 260.913  10
   1  -7   7 28378.0 1199.67   5
   1  -7   7 26065.6 930.796   9
   1  -7   7 26725.7 1039.84   7
   1  -7   7 26544.1 1011.90   6
   1  -7   7 25499.6 1263.47   8
   1  -6   7 11032.8 703.676   5
   1  -6   7 10968.8 613.716   7
   1  -6   7 11326.2 531.765   9
   1  -6   7 11277.1 600.736   6
   1  -6   7 9869.60 738.837   8
   1  -5   7 94179.7 2202.09   6
   1  -5   7 94164.0 2461.50   5
   1  -5   7 96199.8 2275.01   7
   1  -5   7 90750.6 2581.04   8
   1  -5   7 90704.8 2034.94   9
   1  -4   7 17199.1 915.184   8
   1  -4   7 16785.0 590.862   9
   1  -4   7 16945.3 700.486   6
  -1   4  -7 18097.6 1292.51   3
   1  -4   7 17891.9 752.273   7
   1  -3   7 90789.4 2172.58   7
   1  -3   7 90161.0 2490.95   8
   1  -3   7 93830.5 1930.24   9
   1  -2   7 16580.0 853.562   8
   1  -2   7 14594.3 499.087   9
   1  -2   7 15231.2 649.719   7
  -1   2  -7 14517.2 1127.32   3
   1  -1   7 11503.1 445.254   9
   1  -1   7 12162.6 725.399   8
  -1   1  -7 12343.7 670.089   1
   1  -1   7 11722.8 548.573   7
  -1   1  -7 12126.2 1011.88   3
   1   0   7 424.948 160.605   8
  -1   0  -7 184.747 124.723   3
  -1   0  -7 476.072 146.152   1
  -1   0  -7 368.946 171.874  12
   1   0   7 318.215 172.200   3
   1   0   7 267.327 77.3470   4
   1   0   7 291.631 92.8487   7
   1   1   7 3859.79 494.963   3
   1   1   7 4000.39 293.067   7
   1   1   7 4335.97 431.152   8
  -1  -1  -7 3505.14 473.066  12
   1   1   7 4150.59 296.335   4
  -1  -1  -7 3932.02 376.319   1
   1   2   7 2323.83 214.260   7
  -1  -2  -7 2157.58 284.072   1
   1   2   7 2013.43 358.624   3
   1   2   7 2464.86 244.518   4
   1   2   7 2587.26 349.365   8
  -1  -2  -7 2358.52 401.857  12
   1   3   7 75741.2 1866.79   4
  -1  -3  -7 72494.4 2066.31   1
   1   3   7 76296.9 2248.38   8
   1   3   7 74259.5 1688.09   7
   1   3   7 70899.0 2480.57   3
  -1  -4  -7 26220.1 1121.57   1
   1   4   7 25259.3 1370.19   3
   1   4   7 25664.0 969.560   4
   1   5   7 76540.3 2013.49   4
  -1  -5  -7 75596.5 2208.76   1
   1   6   7 7081.83 530.819   4
  -1  -6  -7 6061.41 570.103   1
  -1  -7  -7 7535.26 661.059   1
   1   7   7 8252.15 607.069   4
  -1  -8  -7 3225.81 448.806   1
   1   8   7 2386.00 351.589   4
  -1  -9  -7 285.937 166.020   1
   1   9   7 452.524 210.485   4
   1  10   7 1226.36 298.881   4
  -1 -10  -7 1341.05 341.347   1
   1  11   7 5853.40 632.273   4
   1  12   7 732.284 273.766   4
   1  13   7 3143.65 513.013   4
   1  14   7 2386.41 460.552   4
   1 -17   8 398.468 254.928   6
   1 -16   8-9.76175 163.708   6
   1 -15   8-74.2267 157.720   6
   1 -14   8 16960.5 1059.05   6
   1 -13   8 3278.99 463.708   6
   1 -13   8 3251.80 444.926   7
   1 -12   8 10992.3 777.598   7
   1 -12   8 11298.8 791.590   6
   1 -11   8 451.887 221.340   6
   1 -11   8 415.206 183.021   7
   1 -11   8 413.713 162.343   5
   1 -10   8 22940.9 1061.95   6
   1 -10   8 21763.0 1044.52   7
   1 -10   8 23099.4 1211.25   5
   1  -9   8 547.410 224.993   8
   1  -9   8 143.303 125.712   5
   1  -9   8 205.725 152.259   6
   1  -9   8 413.378 154.683   7
   1  -9   8 230.012 111.465   9
   1  -8   8 3023.40 393.717   5
   1  -8   8 2433.08 306.633   6
   1  -8   8 2454.15 406.905   8
   1  -8   8 2683.19 297.196   9
   1  -8   8 2593.99 339.566   7
   1  -7   8 3927.17 370.166   6
   1  -7   8 4069.45 396.770   7
   1  -7   8 3683.66 428.661   5
   1  -7   8 3996.98 334.015   9
   1  -7   8 3234.24 445.500   8
   1  -6   8 23073.9 1189.92   8
   1  -6   8 22270.9 809.753   9
   1  -6   8 23854.3 935.141   6
   1  -6   8 23547.3 1096.58   5
   1  -6   8 23193.2 970.173   7
   1  -5   8 5306.99 538.973   8
   1  -5   8 4542.15 399.520   7
   1  -5   8 4946.79 392.298   6
   1  -4   8 79537.5 2065.29   7
   1  -4   8 84263.4 2457.41   8
   1  -3   8 2576.31 284.484   7
   1  -3   8 2594.79 356.741   8
   1  -2   8 22329.2 1084.93   8
  -1   2  -8 21824.0 982.684   1
   1  -2   8 21106.1 838.359   7
  -1   1  -8 770.646 291.760   3
   1  -1   8 900.648 207.523   8
  -1   1  -8 965.557 198.305   1
   1  -1   8 698.903 156.115   7
  -1   1  -8 875.558 240.137  12
  -1   0  -8 6541.45 685.968  12
   1   0   8 6301.78 407.354   7
   1   0   8 7130.61 590.244   8
  -1   0  -8 6989.33 536.319   1
   1   0   8 6988.95 715.242   3
   1   1   8 9616.75 493.476   7
   1   1   8 9325.63 491.236   4
  -1  -1  -8 9836.34 642.409   1
   1   1   8 9904.17 858.271   3
  -1  -1  -8 8954.84 803.247  12
   1   1   8 10080.7 712.758   8
   1   2   8 14258.8 644.634   4
   1   2   8 13125.1 996.829   3
  -1  -2  -8 12714.8 755.418   1
   1   2   8 13302.0 577.770   7
  -1  -2  -8 11881.6 945.756  12
   1   3   8 160.218 109.986   8
   1   3   8 393.045 136.402   4
  -1  -3  -8 214.446 120.354   1
   1   3   8 385.788 184.774   3
   1   4   8 4101.85 484.613   8
  -1  -4  -8 3338.79 420.051   1
   1   4   8 3575.32 349.447   4
   1   5   8 903.379 219.156   4
  -1  -5  -8 716.045 205.006   1
  -1  -6  -8 25915.8 1278.44   1
   1   6   8 25494.5 1106.84   4
   1   7   8 633.085 198.036   4
  -1  -7  -8 270.468 215.836   1
  -1  -8  -8 2410.33 423.990   1
   1   8   8 2642.77 375.705   4
   1   9   8 332.325 185.628   4
  -1  -9  -8 26.8796 151.823   1
   1  10   8 187.748 160.841   4
  -1 -10  -8-45.9551 148.917   1
   1  11   8 105.778 158.786   4
   1  12   8 892.274 276.969   4
   1  13   8-8.99203 122.516   4
   1 -16   9 637.707 248.013   6
   1 -15   9 580.018 263.742   6
   1 -14   9 850.977 277.360   6
   1 -13   9 5125.33 564.301   7
   1 -13   9 4415.86 526.668   6
   1 -12   9 5843.40 576.723   7
   1 -12   9 4307.99 518.001   6
   1 -11   9 14142.2 872.144   6
   1 -11   9 13691.3 873.022   7
   1 -10   9 4865.89 506.847   7
   1 -10   9 5551.23 526.327   6
   1  -9   9 6672.30 726.509   8
   1  -9   9 6622.36 548.796   6
   1  -9   9 5707.14 524.313   7
   1  -9   9 6756.28 634.027   5
   1  -8   9 237.108 149.748   6
   1  -8   9 741.504 217.718   7
   1  -8   9 814.642 230.795   5
   1  -8   9 708.590 236.186   8
   1  -7   9 1984.49 304.919   7
   1  -7   9 2908.62 333.712   6
   1  -7   9 3198.92 476.244   8
   1  -6   9 5712.25 479.411   7
   1  -6   9 5189.38 582.420   8
   1  -6   9 6252.74 472.877   6
   1  -5   9 8623.39 579.584   7
   1  -5   9 8460.52 727.481   8
   1  -4   9 20646.7 903.711   7
   1  -4   9 21065.9 1148.16   8
   1  -3   9 28915.2 1079.12   7
   1  -3   9 31061.6 1395.24   8
  -1   3  -9 29837.8 1241.45   1
   1  -2   9 8959.12 708.458   8
   1  -2   9 9668.44 564.144   7
  -1   2  -9 9190.72 641.989   1
   1  -1   9 39291.3 1252.02   7
  -1   1  -9 39505.8 1455.15   1
   1  -1   9 42361.4 1631.73   8
   1   0   9 4443.67 358.810   7
  -1   0  -9 4110.09 430.861   1
   1   0   9 4596.90 507.029   8
   1   1   9 7793.24 467.656   7
   1   1   9 8081.09 676.720   8
  -1  -1  -9 8204.78 613.891   1
   1   2   9 4564.86 515.353   8
  -1  -2  -9 4079.43 440.711   1
   1   2   9 5295.93 366.954   7
   1   3   9 233.861 96.8771   4
  -1  -3  -9 85.4857 113.528   1
   1   3   9 172.016 139.398   8
  -1  -4  -9 1458.49 290.426   1
   1   4   9 2414.41 391.146   8
   1   4   9 1874.64 280.175   4
   1   5   9 9336.89 632.227   4
   1   5   9 10366.6 847.925   8
  -1  -5  -9 9510.93 750.755   1
   1   6   9 10397.3 865.919   8
   1   6   9 8170.65 626.857   4
  -1  -6  -9 8912.60 759.741   1
   1   7   9 3157.13 399.801   4
  -1  -7  -9 2960.44 461.171   1
  -1  -8  -9 408.771 191.153   1
   1   8   9 188.522 154.345   4
   1   9   9 6188.80 619.940   4
  -1  -9  -9 5751.51 691.428   1
  -1 -10  -9 67.9381 140.584   1
   1  10   9-162.031 136.631   4
   1  11   9-141.961 175.734   4
   1  12   9 379.188 209.625   4
   1  13   9-87.2228 206.347   4
   1 -16  10 1378.28 377.562   6
   1 -15  10 273.620 165.264   6
   1 -14  10 302.021 198.061   6
   1 -13  10 6982.36 679.272   7
   1 -13  10 7400.52 704.584   6
   1 -12  10 1572.10 327.190   6
   1 -12  10 1689.55 340.057   7
   1 -11  10 2247.70 385.504   7
   1 -11  10 1921.62 353.080   6
   1 -10  10 14519.6 916.664   7
   1 -10  10 15193.8 905.478   6
   1  -9  10 4038.01 452.455   6
   1  -9  10 3983.33 464.405   7
   1  -9  10 5272.36 674.116   8
   1  -8  10 5944.14 540.389   7
   1  -8  10 6344.47 706.390   8
   1  -8  10 7383.38 579.019   6
   1  -7  10 1040.91 307.593   8
   1  -7  10 1257.35 257.654   7
   1  -6  10 2737.84 452.505   8
   1  -6  10 2196.93 320.127   7
   1  -5  10 2226.21 410.078   8
   1  -5  10 1905.69 287.347   7
  -1   4 -10 4039.88 452.029   1
   1  -4  10 3578.96 384.997   7
   1  -4  10 3863.94 507.596   8
   1  -3  10 20975.2 937.866   7
   1  -3  10 21888.7 1223.11   8
  -1   3 -10 21558.2 1078.75   1
  -1   2 -10 10937.1 735.346   1
   1  -2  10 9528.60 779.366   8
   1  -2  10 9162.24 580.093   7
  -1   1 -10 2883.16 370.300   1
   1  -1  10 3340.50 335.917   7
   1   0  10 27356.4 1018.99   7
  -1   0 -10 27844.9 1250.97   1
   1   0  10 30542.3 1427.43   8
  -1  -1 -10 1921.12 317.995   1
   1   1  10 1931.42 237.133   7
   1   1  10 2208.65 378.195   8
  -1  -2 -10 4675.34 501.272   1
   1   2  10 4717.59 555.026   8
  -1  -3 -10 5830.43 585.861   1
   1   3  10 7095.31 694.174   8
   1   4  10 207.389 182.471   8
  -1  -4 -10 592.621 211.890   1
  -1  -5 -10 6894.16 673.643   1
   1   5  10 7381.29 734.806   8
   1   6  10 8900.02 831.672   8
   1   6  10 8303.69 650.816   4
  -1  -6 -10 8736.30 784.091   1
   1   7  10 3781.50 467.927   4
  -1  -7 -10 3204.54 515.410   1
   1   7  10 2628.91 481.585   8
  -1  -8 -10 4779.67 638.125   1
   1   8  10 4712.64 537.752   4
   1   8  10 5384.22 688.038   8
  -1  -9 -10 226.274 195.757   1
   1   9  10 310.757 177.428   4
   1   9  10 376.880 222.635   8
   1  10  10 1842.49 373.548   4
   1  10  10 1745.48 445.214   8
  -1 -10 -10 2213.68 470.899   1
   1  11  10 334.670 253.741   8
   1  11  10 55.2721 145.174   4
   1  12  10-670.234 264.461   4
   1 -15  11 2400.64 457.598   6
   1 -14  11 8.79405 160.455   6
   1 -13  11 279.129 197.852   7
   1 -13  11 242.930 174.254   6
   1 -12  11 3311.93 483.850   6
   1 -12  11 3480.42 496.067   7
   1 -11  11 2901.88 437.286   7
   1 -11  11 2118.78 367.498   6
   1 -10  11 4663.93 529.165   7
   1 -10  11 5821.90 572.639   6
   1 -10  11 4778.68 686.552   8
   1  -9  11 4596.96 514.398   7
   1  -9  11 5107.02 699.206   8
   1  -9  11 5313.46 533.768   6
   1  -8  11 1073.57 301.402   7
   1  -8  11 803.890 282.646   8
   1  -7  11 9814.19 709.554   7
   1  -7  11 11580.3 965.796   8
   1  -6  11 49.3342 132.679   7
   1  -6  11 347.585 221.600   8
  -1   5 -11 694.151 200.902   1
   1  -5  11 956.807 292.521   8
   1  -5  11 691.551 198.752   7
   1  -4  11 1551.17 272.214   7
   1  -4  11 1193.10 317.260   8
  -1   4 -11 2127.48 342.985   1
   1  -3  11 771.029 207.663   7
   1  -3  11 540.655 222.908   8
  -1   3 -11 634.537 201.063   1
  -1   2 -11 1290.50 275.528   1
   1  -2  11 1462.83 326.320   8
   1  -2  11 1211.00 228.423   7
   1  -1  11 9078.22 797.286   8
  -1   1 -11 9064.30 708.961   1
   1  -1  11 9352.59 595.851   7
  -1   0 -11 2659.29 394.465   1
   1   0  11 2551.28 440.880   8
   1   0  11 2920.85 327.442   7
   1   1  11 2537.42 416.478   8
  -1  -1 -11 2223.21 351.734   1
  -1  -2 -11 424.206 196.608   1
   1   2  11 227.488 174.828   8
   1   3  11 1877.47 384.269   8
  -1  -3 -11 2573.59 415.858   1
   1   4  11 787.695 260.824   8
  -1  -4 -11 1211.15 303.509   1
   1   5  11 216.001 187.071   8
  -1  -5 -11 480.780 215.476   1
   1   6  11 871.007 307.951   8
  -1  -6 -11 706.217 274.908   1
  -1  -7 -11 370.503 175.665   1
   1   7  11 665.695 259.421   8
  -1  -8 -11 356.828 214.154   1
   1   8  11-9.14308 199.949   8
   1   9  11 2119.94 479.604   8
  -1  -9 -11 2485.59 493.233   1
  -1 -10 -11 1172.58 378.221   1
   1  10  11 131.118 188.198   8
   1 -14  12 1473.05 367.919   6
   1 -13  12-118.481 206.476   6
   1 -13  12 61.9198 201.794   7
   1 -12  12 1656.65 344.196   6
   1 -12  12 1009.26 307.934   7
   1 -11  12 265.328 163.283   7
   1 -10  12 219.891 195.999   7
   1 -10  12 64.1293 196.754   8
   1  -9  12 9038.62 743.825   7
   1  -9  12 9507.95 966.967   8
   1  -8  12 2002.63 349.720   7
   1  -8  12 1511.87 387.126   8
   1  -7  12 5638.67 565.339   7
   1  -7  12 6089.89 743.918   8
   1  -6  12 3623.80 572.751   8
   1  -6  12 3772.66 443.581   7
  -1   5 -12 4961.99 549.205   1
   1  -5  12 4273.92 467.310   7
   1  -5  12 4918.17 650.936   8
  -1   4 -12 2759.19 411.719   1
   1  -4  12 2436.76 460.891   8
   1  -4  12 2305.08 333.667   7
  -1   3 -12 179.810 147.270   1
   1  -3  12 90.0428 121.205   7
   1  -3  12 287.481 210.390   8
   1  -2  12 225.521 152.566   8
   1  -2  12 319.146 146.503   7
  -1   2 -12 453.234 203.651   1
   1  -1  12 2072.36 297.136   7
   1  -1  12 2048.08 425.079   8
  -1   1 -12 2668.30 403.579   1
   1   0  12 1998.82 399.792   8
  -1   0 -12 1863.69 348.726   1
  -1  -1 -12 11396.2 861.796   1
   1   1  12 11343.3 949.409   8
   1   2  12 3371.77 531.667   8
  -1  -2 -12 1942.23 379.639   1
  -1  -3 -12 3710.18 512.112   1
   1   3  12 4229.62 592.891   8
  -1  -4 -12 1445.19 341.491   1
   1   4  12 1571.56 365.338   8
  -1  -5 -12 1579.12 365.202   1
   1   5  12 1928.67 434.709   8
  -1  -6 -12 129.534 185.537   1
   1   6  12 37.1882 157.477   8
   1   7  12-135.393 215.297   8
  -1  -7 -12 58.5421 162.008   1
   1   8  12-375.853 227.457   8
  -1  -8 -12 345.019 226.857   1
  -1  -9 -12 1382.63 433.921   1
   1 -13  13 350.964 240.472   7
   1 -12  13 452.374 235.702   7
   1 -11  13 483.184 210.005   7
   1 -10  13 929.247 279.620   7
   1 -10  13 1220.10 365.574   8
   1  -9  13-175.500 146.657   7
   1  -9  13 399.911 244.025   8
   1  -8  13 7542.53 690.948   7
   1  -8  13 8562.66 917.511   8
   1  -7  13 670.606 227.194   7
   1  -7  13 1082.11 353.102   8
   1  -6  13 14420.8 913.083   7
   1  -6  13 15264.4 1193.01   8
  -1   5 -13 738.513 221.720   1
   1  -5  13 1339.83 380.417   8
   1  -5  13 1323.76 277.348   7
   1  -4  13 4679.24 499.256   7
  -1   4 -13 5020.76 561.746   1
   1  -4  13 5146.81 679.963   8
   1  -3  13 556.465 172.476   7
   1  -3  13 706.665 294.328   8
  -1   3 -13 204.798 162.931   1
   1  -2  13 181.317 217.727   8
   1  -2  13 101.840 110.209   7
  -1   2 -13 360.141 183.998   1
   1  -1  13 5.65540 147.332   8
  -1   1 -13-271.410 179.766   1
  -1   0 -13 7383.54 721.355   1
   1   0  13 10021.0 920.553   8
   1   1  13 219.325 212.774   8
  -1  -1 -13 310.559 197.191   1
  -1  -2 -13 12845.9 990.339   1
   1   2  13 12969.7 1061.79   8
   1   3  13 965.378 332.743   8
  -1  -3 -13 1304.03 342.225   1
   1   4  13 8456.61 866.851   8
  -1  -4 -13 6125.81 724.178   1
  -1  -5 -13 1146.67 332.299   1
   1   5  13 1083.23 367.394   8
   1   6  13 428.053 236.022   8
  -1  -6 -13-102.785 155.683   1
  -1  -7 -13 296.615 252.791   1
   1 -12  14 45.1339 211.460   7
   1 -11  14 475.458 235.432   7
   1 -10  14-195.943 196.231   7
   1 -10  14 570.170 305.129   8
   1  -9  14 5442.10 769.322   8
   1  -9  14 4936.06 596.019   7
   1  -8  14 665.345 235.189   7
   1  -8  14 275.119 287.238   8
   1  -7  14 6641.83 827.336   8
   1  -7  14 6895.99 668.176   7
   1  -6  14 198.586 194.139   7
   1  -6  14 385.245 244.314   8
   1  -5  14 11944.4 1088.09   8
   1  -5  14 10923.0 800.274   7
   1  -4  14-0.58329 175.249   8
   1  -4  14 87.4563 122.788   7
   1  -3  14 771.258 231.858   7
   1  -3  14 941.394 321.871   8
  -1   3 -14 530.887 213.372   1
  -1   2 -14 59.0253 122.406   1
   1  -2  14-118.663 196.841   8
  -1   1 -14 915.710 258.638   1
   1  -1  14 495.394 269.480   8
   1   0  14 1043.72 321.484   8
  -1   0 -14 688.764 263.930   1
  -1  -1 -14 7497.70 773.285   1
   1   1  14 8113.92 861.441   8
  -1  -2 -14 9.08115 141.098   1
   1   2  14 393.163 268.473   8
  -1  -3 -14 3260.78 530.973   1
   1   3  14 3010.73 530.381   8
   1   4  14 339.523 253.776   8
  -1  -4 -14 593.798 282.125   1
  -1  -5 -14 2247.84 480.923   1
  -1  -6 -14 506.663 251.960   1
   1 -10  15-464.245 260.049   8
   1 -10  15 250.940 228.948   7
   1  -9  15 39.4409 162.812   7
   1  -9  15 390.538 291.178   8
   1  -8  15 1594.56 446.935   8
   1  -8  15 2280.88 414.085   7
   1  -7  15 831.803 333.241   8
   1  -7  15 1245.17 313.695   7
   1  -6  15 4919.91 731.774   8
   1  -6  15 5042.07 575.157   7
   1  -5  15 3579.77 632.282   8
   1  -5  15 2492.00 398.288   7
   1  -4  15 1900.04 458.446   8
   1  -4  15 2376.61 387.520   7
   1  -3  15 3929.80 635.584   8
   1  -2  15 725.617 303.880   8
  -1   2 -15 585.267 233.913   1
  -1   1 -15 44.5247 140.196   1
   1  -1  15-60.1368 169.735   8
  -1   0 -15 562.568 234.733   1
   1   0  15 173.398 225.995   8
   1   1  15 898.170 322.785   8
  -1  -1 -15 571.807 254.351   1
  -1  -2 -15 1926.96 427.809   1
   1   2  15 1738.41 431.902   8
  -1  -3 -15 914.771 307.110   1
  -1  -4 -15 2307.28 484.268   1
   1  -8  16 1251.15 319.321   7
   1  -8  16 2158.60 486.693   8
   1  -7  16 266.573 205.491   7
   1  -7  16 233.276 231.048   8
   1  -6  16 2215.88 424.096   7
   1  -6  16 2138.17 505.352   8
   1  -5  16 2701.33 558.717   8
   1  -5  16 1748.86 359.957   7
   1  -4  16 3442.23 617.460   8
   1  -3  16 586.046 324.197   8
   1  -2  16 1754.41 450.060   8
   1  -1  16 1053.27 357.081   8
  -1   0 -16 197.267 178.785   1
  -1  -1 -16 139.920 159.872   1
  -2   1  17-162.878 194.759   8
  -2   0  17 413.065 299.903   8
  -2  -1  17-356.265 272.672   8
  -2  -2  17 1917.68 514.471   8
  -2  -3  17 286.733 308.336   8
  -2  -4  17-122.277 287.159   8
  -2  -5  17-64.6201 314.772   8
  -2  -6  17 1456.99 464.287   8
  -2  -7  17 82.8048 230.366   8
  -2  -8  17 804.426 374.096   8
   2  -5 -16 531.382 222.096   1
  -2   4  16 206.603 205.207   8
  -2   3  16 51.1852 197.906   8
  -2   2  16 635.799 312.299   8
  -2   1  16 884.395 382.686   8
  -2   0  16 2073.91 514.497   8
  -2  -1  16 2048.18 507.534   8
  -2  -2  16 1024.62 386.726   8
  -2  -3  16 2558.08 546.033   8
  -2  -4  16 325.864 272.009   8
  -2  -5  16 2735.62 610.738   8
  -2  -6  16 1937.57 514.359   8
  -2  -7  16 604.842 292.954   8
  -2  -8  16 271.351 290.431   8
  -2  -9  16 3374.76 695.311   8
  -2 -10  16 1145.34 453.443   8
   2  -6 -15 2631.46 487.413   1
  -2   6  15 2060.50 509.180   8
  -2   5  15 938.906 388.153   8
   2  -5 -15 611.960 270.977   1
  -2   4  15 1387.58 419.534   8
   2  -4 -15 1364.16 338.459   1
   2  -3 -15 660.131 246.914   1
  -2   3  15 1072.60 372.151   8
  -2   2  15-306.718 239.109   8
  -2   1  15 806.150 341.506   8
  -2   0  15 2318.03 530.080   8
  -2  -1  15 6002.63 808.719   8
  -2  -2  15 4732.09 724.477   8
  -2  -3  15 900.410 339.804   8
  -2  -4  15 2415.44 355.349   7
  -2  -4  15 2208.26 500.344   8
  -2  -5  15 745.857 336.020   8
  -2  -6  15 162.208 256.200   8
  -2  -7  15 5189.03 792.240   8
  -2  -8  15 681.363 395.308   8
  -2  -9  15 2463.37 572.504   8
  -2 -10  15 5463.80 866.427   8
  -2 -11  15 1500.39 492.026   8
  -2   8  14 643.321 332.128   8
  -2   7  14 2527.57 546.682   8
  -2   6  14 3698.04 647.104   8
   2  -6 -14 2192.57 419.256   1
  -2   5  14-48.0300 145.901   8
   2  -5 -14 112.238 149.603   1
  -2   4  14 709.982 291.184   8
   2  -4 -14 842.949 272.995   1
   2  -3 -14 17.8642 114.956   1
  -2   3  14 73.8481 190.596   8
  -2   2  14 211.396 241.904   8
   2  -2 -14 582.790 231.139   1
  -2   1  14 213.833 211.248   8
   2  -1 -14 669.975 216.922   1
  -2   0  14 5191.85 722.471   8
  -2  -1  14 3258.65 594.828   8
  -2  -2  14 6749.13 811.304   8
  -2  -3  14 2851.93 360.813   7
  -2  -3  14 2782.26 531.619   8
  -2  -4  14 5747.20 522.496   7
  -2  -4  14 5440.26 759.548   8
  -2  -5  14 1186.55 371.393   8
  -2  -5  14 740.981 208.319   7
  -2  -6  14 975.946 331.805   8
  -2  -6  14 463.569 169.932   7
  -2  -7  14 844.917 341.190   8
  -2  -8  14 895.271 372.282   8
  -2  -9  14 1527.90 465.740   8
  -2 -10  14 8736.28 1040.29   8
  -2 -11  14 108.742 203.871   8
  -2 -12  14 5854.27 625.143   6
  -2 -13  14 828.112 275.773   6
  -2 -14  14 637.038 227.866   6
  -2  10  13-183.151 166.644   4
  -2   9  13 1465.30 359.071   4
  -2   9  13 1506.93 440.984   8
  -2   8  13 162.752 237.002   8
  -2   8  13 328.855 203.246   4
  -2   7  13 3122.99 576.114   8
   2  -7 -13 2452.30 454.881   1
  -2   7  13 3303.71 489.336   4
  -2   6  13-281.921 215.915   8
   2  -6 -13-105.194 138.614   1
  -2   6  13 275.272 205.331   4
  -2   5  13 7425.64 685.425   4
  -2   5  13 7600.28 879.105   8
   2  -5 -13 7412.92 711.653   1
  -2   4  13 471.063 253.995   8
   2  -4 -13 96.6705 168.376   1
   2  -3 -13 4228.41 504.798   1
  -2   3  13 3212.80 545.080   8
   2  -2 -13 3571.52 450.236   1
  -2   2  13 3445.09 584.543   8
  -2   1  13 57.5142 174.523   8
   2  -1 -13 25.0396 108.653   1
   2   0 -13 176.144 103.087   1
  -2   0  13 307.999 245.174   8
   2   1 -13 14426.2 822.452   1
  -2  -1  13 14784.4 1161.84   8
  -2  -2  13 511.757 252.303   8
  -2  -2  13 539.348 170.387   7
  -2  -3  13 16827.3 850.162   7
  -2  -3  13 16863.8 1256.08   8
  -2  -4  13 48.8746 170.023   8
  -2  -4  13 287.907 143.019   7
  -2  -5  13 19337.9 1379.31   8
  -2  -5  13 19576.0 978.722   7
  -2  -6  13 326.686 231.762   8
  -2  -6  13-97.3990 155.397   7
  -2  -7  13 63.4227 138.197   7
  -2  -7  13 46.1884 159.484   8
  -2  -8  13 401.788 287.243   8
  -2  -9  13 1065.71 249.956   6
  -2  -9  13 795.020 338.568   8
  -2 -10  13 968.324 242.611   6
  -2 -10  13 608.091 344.536   8
  -2 -11  13 12122.5 1218.10   8
  -2 -11  13 12418.6 858.886   6
  -2 -12  13 458.013 235.673   6
  -2 -13  13 9023.35 781.393   6
  -2 -14  13-182.602 169.060   6
  -2  11  12 215.021 195.540   4
  -2  10  12 330.286 184.888   4
  -2  10  12 536.549 304.746   8
  -2   9  12-211.500 204.891   8
  -2   9  12-150.775 201.043   4
  -2   8  12 900.976 290.492   4
  -2   8  12 1151.61 360.957   8
  -2   7  12 1414.27 405.389   8
  -2   7  12 1630.99 327.742   4
   2  -7 -12 2111.27 408.229   1
   2  -6 -12 13609.9 977.073   1
  -2   6  12 15516.4 1236.49   8
  -2   6  12 13641.8 928.271   4
  -2   5  12 7958.77 684.379   4
  -2   5  12 6914.20 807.641   8
   2  -5 -12 7865.45 701.673   1
  -2   4  12 19393.4 1053.38   4
   2  -4 -12 18731.8 1066.91   1
  -2   4  12 18922.4 1329.47   8
   2  -3 -12 1547.45 301.087   1
  -2   3  12 1411.89 387.069   8
  -2   3  12 1850.13 317.299   4
  -2   2  12 4115.29 591.280   8
   2  -2 -12 5212.62 506.274   1
  -2   1  12 1215.39 336.261   8
   2  -1 -12 909.976 218.635   1
   2   0 -12 483.523 151.915   1
  -2   0  12 418.506 195.203   8
  -2  -1  12 62.5313 93.2198   7
   2   1 -12 192.544 110.744   1
  -2  -1  12 77.6199 156.350   8
  -2  -2  12 18184.7 1240.58   8
  -2  -2  12 17254.4 808.280   7
   2   2 -12 19409.2 880.618   1
  -2  -3  12 12802.9 1037.70   8
  -2  -3  12 12622.2 699.391   7
  -2  -4  12 35078.2 1293.66   7
  -2  -4  12 38716.0 1876.85   8
  -2  -5  12 4507.58 444.096   7
  -2  -5  12 4143.50 620.055   8
  -2  -6  12 13611.3 800.960   7
  -2  -6  12 13351.4 1132.90   8
  -2  -7  12 19.1556 180.532   8
  -2  -7  12 390.616 187.096   7
  -2  -7  12 294.261 146.626   6
  -2  -8  12 397.815 148.498   6
  -2  -8  12 323.051 159.616   7
  -2  -9  12 2951.88 402.415   9
  -2  -9  12 2600.98 536.673   8
  -2  -9  12 3384.85 399.406   6
  -2 -10  12 8483.96 658.845   6
  -2 -10  12 6896.29 855.439   8
  -2 -10  12 7385.08 659.533   9
  -2 -11  12 2901.39 589.998   8
  -2 -11  12 2916.92 430.296   9
  -2 -11  12 3759.78 460.863   6
  -2 -12  12 7505.70 718.721   9
  -2 -12  12 7883.31 700.110   6
  -2 -13  12 227.708 186.516   6
  -2 -13  12 312.570 179.842   9
  -2 -14  12 4805.79 619.146   9
  -2 -14  12 3966.23 525.841   6
  -2 -15  12 272.073 198.529   6
  -2  12  11-101.264 203.074   4
  -2  11  11 788.799 292.918   4
  -2  10  11 194.513 193.929   4
  -2   9  11 1161.64 328.318   4
  -2   8  11 1419.15 400.178   8
  -2   8  11 1595.62 338.776   4
  -2   7  11 3708.17 589.119   8
  -2   7  11 3211.68 446.124   4
   2  -7 -11 3322.83 470.072   1
   2  -6 -11 1944.65 362.429   1
  -2   6  11 2263.60 368.633   4
  -2   6  11 1843.03 409.086   8
  -2   5  11 11115.0 982.972   8
   2  -5 -11 10727.3 782.902   1
  -2   5  11 10011.2 735.345   4
   2  -4 -11 5395.92 537.574   1
  -2   4  11 5476.29 532.751   4
  -2   4  11 6674.50 733.420   8
  -2   3  11 8124.52 792.495   8
   2  -3 -11 8885.33 650.691   1
  -2   3  11 7856.56 617.495   4
   2  -2 -11 6021.33 516.926   1
  -2   2  11 5333.52 650.458   8
  -2   1  11 1823.13 361.382   8
   2  -1 -11 1874.66 278.782   1
  -2   0  11 2171.98 245.682   7
  -2   0  11 2491.12 435.139   8
   2   0 -11 2380.47 299.358   1
  -2   0  11 2812.84 368.448   9
  -2  -1  11 11552.2 598.102   7
  -2  -1  11 13603.6 999.930   8
   2   1 -11 12919.0 687.212   1
  -2  -1  11 14244.7 824.931   9
  -2  -2  11 15499.8 736.496   7
   2   2 -11 17626.7 786.008   1
  -2  -2  11 18670.5 935.833   9
  -2  -2  11 16624.8 1124.88   8
  -2  -3  11 7390.77 750.373   8
  -2  -3  11 7492.25 508.241   7
  -2  -3  11 8467.35 602.594   9
   2   3 -11 7916.88 500.935   1
  -2  -4  11 4099.76 559.239   8
  -2  -4  11 4822.83 419.782   7
  -2  -4  11 4485.97 434.691   9
  -2  -5  11 22791.5 881.405   6
  -2  -5  11 20999.8 952.080   7
  -2  -5  11 23628.6 1045.47   9
  -2  -6  11 13247.4 1050.05   8
  -2  -6  11 15127.8 833.398   9
  -2  -6  11 15089.9 815.374   7
  -2  -6  11 15526.5 736.004   6
  -2  -7  11 2458.68 333.146   9
  -2  -7  11 2462.35 339.042   7
  -2  -7  11 2400.53 297.095   6
  -2  -7  11 2629.61 485.538   8
  -2  -8  11-128.398 99.1676   9
  -2  -8  11 142.543 121.925   6
  -2  -8  11-34.6594 123.405   7
  -2  -8  11 198.863 190.428   8
  -2  -9  11 1349.48 387.093   8
  -2  -9  11 937.311 226.489   9
  -2  -9  11 1282.04 243.731   6
  -2 -10  11 2431.38 511.556   8
  -2 -10  11 1996.70 350.765   9
  -2 -10  11 1910.51 315.966   6
  -2 -11  11 2967.87 572.207   8
  -2 -11  11 3735.19 451.796   6
  -2 -11  11 3495.63 465.207   9
  -2 -12  11 13390.5 950.307   9
  -2 -12  11 12687.9 861.448   6
  -2 -13  11 2761.30 465.633   9
  -2 -13  11 3923.96 510.404   6
  -2 -14  11 3251.87 474.796   6
  -2 -14  11 2801.75 483.810   9
  -2 -15  11 2352.84 444.274   6
  -2 -16  11 284.769 226.098   6
  -2  12  10 178.630 211.686   4
  -2  11  10 1611.22 381.199   4
  -2  10  10 1660.26 347.084   4
  -2   9  10 915.318 275.834   4
  -2   8  10 164.977 216.274   4
   2  -7 -10 1503.64 309.700   1
  -2   7  10 1382.33 296.465   4
  -2   6  10 1651.03 314.427   4
   2  -6 -10 1249.52 270.626   1
  -2   5  10 8001.87 797.557   8
  -2   5  10 8791.53 651.356   4
   2  -5 -10 8063.89 640.450   1
  -2   4  10 1571.08 275.717   4
  -2   4  10 1195.85 309.170   8
   2  -4 -10 1137.90 236.981   1
   2  -3 -10 14156.2 792.014   1
  -2   3  10 14725.3 1041.64   8
  -2   3  10 14897.8 808.737   4
  -2   2  10 155.926 97.5347   4
   2  -2 -10-11.7442 91.0050   1
  -2   2  10 59.6299 126.148   8
  -2   1  10 3912.08 508.670   8
   2  -1 -10 3237.74 333.595   1
  -2   0  10 900.947 148.748   7
   2   0 -10 1158.02 186.701   1
   2   1 -10 4923.54 383.225   1
  -2  -1  10 4413.01 341.008   7
  -2  -1  10 4864.38 463.334   9
  -2  -1  10 4428.34 547.323   8
  -2  -2  10 339.061 181.387   8
   2   2 -10 182.289 84.1923   1
  -2  -2  10-54.0649 96.2918   7
  -2  -2  10 538.513 155.260   9
  -2  -3  10 36894.3 1222.71   7
   2   3 -10 40753.8 1211.17   1
  -2  -3  10 42515.5 1442.79   9
  -2  -3  10 37695.7 1698.96   8
  -2  -4  10 3682.42 360.955   7
  -2  -4  10 3888.51 396.600   9
  -2  -4  10 4700.18 339.450   6
  -2  -4  10 3877.88 522.161   8
   2   4 -10 3727.91 312.263   1
  -2  -5  10 19759.8 1209.02   8
  -2  -5  10 19802.5 879.927   7
  -2  -5  10 19273.3 923.968   9
  -2  -5  10 20184.0 788.145   6
  -2  -6  10 438.104 146.720   9
  -2  -6  10 394.314 123.269   6
  -2  -6  10 193.326 138.107   7
  -2  -6  10-10.7718 195.854   8
  -2  -7  10 9208.48 639.981   9
  -2  -7  10 9221.82 841.806   8
  -2  -7  10 9644.37 581.320   6
  -2  -7  10 9354.03 636.901   7
  -2  -8  10 2781.70 490.176   8
  -2  -8  10 2731.18 324.402   6
  -2  -8  10 3160.91 387.167   9
  -2  -8  10 2366.92 326.630   7
  -2  -9  10 627.848 189.716   9
  -2  -9  10 897.766 310.590   8
  -2  -9  10 605.607 183.771   6
  -2 -10  10 265.429 153.832   8
  -2 -10  10 72.9128 113.825   9
  -2 -10  10 187.657 121.172   6
  -2 -11  10 2421.22 355.344   6
  -2 -11  10 2903.52 423.690   9
  -2 -12  10 911.662 258.304   6
  -2 -12  10 626.261 236.572   9
  -2 -13  10 5579.84 636.250   9
  -2 -13  10 6487.58 627.375   6
  -2 -14  10 580.938 221.885   6
  -2 -14  10 1056.08 327.074   9
  -2 -15  10 8525.27 776.782   6
  -2 -16  10 1191.18 333.691   6
  -2  13   9 416.990 242.637   4
  -2  12   9 312.666 219.588   4
  -2  11   9 231.179 182.978   4
  -2  10   9 16025.8 1033.06   4
  -2   9   9 849.080 267.393   4
  -2   8   9 448.488 186.353   4
   2  -7  -9 11316.9 799.727   1
  -2   7   9 11190.6 760.351   4
  -2   6   9 303.538 155.941   4
   2  -6  -9 841.433 205.884   1
  -2   5   9 2940.03 360.591   4
   2  -5  -9 2281.23 330.937   1
   2  -4  -9 36446.3 1345.28   1
  -2   4   9 40065.1 1741.84   8
  -2   4   9 38167.4 1360.91   4
   2  -3  -9 646.804 181.908   1
  -2   3   9 860.847 197.163   4
  -2   3   9 304.146 179.759   8
  -2   2   9 48001.8 1501.47   4
  -2   2   9 48917.0 1879.15   8
   2  -2  -9 47401.2 1465.33   1
  -2   1   9 10145.5 784.159   8
  -2   1   9 10245.4 603.614   4
  -2   1   9 9794.60 441.706   7
   2  -1  -9 9862.28 557.873   1
   2   0  -9 20295.3 804.771   1
  -2   0   9 20432.1 717.379   7
  -2   0   9 20886.5 1144.74   8
   2   1  -9 1156.03 174.061   1
  -2  -1   9 968.559 268.209   8
  -2  -1   9 1016.20 149.265   7
  -2  -1   9 1544.07 258.019   9
  -2  -2   9 2489.02 382.364   8
  -2  -2   9 2481.33 317.091   9
  -2  -2   9 2124.39 237.560   7
   2   2  -9 2778.05 254.042   1
  -2  -3   9 36185.4 1558.66   8
  -2  -3   9 39129.6 1337.61   9
   2   3  -9 36468.9 1068.31   1
  -2  -3   9 33736.4 1114.56   7
  -2  -3   9 35407.0 1006.04   6
  -2  -4   9 5272.53 585.309   8
  -2  -4   9 5162.55 440.482   9
  -2  -4   9 4720.06 387.095   7
  -2  -4   9 5014.13 335.927   6
   2   4  -9 5416.97 353.178   1
  -2  -5   9 436.192 150.696   9
  -2  -5   9 524.239 140.623   6
  -2  -5   9 629.038 233.625   8
  -2  -5   9 302.388 156.627   7
  -2  -6   9 98196.2 3031.11   8
  -2  -6   9 101784. 2511.58   7
  -2  -6   9 102313. 2370.44   6
  -2  -6   9 105376. 2620.06   9
  -2  -7   9 1628.61 265.527   9
  -2  -7   9 1154.71 206.889   6
  -2  -7   9 971.998 213.988   7
  -2  -7   9 1004.01 282.865   8
  -2  -8   9 10140.2 606.935   6
  -2  -8   9 8729.52 629.920   9
  -2  -8   9 7716.21 760.079   8
  -2  -8   9 8804.93 610.840   7
  -2  -9   9 9730.84 696.436   9
  -2  -9   9 8712.87 833.983   8
  -2  -9   9 9343.17 611.093   6
  -2 -10   9 1323.83 274.412   9
  -2 -10   9 1362.92 262.813   6
  -2 -10   9 1354.75 366.290   8
  -2 -11   9 1293.97 263.836   6
  -2 -11   9 1361.52 287.285   9
  -2 -12   9 5324.98 532.349   6
  -2 -12   9 4777.21 561.790   9
  -2 -13   9 1496.56 341.777   9
  -2 -13   9 1575.77 335.095   6
  -2 -14   9 3134.90 461.381   6
  -2 -15   9 876.295 301.914   6
  -2 -16   9 4576.41 587.354   6
  -2 -17   9 377.530 211.227   6
  -2  14   8 198.506 183.505   4
  -2  13   8 5818.71 672.796   4
  -2  12   8 317.245 200.213   4
  -2  11   8 3164.01 468.102   4
  -2  10   8 843.604 269.789   4
  -2   9   8 3046.32 426.000   4
  -2   8   8 441.707 146.039   4
   2  -7  -8 1468.03 278.917   1
  -2   7   8 1611.06 291.922   4
   2  -6  -8 5132.25 496.165   1
  -2   6   8 5512.93 477.615   4
  -2   5   8 3431.22 372.848   4
  -2   5   8 3337.06 492.027  12
   2  -5  -8 3959.92 393.146   1
   2  -5  -8 3324.33 453.172  10
   2  -4  -8 4050.42 458.873  10
   2  -4  -8 3604.17 373.587   1
  -2   4   8 3924.53 381.880   4
  -2   4   8 3709.54 495.559  12
   2  -3  -8 36601.3 1382.91  10
  -2   3   8 37364.3 1245.82   4
   2  -3  -8 35102.6 1205.07   1
  -2   3   8 37558.4 1578.07   8
  -2   2   8 59.6448 90.9482   3
  -2   2   8 31.2108 51.1432   2
  -2   2   8 190.477 108.025   4
  -2   2   8-49.4598 108.072   8
   2  -2  -8 72.0570 83.8444   1
  -2   2   8-0.07915 38.8844   7
  -2   1   8 40866.5 1134.01   2
   2  -1  -8 41446.0 1219.69   1
  -2   1   8 42140.8 1289.66   4
  -2   1   8 41361.6 1595.89   8
  -2   1   8 38613.0 1018.64   7
  -2   1   8 44180.0 2019.94   3
   2   0  -8 15036.5 628.743   1
  -2   0   8 15283.6 900.624   8
  -2   0   8 14143.8 547.874   7
  -2   0   8 16770.9 1194.29   3
  -2  -1   8 45343.2 1228.32   7
  -2  -1   8 50998.8 1773.62   8
  -2  -1   8 51681.4 1590.75   9
  -2  -1   8 47364.5 2106.17   3
   2   1  -8 48939.7 1273.29   1
  -2  -2   8 14437.7 1114.75   3
  -2  -2   8 17391.6 963.337   8
  -2  -2   8 17374.9 667.192   7
   2   2  -8 16807.9 559.719  12
   2   2  -8 17760.7 642.698   1
  -2  -2   8 16633.1 561.768   6
  -2  -2   8 17666.2 834.632   9
   2   2  -8 17427.9 1251.30   3
  -2  -3   8 7872.17 541.680   9
  -2  -3   8 7326.51 436.635   7
   2   3  -8 7824.00 397.682   1
   2   3  -8 8707.30 872.306   3
  -2  -3   8 6967.58 361.435   6
  -2  -3   8 9268.97 882.245   3
  -2  -3   8 7367.40 626.456   8
  -2  -4   8 642.873 126.883   6
  -2  -4   8 523.350 144.954   9
   2   4  -8 577.434 110.941   1
  -2  -4   8 836.276 241.467   8
   2   4  -8 1081.28 309.349   3
   2   4  -8 669.980 110.489  10
  -2  -4   8 438.842 126.775   7
  -2  -5   8 10365.9 566.301   7
  -2  -5   8 10580.7 777.779   8
  -2  -5   8 10999.3 519.844   6
  -2  -5   8 11557.7 652.144   9
  -2  -6   8 10439.9 626.538   9
  -2  -6   8 9058.06 737.903   8
  -2  -6   8 9404.22 510.946   6
  -2  -6   8 8797.24 542.884   7
  -2  -7   8 34778.1 1290.84   9
  -2  -7   8 37394.6 1259.61   7
  -2  -7   8 34834.0 1153.87   6
  -2  -7   8 34991.5 1561.72   8
  -2  -8   8 6877.77 674.316   8
  -2  -8   8 7483.32 573.271   9
  -2  -9   8 38013.0 1451.11   9
  -2  -9   8 36856.5 1721.69   8
  -2 -10   8 4857.02 507.296   9
  -2 -11   8 2664.31 389.152   9
  -2 -12   8 4306.12 523.215   9
  -2 -13   8 1468.12 344.999   9
   2  13  -8 1304.25 275.185   4
  -2 -13   8 827.945 232.183   6
  -2 -14   8 51.5978 143.929   6
   2  14  -8 33.3233 152.731   4
  -2 -15   8 6454.56 659.111   6
  -2 -16   8 459.441 219.957   6
  -2 -17   8 2030.38 413.655   6
  -2  15   7 182.600 213.338   4
  -2  14   7 305.167 225.102   4
  -2  13   7 714.581 273.461   4
  -2  12   7 268.912 193.538   4
  -2  11   7 240.360 156.091   4
  -2  10   7 21238.0 1125.90   4
  -2   9   7 246.834 166.540   4
  -2   8   7 2335.86 337.210   4
  -2   8   7 2413.58 304.634   2
  -2   7   7 402.689 134.266   4
  -2   7   7 295.984 114.813   2
  -2   6   7 6825.72 462.284   2
  -2   6   7 6290.83 499.022   4
   2  -6  -7 6578.53 514.474   1
  -2   5   7 3162.49 298.800   2
  -2   5   7 3298.03 339.434   4
   2  -5  -7 3008.50 331.850   1
  -2   5   7 3168.08 449.362  12
   2  -5  -7 2892.33 410.429  10
   2  -4  -7 2766.44 296.576   1
  -2   4   7 2960.32 303.000   4
  -2   4   7 2557.36 260.166   2
   2  -4  -7 2588.19 355.174  10
  -2   4   7 2706.02 394.450  12
   2  -3  -7 997.015 171.264   1
  -2   3   7 740.758 142.803   2
  -2   3   7 812.754 273.853   3
  -2   3   7 1184.56 192.323   4
  -2   3   7 670.586 185.668  12
   2  -3  -7 861.445 193.868  10
   2  -2  -7 11056.0 542.847   1
  -2   2   7 9810.58 866.152   3
  -2   2   7 11036.9 736.559   8
  -2   2   7 9913.29 363.954   7
   2  -2  -7 11302.0 619.378  10
  -2   2   7 10814.2 534.366   2
  -2   2   7 11160.4 564.870   4
   2  -1  -7 640.050 129.422   1
  -2   1   7 439.734 123.140   4
  -2   1   7 519.308 87.3379   7
  -2   1   7 574.421 117.062   2
  -2   1   7 763.191 270.649   3
   2  -1  -7 1045.38 164.551  10
   2   0  -7 59939.7 1464.77   1
  -2   0   7 61154.3 1906.06   8
  -2   0   7 60467.2 1385.62   7
  -2  -1   7 21761.4 1024.99   8
  -2  -1   7 22275.2 926.415   9
   2   1  -7 21415.0 683.768   1
  -2  -1   7 19987.1 673.718   7
  -2  -1   7 20318.6 1231.02   3
  -2  -1   7 20385.6 574.144   6
   2   2  -7 21503.9 679.063   1
  -2  -2   7 23147.5 1052.10   8
  -2  -2   7 20413.4 1249.89   3
  -2  -2   7 23769.4 947.819   9
  -2  -2   7 22676.8 746.885   7
   2   2  -7 21471.0 602.693  12
  -2  -2   7 22066.3 636.768   6
   2   2  -7 23469.6 1349.65   3
  -2  -3   7 4603.05 462.132   8
   2   3  -7 4889.71 249.417  10
  -2  -3   7 5158.87 289.653   6
  -2  -3   7 5925.18 661.300   3
  -2  -3   7 4816.02 331.802   7
   2   3  -7 5304.91 293.589   1
   2   3  -7 6130.21 668.920   3
  -2  -3   7 5256.29 419.532   9
   2   4  -7 34680.2 1691.67   3
  -2  -4   7 31423.9 996.506   7
   2   4  -7 32274.3 898.093  10
  -2  -4   7 31014.8 903.042   6
  -2  -4   7 29440.5 1264.75   8
  -2  -4   7 32505.5 1124.79   9
   2   5  -7 4503.20 331.747  10
  -2  -5   7 4012.89 337.034   7
   2   5  -7 4178.84 573.109   3
  -2  -5   7 3929.34 366.475   9
  -2  -5   7 4358.10 475.527   8
  -2  -6   7 37351.9 1187.87   7
  -2  -6   7 33796.6 1437.35   8
  -2  -6   7 36310.8 1081.00   5
  -2  -6   7 35612.6 1245.70   9
  -2  -7   7 2448.17 307.714   9
  -2  -7   7 2863.11 410.985   8
  -2  -8   7 5715.81 482.076   9
  -2  -8   7 4627.30 533.934   8
  -2  -9   7 3848.02 424.776   9
  -2 -10   7 43883.9 1630.94   9
  -2 -11   7 437.832 207.209   9
  -2 -12   7 8958.95 757.267   9
   2  13  -7 2366.53 371.413   4
  -2 -13   7 1759.04 364.933   9
   2  14  -7 739.265 223.470   4
   2  15  -7 512.202 220.802   4
  -2 -16   7 5307.23 623.729   6
   2  16  -7 4613.58 582.882   4
  -2 -17   7 1005.05 309.935   6
  -2  15   6 2264.46 444.148   4
  -2  14   6 1178.13 310.616   4
  -2  13   6 1011.32 305.127   4
  -2  12   6 244.024 157.621   4
  -2  12   6 200.842 144.111   2
  -2  11   6 87.6984 132.143   2
  -2  11   6-20.4451 130.234   4
  -2  10   6 11270.3 723.168   2
  -2  10   6 10548.4 750.727   4
  -2   9   6 15514.4 878.501   4
  -2   9   6 16020.5 826.246   2
  -2   8   6 28510.6 1093.30   2
  -2   8   6 26751.6 1151.71   4
  -2   7   6 60429.4 1679.65   2
  -2   7   6 58051.0 1772.67   4
  -2   6   6 6085.33 426.801   2
  -2   6   6 6247.29 471.610   4
   2  -6  -6 5629.13 457.067   1
   2  -6  -6 5978.41 615.003  10
  -2   6   6 6775.77 677.020  12
  -2   5   6 36109.0 1121.88   2
   2  -5  -6 36825.9 1220.83   1
  -2   5   6 37016.1 1566.90  12
  -2   5   6 34849.5 1183.88   4
   2  -5  -6 37935.3 1515.57  10
   2  -4  -6 2401.71 264.220   1
   2  -4  -6 2879.92 357.938  10
  -2   4   6 2456.68 239.187   2
  -2   4   6 2664.58 277.525   4
  -2   4   6 2685.29 366.975  12
   2  -3  -6 606.859 130.129   1
  -2   3   6 643.524 128.930   2
  -2   3   6 719.546 153.905   4
  -2   3   6 496.579 130.544  12
   2  -2  -6 24047.7 797.699   1
  -2   2   6 24531.9 988.952  12
  -2   2   6 24440.0 836.804   4
  -2   2   6 20723.5 778.743   2
  -2   2   6 24170.2 1299.41   3
   2  -2  -6 23772.8 892.652  10
  -2   1   6 43694.7 1190.58   4
  -2   1   6 41025.4 1424.88   8
   2  -1  -6 42146.1 1103.25   1
  -2   1   6 40074.2 949.504   7
   2  -1  -6 43785.9 1169.09  10
  -2   1   6 43287.0 1769.01   3
  -2   1   6 41395.3 1157.79   2
  -2   0   6 59318.7 1781.75   8
  -2   0   6 60462.1 2163.53   3
  -2   0   6 60172.5 1325.43   7
   2   0  -6 61048.1 1389.20   1
  -2   0   6 60084.1 1464.44   2
  -2  -1   6 208435. 4448.63   8
   2   1  -6 211624. 3860.34   1
  -2  -1   6 211393. 3903.39   7
  -2  -1   6 204164. 3728.61   6
   2   1  -6 215891. 5024.40   3
  -2  -1   6 209967. 4978.98   3
  -2  -2   6 72288.5 2032.17   8
  -2  -2   6 72682.9 1522.45   6
  -2  -2   6 74935.6 1659.62   7
   2   2  -6 74911.8 1554.56   1
  -2  -2   6 74084.0 2437.29   3
  -2  -2   6 73055.5 1910.04   9
  -2  -3   6 74963.6 2445.88   3
  -2  -3   6 70947.8 1639.70   7
  -2  -3   6 70417.8 1835.52   9
   2   3  -6 73812.9 2416.30   3
   2   3  -6 71138.2 1489.83   1
   2   3  -6 69139.6 1455.94  10
  -2  -3   6 67910.1 1972.07   8
  -2  -4   6 26018.4 842.816   7
  -2  -4   6 24919.7 937.468   9
   2   4  -6 27864.5 1381.50   3
   2   4  -6 25954.5 788.824  10
  -2  -5   6 23449.0 1067.92   8
   2   5  -6 24886.2 1326.68   3
  -2  -5   6 23953.3 847.463   7
  -2  -5   6 24058.8 931.048   9
  -2  -5   6 24556.8 761.234   5
   2   6  -6 24273.2 1334.56   3
  -2  -6   6 22980.1 931.981   9
  -2  -6   6 22923.8 1081.08   8
  -2  -6   6 23596.6 771.347   5
   2   7  -6 12567.9 969.541   3
  -2  -7   6 10532.6 738.344   8
  -2  -7   6 11493.2 658.400   9
   2   8  -6 4205.26 652.869  14
   2   8  -6 4335.79 583.520   3
  -2  -8   6 3708.55 465.167   8
  -2  -8   6 5121.65 455.611   9
  -2  -9   6 54998.5 1781.75   9
  -2 -10   6 21633.1 1091.01   9
  -2 -11   6 17950.2 1028.96   9
  -2 -12   6 3392.09 466.076   9
   2  13  -6 8406.48 697.083   4
   2  14  -6-116.345 165.171   4
   2  15  -6-28.1423 162.203   4
   2  16  -6 3407.22 501.882   4
  -2 -17   6 693.121 287.274   6
   2  17  -6 960.382 317.300   4
   2  18  -6 287.016 181.696   4
  -2  16   5 3573.58 558.513   4
  -2  15   5 1625.12 375.268   4
  -2  14   5 192.354 162.989   2
  -2  14   5 433.071 217.888   4
  -2  13   5 142.941 158.574   4
  -2  13   5 13.0618 115.686   2
  -2  12   5 449.275 188.282   2
  -2  12   5 497.302 212.988   4
  -2  11   5 858.232 256.304   4
  -2  11   5 1529.88 273.017   2
  -2  10   5 11272.3 719.716   2
  -2  10   5 11998.0 793.232   4
  -2   9   5 15031.5 850.248   4
  -2   9   5 17133.6 840.863   2
  -2   8   5 12740.6 729.010   4
  -2   8   5 12863.1 689.992   2
  -2   7   5 59884.5 1730.06   4
  -2   7   5 59498.7 1647.54   2
  -2   6   5 62125.6 1647.42   2
   2  -6  -5 65035.8 2179.89  10
  -2   6   5 61356.2 1711.95   4
   2  -5  -5 31724.2 1075.18   1
  -2   5   5 31164.0 996.233   2
  -2   5   5 31401.9 1059.57   4
   2  -5  -5 32971.7 1352.21  10
   2  -4  -5 12225.3 567.249   1
  -2   4   5 11385.4 557.342   4
  -2   4   5 10868.2 507.717   2
   2  -4  -5 11506.9 700.135  10
   2  -3  -5 5241.67 339.243   1
  -2   3   5 4887.83 316.813   2
  -2   3   5 4788.79 333.121   4
   2  -3  -5 4927.98 406.641  10
   2  -2  -5 1328.62 154.696   1
  -2   2   5 1477.30 177.070   4
  -2   2   5 1428.74 164.692   2
  -2   2   5 1396.12 198.313  12
   2  -2  -5 1651.80 206.904  10
  -2   1   5 46263.7 1436.15   8
   2  -1  -5 45896.7 1108.93   1
  -2   1   5 43600.9 1693.08   3
  -2   1   5 43345.1 1195.49   2
   2  -1  -5 46311.1 1167.11  10
  -2   1   5 46324.2 1191.15   4
  -2   1   5 46620.9 1227.79  12
  -2   0   5 186640. 3504.14   7
   2   0  -5 195381. 3504.84  10
  -2   0   5 194762. 3730.04   2
  -2   0   5 186710. 3998.70   8
   2   0  -5 197424. 3557.53   1
  -2   0   5 187593. 4460.28   3
  -2  -1   5 196988. 4210.33   8
   2   1  -5 209967. 3721.53   1
  -2  -1   5 202973. 3644.26   6
  -2  -1   5 208107. 3797.95   7
   2   1  -5 207130. 4689.32   3
  -2  -1   5 211673. 4742.55   3
   2   2  -5 106742. 2892.33   3
  -2  -2   5 100575. 2487.84   8
  -2  -2   5 105078. 2166.98   7
   2   2  -5 110758. 2027.03   1
  -2  -2   5 103014. 2888.06   3
  -2  -2   5 107501. 2441.41   9
  -2  -3   5 48391.2 1493.63   8
  -2  -3   5 50833.4 1249.42   7
  -2  -3   5 51888.2 1846.32   3
  -2  -3   5 51690.8 1421.55   9
   2   4  -5 149803. 3637.40   3
  -2  -4   5 144549. 3049.31   9
  -2  -4   5 144579. 2877.14   7
  -2  -4   5 139832. 2701.45   5
  -2  -4   5 135949. 3196.09   8
  -2  -5   5 30134.1 1159.03   8
  -2  -5   5 31250.4 1053.31   9
   2   5  -5 31891.3 1407.21   3
  -2  -6   5 11710.3 711.193   8
   2   6  -5 11227.9 829.794   3
  -2  -6   5 11140.2 606.214   9
   2   7  -5 25788.3 1331.42   3
   2   7  -5 22939.9 1409.21  14
  -2  -7   5 23473.0 1103.42   8
  -2  -7   5 25076.6 995.825   9
  -2  -8   5 4420.89 415.523   9
   2   8  -5 3773.14 593.268  14
  -2  -9   5 48448.0 1608.05   9
   2   9  -5 38886.6 2125.52  14
  -2 -10   5 64289.5 2034.12   9
  -2 -11   5 16643.6 980.898   9
   2  12  -5 7790.79 648.487   4
  -2 -12   5 8185.53 719.871   9
   2  13  -5 2724.68 396.861   4
   2  14  -5 2286.94 385.468   4
   2  15  -5-187.582 192.960   4
   2  16  -5 1696.63 373.635   4
   2  17  -5 3894.06 568.961   4
   2  18  -5 61.4417 149.939   4
  -2  17   4 13.8777 136.650   2
  -2  16   4 3000.95 491.710   2
  -2  16   4 3678.37 561.053   4
  -2  15   4 836.893 268.095   4
  -2  15   4 945.709 278.384   2
  -2  14   4 10054.2 830.933   4
  -2  14   4 9297.45 790.254   2
  -2  13   4 0.37234 186.248   4
  -2  13   4-40.6041 119.864   2
  -2  12   4 20.2729 161.406   4
  -2  11   4 511.264 198.149   4
  -2  10   4 1550.60 275.216   4
  -2   9   4 9229.70 626.670   4
  -2   8   4 44549.4 1460.05   4
   2  -7  -4 3872.44 501.703  10
  -2   7   4 3761.42 353.768   4
  -2   6   4 35031.4 1095.22   2
  -2   6   4 34698.9 1133.34   4
   2  -6  -4 34996.8 1474.11  10
   2  -5  -4 1158.11 234.313  10
  -2   5   4 919.670 163.890   4
  -2   5   4 814.233 139.665   2
  -2   4   4 109815. 2383.63   4
  -2   4   4 108956. 2323.87   2
   2  -4  -4 113078. 2740.77  10
   2  -4  -4 107536. 2368.79   1
  -2   3   4 27487.6 814.308   2
   2  -3  -4 26383.6 818.145   1
  -2   3   4 26959.1 838.881   4
   2  -3  -4 27184.2 994.504  10
  -2   2   4 6324.32 340.122   2
   2  -2  -4 6406.62 392.790  10
  -2   2   4 6240.99 346.384   4
  -2   1   4 2881.41 230.575   2
   2  -1  -4 3137.87 195.639   1
  -2   1   4 3178.31 226.321   4
   2  -1  -4 2983.80 213.701  10
  -2   0   4 41561.9 894.171  12
  -2   0   4 40379.6 1195.93   8
  -2   0   4 38403.2 1061.54   2
  -2   0   4 39472.3 1446.77   3
   2   0  -4 42090.4 910.052   1
  -2  -1   4 44872.9 1272.43   8
  -2  -1   4 44158.9 1540.53   3
   2   1  -4 48544.9 1556.04   3
  -2  -2   4 178613. 3686.49   8
  -2  -2   4 176719. 4056.94   3
  -2  -2   4 187653. 3686.38   9
   2   2  -4 188744. 4069.96   3
  -2  -3   4 1390.37 197.100   8
   2   3  -4 1391.73 243.904   3
  -2  -3   4 1449.95 188.355   9
  -2  -4   4 112897. 2659.23   8
  -2  -4   4 119768. 2580.90   9
   2   4  -4 122781. 2978.45   3
  -2  -5   4 878.373 156.086   9
  -2  -5   4 799.070 170.108   8
   2   5  -4 781.291 201.588   3
  -2  -5   4 690.443 144.736  10
  -2  -6   4 6524.13 499.617   8
  -2  -6   4 6740.07 449.086   9
  -2  -6   4 6675.17 502.952  10
   2   7  -4 540.911 217.399  14
  -2  -7   4 687.513 162.499   9
   2   8  -4 1249.63 335.056  14
  -2  -8   4 1381.97 239.547   9
   2   9  -4 2425.95 482.523  14
  -2  -9   4 2378.94 320.791   9
  -2 -10   4 54341.3 1829.85   9
  -2 -11   4 902.914 277.552   9
   2  11  -4 420.433 171.515   4
   2  12  -4 27270.1 1258.04   4
   2  13  -4 1516.72 319.998   4
   2  14  -4 2772.34 436.338   4
   2  15  -4 347.902 202.464   4
   2  16  -4 377.623 168.273   4
   2  17  -4 126.285 159.855   4
   2  18  -4 1838.69 439.053   4
  -2  17   3 587.490 271.341   4
  -2  17   3 469.434 262.945   2
  -2  16   3 173.478 211.263   4
  -2  16   3-3.73652 126.957   2
  -2  15   3 8295.18 771.019   4
  -2  14   3 3750.79 500.340   4
  -2  13   3 12791.9 877.734   4
  -2  12   3 456.897 177.781   4
  -2  11   3 7485.99 606.843   4
  -2  10   3-67.8049 128.214   4
  -2   9   3 10595.9 648.101   4
  -2   8   3 17913.1 813.204   4
  -2   7   3 72363.5 1875.67   4
  -2   6   3 5951.97 408.587   4
   2  -6  -3 6329.60 580.426  10
  -2   5   3 196488. 3931.71   4
   2  -5  -3 206266. 4457.42  10
  -2   4   3 35355.3 997.611   4
  -2   4   3 33964.5 966.701   2
   2  -4  -3 34617.3 1237.05  10
  -2   3   3 58323.6 1581.18  10
  -2   3   3 58466.8 1357.86   2
   2  -3  -3 59746.8 1600.03  10
  -2   3   3 57755.3 1371.03   4
  -2   2   3 26655.4 741.624   4
  -2   2   3 25959.9 735.904   2
  -2   1   3 11150.8 414.815   4
   2  -1  -3 11389.1 371.459   1
  -2   1   3 10334.4 430.900   2
  -2   1   3 10981.7 416.503  10
  -2   0   3 2048.22 197.032   8
  -2   0   3 2069.75 192.285   2
  -2   0   3 1999.28 115.082  10
  -2  -1   3 347720. 6495.56   8
   2   1  -3 365501. 6815.12   3
  -2  -1   3 351806. 6546.53   9
  -2  -1   3 365227. 6876.00   3
  -2  -1   3 367355. 6439.99   2
  -2  -2   3 243335. 4789.61   3
  -2  -2   3 234650. 4214.82  10
   2   2  -3 229661. 4241.76  12
  -2  -2   3 234786. 4460.54   8
  -2  -2   3 238112. 4489.80   9
   2   3  -3 230575. 4539.77   3
  -2  -3   3 224620. 4268.58   9
  -2  -3   3 218772. 4296.36   8
  -2  -3   3 220678. 4175.87  10
  -2  -4   3 583.671 136.794   8
  -2  -4   3 348.244 103.628  10
  -2  -4   3 315.030 100.942   9
   2   4  -3 351.723 119.329   3
  -2  -5   3 181474. 3846.78   8
  -2  -5   3 185364. 3918.54  10
  -2  -5   3 191853. 3769.00   9
  -2  -6   3 37671.2 1168.36   9
  -2  -6   3 37466.3 1343.45  10
  -2  -7   3 1245.44 196.353   9
  -2  -7   3 820.543 208.952  10
   2   7  -3 957.379 266.454  14
  -2  -8   3 24029.3 1218.98  10
   2   8  -3 23393.6 1380.25  14
  -2  -8   3 24668.8 1015.77   9
  -2  -9   3 10137.0 662.265   9
  -2  -9   3 7926.00 737.556  10
  -2 -10   3 1599.57 285.998   9
   2  11  -3 30991.4 1306.72   4
   2  12  -3 12338.8 834.928   4
   2  13  -3 24014.4 1239.22   4
   2  14  -3 509.856 216.907   4
   2  15  -3 5883.09 658.446   4
   2  16  -3 150.198 142.252   4
   2  17  -3 776.902 309.032   4
   2  18  -3 2360.57 453.607   4
  -2  17   2 3730.62 569.894   2
  -2  17   2 3682.65 566.096   4
  -2  16   2 1521.93 340.319   4
  -2  15   2 1922.78 379.524   4
  -2  14   2 11056.0 830.121   4
  -2  13   2 2964.57 418.596   4
  -2  12   2 4483.90 486.554   4
  -2  11   2 282.507 147.360   4
  -2  10   2 7239.86 544.197   4
  -2   9   2 13551.9 715.387   4
  -2   8   2 44759.1 1387.99   4
   2  -8  -2 50093.4 2391.65  14
  -2   7   2 46268.6 1346.57   4
  -2   6   2 64950.6 1651.82   4
  -2   6   2 71226.8 2155.08  10
  -2   5   2 28562.5 884.877   4
  -2   5   2 28016.4 1158.31  10
  -2   4   2 258713. 4802.12   4
  -2   4   2 258923. 5208.12  10
  -2   3   2 27754.0 763.320   4
  -2   3   2 26323.6 763.755   2
  -2   3   2 27407.1 948.144  10
  -2   2   2 6472.73 291.704   4
  -2   2   2 6109.31 351.790  10
  -2   2   2 6535.26 305.875   2
  -2   1   2 81929.0 1650.64   4
  -2   1   2 82906.9 1708.27   2
  -2   0   2 14728.9 517.569   2
  -2  -1   2 135812. 2871.85   3
  -2  -1   2 136135. 2735.32   9
   2   1  -2 140497. 2602.67  13
  -2  -1   2 139667. 2691.28   2
   2   2  -2 259733. 4955.14   3
   2   2  -2 255481. 4861.83  12
  -2  -2   2 270529. 4878.64   9
  -2  -2   2 268595. 4810.02   8
  -2  -2   2 261184. 5002.44   3
  -2  -2   2 266475. 4710.84  11
   2   3  -2 105664. 2307.85   3
   2   3  -2 101336. 2292.47  12
  -2  -3   2 104984. 2208.72   9
  -2  -3   2 106422. 2206.67   8
  -2  -3   2 108246. 2115.73  11
  -2  -4   2 290001. 5424.02   9
  -2  -4   2 294040. 5343.43  11
   2   5  -2 22331.4 1011.78  14
  -2  -5   2 22233.1 942.122  10
  -2  -5   2 23006.2 802.949   9
  -2  -6   2 66158.1 1976.53  10
   2   6  -2 62541.8 2055.85  14
  -2  -6   2 65313.0 1690.78   9
   2   7  -2 2794.25 409.832  14
  -2  -7   2 3443.28 415.714  10
  -2  -7   2 3137.47 314.313   9
  -2  -8   2 117.257 81.1933  10
  -2  -8   2 489.173 131.322   9
  -2  -9   2 5601.19 488.058   9
   2  10  -2 25960.5 1133.06   4
   2  11  -2 14679.3 879.122   4
   2  12  -2 20140.9 1089.47   4
   2  13  -2 3112.52 447.310   4
   2  14  -2 6465.76 675.080   4
   2  15  -2 274.257 159.683   4
   2  16  -2 1327.02 333.387   4
   2  17  -2 805.020 290.064   4
  -2  17   1 112.141 151.444   4
  -2  16   1 440.439 203.036   4
  -2  15   1 1221.11 311.690   4
  -2  14   1 12162.6 858.899   4
   2 -14  -1 13330.3 797.722   6
  -2  13   1 1834.95 323.962   4
  -2  12   1 950.535 254.362   4
  -2  11   1 4248.40 428.740   4
  -2  10   1 2899.21 332.891   4
  -2   9   1 219.106 122.457   4
   2  -8  -1 20029.7 1410.67  14
  -2   8   1 18969.6 792.905   4
  -2   8   1 20459.0 1177.59  10
  -2   7   1 563.597 120.673   4
   2  -7  -1 925.192 301.261  14
  -2   7   1 656.800 228.393  10
   2  -7  -1 572.706 83.9458   7
   2  -6  -1 29214.8 1553.30  14
   2  -6  -1 26980.0 670.207   7
  -2   6   1 28811.2 1236.02  10
  -2   6   1 28053.5 885.760   4
  -2   5   1 91482.4 1986.10   4
   2  -5  -1 92063.9 1751.83   7
  -2   5   1 90891.4 2415.84  10
  -2   4   1 95958.3 1992.07   4
   2  -4  -1 97426.3 1806.97   7
   2  -4  -1 96745.9 1893.29   6
  -2   4   1 93061.4 2345.27  10
   2  -3  -1 304.768 51.7604   6
  -2   3   1 135.806 52.9278   4
  -2   2   1 1170.41 104.801   4
  -2   2   1 1389.44 129.995   2
  -2   1   1 49193.7 1096.25   2
   2  -1  -1 49803.8 1072.46  13
  -2   0   1 78960.9 1652.75   2
  -2  -1   1 95004.0 1892.42   2
   2   1  -1 95217.1 1878.85  13
  -2  -1   1 91807.3 1875.14   3
  -2  -2   1 202195. 3632.89   9
  -2  -2   1 195007. 3870.75  12
   2   2  -1 194289. 3558.74   3
   2   2  -1 187051. 3863.14  12
  -2  -3   1 3218.02 222.342   9
  -2  -3   1 2853.21 156.404   1
   2   3  -1 2685.36 223.455  14
  -2  -3   1 3175.41 216.096  11
   2   3  -1 2917.51 282.127  12
  -2  -4   1 4559.73 230.456   1
   2   4  -1 4134.12 375.508  12
   2   4  -1 4776.49 354.814  14
  -2  -4   1 4021.95 269.750  11
  -2  -4   1 4385.81 285.476   9
  -2  -5   1 57109.0 1317.10   1
  -2  -5   1 58715.1 1440.96  11
  -2  -5   1 58928.9 1486.11   9
  -2  -6   1 79400.7 1881.97  11
  -2  -6   1 78053.4 2303.74  10
  -2  -6   1 80086.6 1948.79   9
   2   6  -1 81919.3 2389.39  12
  -2  -7   1 15075.0 932.021  10
   2   7  -1 14913.7 954.032  12
  -2  -7   1 15053.3 717.030   9
  -2  -8   1 2839.85 321.257   9
   2   8  -1 2282.31 393.547  12
  -2  -8   1 2331.63 386.538  10
   2   8  -1 2431.30 291.081   4
   2   9  -1 6226.14 503.025   4
   2  10  -1-84.3000 135.600   4
   2  11  -1 4053.06 458.978   4
   2  12  -1 9254.81 739.028   4
   2  13  -1 3589.35 485.668   4
   2  14  -1 443.008 201.117   4
   2  15  -1 3775.84 539.684   4
   2  16  -1 2837.40 506.912   4
   2  17  -1 234.043 181.175   4
  -2  18   0 903.335 329.122   4
  -2  17   0 1137.31 290.931   4
  -2  16   0 1227.40 303.959   4
   2 -16   0 1350.62 289.301   6
  -2  15   0 258.912 166.907   4
   2 -15   0 516.189 178.093   6
  -2  14   0-151.605 188.192   4
   2 -14   0 271.845 174.148   6
  -2  13   0 13406.5 842.730   4
   2 -13   0 13881.6 790.640   6
  -2  12   0-49.1346 107.093   4
  -2  11   0 20423.6 954.615   4
  -2  10   0 15731.0 769.998   4
  -2   9   0 10979.2 600.536   4
   2  -9   0 10756.0 458.092   7
  -2   8   0 953.999 247.771  10
  -2   8   0 922.285 153.871   4
   2  -8   0 950.070 121.588   7
   2  -8   0 647.915 277.101  14
   2  -7   0 1588.38 152.192   7
  -2   7   0 1336.89 177.821   4
   2  -7   0 1567.14 370.883  14
  -2   7   0 1506.31 288.791  10
   2  -6   0 39928.3 957.095   7
  -2   6   0 37720.9 1059.75   4
   2  -6   0 40781.2 1812.42  14
  -2   6   0 40832.7 1505.99  10
  -2   5   0 72759.0 1618.45   4
   2  -5   0 74297.4 1520.98   7
   2  -5   0 74577.0 2448.96  14
  -2   5   0 74028.1 2064.78  10
   2  -5   0 72340.4 1588.94   6
   2  -4   0 11178.8 774.968  14
  -2   4   0 11702.6 420.673   4
   2  -4   0 10813.2 371.312   7
   2  -4   0 11159.3 405.404   6
   2  -3   0 293087. 5208.98   6
  -2   3   0 295955. 5202.45   4
   2  -3   0 296136. 6049.81  14
   2  -3   0 293814. 5188.77   7
  -2   2   0 49951.6 1097.38   2
   2  -2   0 50902.5 1062.04   7
   2  -2   0 48490.4 1504.49  14
   2  -2   0 48794.1 1041.90   6
   2  -1   0 109051. 2492.54  14
   2  -1   0 113558. 2203.53  13
  -2   1   0 116596. 2168.72   2
   2   0   0 115472. 2292.16  13
   2   0   0 116966. 2336.01  14
   2   1   0 11602.5 429.817  13
   2   2   0 73257.3 1582.20  13
  -2  -2   0 74267.2 1520.42   1
  -2  -2   0 70656.2 1908.57  12
  -2  -3   0 4727.11 400.107  12
  -2  -3   0 5073.50 252.445   1
   2   3   0 4394.91 385.459  12
  -2  -3   0 5125.07 271.934   9
  -2  -4   0 207.576 76.6902   9
  -2  -4   0 320.924 80.7895  14
  -2  -4   0 213.735 63.4724   1
   2   4   0 222.321 98.9684  12
  -2  -4   0 350.664 88.4554  11
  -2  -5   0 121305. 2585.27  11
  -2  -5   0 126196. 2748.32  14
  -2  -5   0 119262. 2497.40   1
  -2  -5   0 122947. 2604.58   9
   2   6   0 10321.3 755.625  12
  -2  -6   0 9069.15 508.638   9
  -2  -6   0 9597.53 466.736   1
  -2  -6   0 9315.89 488.700  11
  -2  -6   0 9445.88 596.784  14
  -2  -7   0 41628.5 1718.96  10
   2   7   0 44398.3 1376.22   4
  -2  -7   0 46299.5 1588.34  14
   2   7   0 47269.0 1852.59  12
  -2  -7   0 41790.9 1283.26  11
   2   8   0 24126.7 995.559   4
  -2  -8   0 23631.7 1174.95  14
   2   9   0 17172.0 875.034   4
   2  10   0 21067.1 1035.26   4
   2  11   0 4044.85 476.679   4
   2  12   0 2214.93 378.703   4
   2  13   0 4585.30 564.719   4
   2  14   0 1680.04 360.587   4
   2  15   0 4017.40 558.074   4
   2  16   0 2914.01 503.779   4
   2  17   0 344.279 244.392   4
  -2  18  -1 3491.94 512.944   4
  -2  17  -1 1081.86 296.862   4
   2 -17   1 1183.58 295.026   6
   2 -16   1 459.123 193.205   6
  -2  16  -1-71.1257 184.803   4
  -2  15  -1 1158.96 283.274   4
   2 -15   1 1275.48 275.395   6
  -2  14  -1 11394.8 784.651   4
   2 -14   1 10999.4 745.047   6
  -2  13  -1 39.6361 120.221   4
   2 -13   1 312.245 155.829   6
  -2  12  -1 13627.8 777.091   4
   2 -12   1 12782.4 742.352   6
   2 -11   1 6638.56 509.190   6
  -2  11  -1 7856.83 549.783   4
   2 -10   1 47289.1 1285.85   7
  -2  10  -1 46867.8 1455.15   4
   2 -10   1 48470.7 1455.49   6
   2  -9   1 25561.4 939.792   6
   2  -9   1 26544.5 845.368   7
  -2   9  -1 25045.1 941.361   4
  -2   8  -1 8912.25 488.045   4
   2  -8   1 8182.42 411.268   7
   2  -8   1 9270.31 497.149   6
   2  -8   1 9403.74 937.438  14
  -2   8  -1 10024.1 797.223  10
   2  -7   1 34040.9 945.968   7
   2  -7   1 35676.7 1038.00   6
  -2   7  -1 33682.6 1443.09  10
  -2   7  -1 32992.8 999.376   4
   2  -6   1 2192.62 187.928   7
  -2   6  -1 2485.50 341.286  10
   2  -6   1 2009.45 197.767   6
   2  -6   1 2427.00 417.343  14
  -2   6  -1 1950.08 190.069   4
  -2   5  -1 4118.35 246.398   4
   2  -5   1 3728.75 252.611   6
   2  -5   1 3981.39 244.215   7
   2  -5   1 4456.38 529.175  14
  -2   4  -1 108248. 2063.68   4
   2  -4   1 103901. 2898.44  14
   2  -4   1 105955. 2115.99   7
  -2   4  -1 101818. 2930.55  14
   2  -4   1 105877. 2138.60   6
   2  -3   1 351.089 76.9105   6
  -2   3  -1 404.298 155.003  14
   2  -3   1 346.080 70.4625   7
   2  -3   1 178.662 102.251  14
  -2   2  -1 208448. 4375.50  14
   2  -2   1 206065. 4372.36  14
   2  -2   1 209698. 3832.42   7
  -2   2  -1 214210. 3801.32   2
   2  -2   1 207996. 3813.12   6
   2  -1   1 301947. 5259.85   7
  -2   1  -1 291012. 5595.10  14
   2  -1   1 288763. 5271.90  13
   2  -1   1 293991. 5358.45   5
  -2   0  -1 277444. 5183.84  14
   2   0   1 288044. 5143.76  13
  -2  -1  -1 99757.8 1952.02   3
   2   1   1 98891.2 2048.79  13
  -2  -2  -1 12348.1 386.012   9
  -2  -2  -1 12680.4 467.370   1
   2   2   1 13180.6 476.375  13
   2   2   1 12076.5 370.663   3
  -2  -3  -1 62025.0 1907.09  12
  -2  -3  -1 65692.7 1473.31   1
  -2  -3  -1 66417.6 1426.54   9
   2   3   1 65879.0 1941.84  12
  -2  -4  -1 9191.57 442.992  11
  -2  -4  -1 8674.90 415.006   1
   2   4   1 10152.6 688.497  12
  -2  -4  -1 8703.59 408.210   9
  -2  -5  -1 7607.03 413.086   1
   2   5   1 7928.26 449.116   4
  -2  -5  -1 6849.60 409.490  11
  -2  -5  -1 7354.29 475.130  14
   2   5   1 7744.27 640.051  12
   2   6   1 106630. 2479.70   4
  -2  -6  -1 111674. 2716.33  14
  -2  -6  -1 104870. 2414.48  11
  -2  -6  -1 105362. 2397.18   1
  -2  -7  -1 28283.8 1219.68  14
  -2  -7  -1 26385.5 966.068  11
  -2  -7  -1 27493.9 976.272   1
   2   7   1 29183.7 1468.93  12
   2   7   1 26674.0 1025.05   4
  -2  -8  -1 23096.4 941.215   1
   2   8   1 24679.5 1022.25   4
  -2  -8  -1 24414.4 1199.20  14
  -2  -8  -1 22455.3 923.911  11
   2   9   1 26099.9 1127.69   4
   2  10   1 11812.8 765.926   4
   2  11   1 3783.61 457.725   4
   2  12   1 2521.24 405.029   4
   2  13   1 2342.47 418.068   4
   2  14   1 3677.15 521.676   4
   2  15   1 1190.55 345.308   4
   2  16   1 6148.28 718.338   4
   2  17   1 876.466 301.486   4
   2 -18   2 291.620 214.274   6
  -2  17  -2 1081.44 299.923   4
   2 -17   2 1483.62 339.974   6
  -2  16  -2 523.416 190.096   4
   2 -16   2 870.882 262.218   6
  -2  15  -2 8223.75 688.871   4
   2 -15   2 9058.30 715.323   6
  -2  14  -2 39.2054 112.010   4
   2 -14   2-106.928 143.168   6
   2 -13   2 5799.00 518.443   6
  -2  13  -2 6175.45 531.864   4
   2 -12   2 901.911 201.723   6
  -2  12  -2 652.175 174.864   4
   2 -11   2 21562.9 838.107   7
  -2  11  -2 21107.5 920.141   4
   2 -11   2 20821.1 936.738   6
  -2  10  -2 7373.03 493.896   4
   2 -10   2 6372.68 477.749   6
   2 -10   2 6692.77 431.556   7
  -2   9  -2 65397.7 1714.51   4
   2  -9   2 64262.7 1635.60   7
   2  -9   2 68771.4 1787.91   6
  -2   8  -2 24.7524 75.1393  10
   2  -8   2 313.781 190.856  14
  -2   8  -2-14.5909 78.9976   4
   2  -8   2 45.7007 65.2303   7
   2  -8   2 60.6944 95.5496   6
  -2   7  -2 20553.3 713.597   4
   2  -7   2 20633.6 721.223   7
   2  -7   2 20621.6 765.721   6
   2  -7   2 21972.9 1378.25  14
  -2   7  -2 20716.1 1092.94  10
   2  -6   2 40184.4 1104.11   6
  -2   6  -2 38860.1 1016.97   4
  -2   6  -2 39131.2 1856.44  14
   2  -6   2 42644.3 1860.75  14
   2  -6   2 38703.9 1060.52   7
  -2   5  -2 623.331 214.298  14
   2  -5   2 520.689 106.950   7
  -2   5  -2 326.675 65.6185   4
   2  -5   2 520.980 106.852   6
   2  -5   2 765.742 225.337  14
  -2   4  -2 61402.4 1234.11   4
  -2   4  -2 57400.6 2023.82  14
   2  -4   2 58571.8 1373.70   6
   2  -4   2 59755.3 1380.91   7
   2  -3   2 113229. 2354.02   8
   2  -3   2 113695. 2264.46   7
  -2   3  -2 106340. 2870.55  14
   2  -3   2 112303. 2243.40   6
   2  -2   2 11996.4 443.346   7
   2  -2   2 11593.9 446.645   8
   2  -2   2 11407.2 504.802   5
  -2   2  -2 11379.0 662.586  14
   2  -1   2 63119.6 1372.66  13
   2  -1   2 62861.8 1380.07   7
   2  -1   2 62839.5 1520.63   5
   2  -1   2 61035.0 1341.00   8
   2   0   2 26151.9 720.137   7
  -2   0  -2 24441.0 866.570   3
   2   0   2 24973.6 735.299  13
   2   1   2 149773. 2690.82   4
  -2  -1  -2 145593. 2932.51   1
  -2  -1  -2 140027. 2975.13   3
   2   1   2 141495. 2866.74  13
   2   2   2 2927.43 223.074  13
   2   2   2 2889.87 198.967   4
  -2  -2  -2 3076.78 243.760   1
  -2  -2  -2 2832.12 359.342  12
   2   2   2 2752.29 216.051   3
  -2  -3  -2 10185.2 708.765  12
   2   3   2 10624.1 452.240   4
  -2  -3  -2 10611.9 481.976   1
   2   3   2 10475.8 453.101  13
   2   3   2 10626.5 476.322   3
   2   4   2 996.212 148.893   4
   2   4   2 1170.29 258.469  12
  -2  -4  -2 1400.49 180.218   1
   2   5   2 26053.4 894.390   4
  -2  -5  -2 23601.8 854.030  11
  -2  -5  -2 23423.8 856.473   1
   2   5   2 25587.2 1280.10  12
  -2  -6  -2 3277.03 299.205  11
  -2  -6  -2 3487.62 318.436   1
   2   6   2 3704.08 334.987   4
   2   7   2 32434.4 1163.13   4
  -2  -7  -2 32017.5 1141.12   1
  -2  -7  -2 31842.3 1108.06  11
   2   8   2 846.903 207.746   4
  -2  -8  -2 658.826 151.317  11
  -2  -8  -2 897.010 188.925   1
   2   9   2 23851.6 1084.32   4
   2  10   2 2894.27 391.660   4
   2  11   2 3170.27 427.075   4
   2  12   2 237.755 165.357   4
   2  13   2-154.593 220.491   4
   2  14   2-202.432 200.131   4
   2  15   2 2228.76 427.112   4
   2  16   2-8.49802 209.590   4
   2 -18   3 2653.74 453.376   6
   2 -17   3-45.6590 139.787   6
   2 -16   3 4609.83 544.994   6
  -2  15  -3 176.598 141.950   4
   2 -15   3 187.674 145.301   6
   2 -14   3 1523.11 304.811   6
  -2  14  -3 1238.98 249.229   4
   2 -13   3 124.901 124.185   6
  -2  13  -3-56.1333 149.517   4
   2 -12   3 767.161 209.603   6
  -2  12  -3 650.339 176.327   4
   2 -12   3 835.816 180.710   7
  -2  11  -3 586.562 162.478   4
   2 -11   3 662.280 172.132   6
   2 -11   3 452.515 135.145   7
   2 -10   3 40992.8 1366.65   6
  -2  10  -3 39320.9 1262.78   4
   2 -10   3 40691.6 1262.09   7
  -2   9  -3 16957.7 705.741   4
   2  -9   3 15217.0 688.493   7
   2  -9   3 16498.6 763.033   6
  -2   8  -3 70848.5 1704.78   4
   2  -8   3 70894.1 1821.26   6
   2  -8   3 69026.7 1749.15   7
  -2   8  -3 72550.7 2392.44  10
  -2   7  -3 12324.4 512.536   4
   2  -7   3 13044.9 603.315   6
   2  -7   3 13113.1 584.817   7
  -2   7  -3 13245.7 872.524  10
  -2   7  -3 12467.7 1087.40  14
   2  -6   3 116078. 2495.36   6
  -2   6  -3 117094. 3577.20  14
   2  -6   3 113654. 2463.59   7
  -2   6  -3 114915. 2307.81   4
  -2   5  -3 15923.9 484.547   4
   2  -5   3 15194.6 602.046   7
   2  -5   3 16121.5 612.313   6
  -2   5  -3 15198.4 1049.15  14
  -2   4  -3 284.061 143.739  14
   2  -4   3 337.494 114.495   8
   2  -4   3 479.112 102.515   7
   2  -4   3 141.946 70.6823   6
   2  -3   3 84659.7 1939.02   8
   2  -3   3 85382.0 1851.90   7
  -2   3  -3 80511.9 2418.02  14
   2  -3   3 84616.3 1818.66   6
   2  -3   3 84569.5 1998.29   5
   2  -2   3 43090.1 1075.32   7
   2  -2   3 40954.6 1213.23   5
   2  -2   3 39979.3 1106.45   8
   2  -1   3 178.273 57.8707  13
   2  -1   3 254.620 77.7030   8
   2  -1   3 422.005 88.7467   7
  -2   1  -3 283.429 93.4162   3
   2   0   3 323237. 5726.37   7
   2   0   3 314207. 5769.80   8
  -2   0  -3 311367. 6204.81   3
   2   0   3 311665. 5717.77  13
   2   1   3 109946. 2347.88   8
   2   1   3 111107. 2332.01  13
   2   1   3 119380. 2303.54   7
   2   1   3 109785. 2143.12   4
  -2  -1  -3 110329. 2653.24   3
  -2  -1  -3 109307. 2445.85   1
   2   1   3 113727. 2500.22   3
   2   2   3 93846.2 1922.29   4
   2   2   3 92858.0 2019.19  13
   2   2   3 91213.1 2141.05   3
  -2  -2  -3 89599.1 2653.17  12
  -2  -2  -3 92295.9 2120.10   1
   2   3   3 5066.63 372.783   3
   2   3   3 5340.99 319.684   4
  -2  -3  -3 5831.58 381.294   1
  -2  -3  -3 5537.06 557.560  12
   2   3   3 4747.35 312.294  13
   2   4   3 56660.6 1416.70  13
   2   4   3 55478.5 1436.25   4
  -2  -4  -3 56102.3 1526.33   1
   2   4   3 56247.5 1590.26   3
  -2  -5  -3 1015.94 160.640  11
  -2  -5  -3 543.248 139.330   1
   2   5   3 683.421 148.222   4
   2   5   3 1224.32 289.525  12
  -2  -6  -3 17172.6 745.800  11
   2   6   3 17834.9 1170.33  12
  -2  -6  -3 16021.1 767.724   1
   2   6   3 15431.5 733.651   4
  -2  -7  -3 13081.1 718.089   1
  -2  -7  -3 13256.7 676.121  11
   2   7   3 12420.3 692.065   4
  -2  -8  -3 31633.8 1246.40   1
   2   8   3 32195.4 1236.44   4
  -2  -8  -3 31530.0 1162.37  11
  -2  -9  -3 7761.04 557.994  11
  -2  -9  -3 7878.51 619.941   1
   2   9   3 8004.24 624.168   4
   2  10   3 42723.8 1611.92   4
   2  11   3 5163.64 550.384   4
   2  12   3 1890.72 371.695   4
   2  13   3 620.606 237.456   4
   2  14   3-62.9238 214.466   4
   2  15   3-101.784 204.536   4
   2  16   3 3239.23 545.786   4
   2 -18   4 4587.26 602.232   6
   2 -17   4 3066.91 481.942   6
   2 -16   4 2447.38 413.934   6
   2 -15   4 12207.1 871.434   6
   2 -14   4 1385.83 285.416   6
   2 -13   4 569.306 199.256   6
  -2  12  -4 13021.1 721.049   4
   2 -12   4 13315.5 797.775   6
   2 -12   4 12635.5 717.423   7
  -2  11  -4 1604.04 235.212   4
   2 -11   4 1923.45 276.193   7
   2 -11   4 2036.80 306.415   6
   2 -10   4 10747.2 656.001   6
   2 -10   4 10712.3 609.579   7
  -2  10  -4 11797.9 599.895   4
   2  -9   4 51803.8 1522.11   7
   2  -9   4 54997.9 1619.85   6
  -2   9  -4 53438.1 1436.27   4
   2  -8   4 56374.2 1572.26   7
  -2   8  -4 57705.4 2112.80  10
   2  -8   4 59093.3 1634.02   6
  -2   8  -4 57187.1 1436.23   4
  -2   7  -4 53254.4 1288.30   4
   2  -7   4 53082.1 1463.60   7
  -2   7  -4 52454.6 2387.64  14
   2  -7   4 53459.9 1483.81   6
  -2   6  -4 6363.00 305.162   4
  -2   6  -4 6058.15 718.547  14
   2  -6   4 6529.42 411.530   7
   2  -6   4 6128.84 406.435   6
   2  -5   4 51811.7 1503.59   5
   2  -5   4 50868.1 1540.92   8
  -2   5  -4 51632.4 2102.38  14
   2  -5   4 52472.4 1384.21   7
   2  -5   4 53294.8 1372.34   6
  -2   5  -4 52009.1 1109.55   4
  -2   4  -4 23889.5 1279.15  14
   2  -4   4 22076.4 758.358   6
   2  -4   4 23061.1 893.835   8
   2  -4   4 23407.4 792.253   7
   2  -4   4 23768.9 923.055   5
   2  -3   4 11640.1 579.731   8
   2  -3   4 11036.6 504.237   7
   2  -3   4 12193.3 629.387   5
   2  -2   4 97569.9 2242.71   8
   2  -2   4 100696. 2147.89   7
   2  -2   4 98283.3 2357.52   5
  -2   2  -4 100495. 2797.85   3
   2  -1   4 92634.1 1980.51   7
  -2   1  -4 86043.2 2520.65   3
   2  -1   4 89708.5 2071.43   8
   2  -1   4 91479.1 1898.72  13
  -2   0  -4 140075. 3394.64   3
   2   0   4 136658. 2872.83   8
   2   0   4 140353. 2701.19  13
   2   0   4 136486. 2744.08   7
   2   0   4 133047. 2502.55   4
   2   1   4 226874. 4407.91   8
  -2  -1  -4 230143. 4909.68   3
   2   1   4 218612. 4231.09  13
   2   1   4 225068. 4222.75   7
   2   1   4 225530. 4622.94   3
  -2  -1  -4 219515. 4458.97   1
  -2  -1  -4 216911. 5211.06  12
   2   1   4 225450. 4079.92   4
   2   2   4 69592.3 1860.69   3
  -2  -2  -4 65234.8 2255.79  12
   2   2   4 64849.0 1581.83  13
  -2  -2  -4 68906.3 1750.84   1
   2   2   4 66407.0 1535.21   7
   2   2   4 63919.4 1480.96   4
   2   3   4 67308.8 1586.88   4
   2   3   4 67191.1 1618.58  13
   2   3   4 65715.2 1863.48   3
  -2  -3  -4 68362.2 1769.48   1
   2   3   4 66323.1 1543.99   7
  -2  -3  -4 63407.0 2266.26  12
   2   4   4 6860.55 405.263  13
  -2  -4  -4 6826.34 469.491   1
   2   4   4 7144.94 372.024   7
   2   4   4 6790.07 410.209   4
   2   4   4 7052.22 523.246   3
   2   5   4 1649.66 204.939  13
  -2  -5  -4 2081.86 267.512   1
   2   5   4 1382.78 205.728   4
   2   5   4 1862.15 278.907   3
  -2  -6  -4 6224.38 449.910  11
  -2  -6  -4 5348.88 458.949   1
   2   6   4 6337.52 423.956  13
   2   6   4 5413.96 499.517   3
   2   6   4 5655.62 431.424   4
  -2  -7  -4 18470.7 922.829   1
  -2  -7  -4 18640.3 842.813  11
   2   7   4 17991.3 859.402   4
  -2  -8  -4 25531.9 1039.99  11
  -2  -8  -4 24805.2 1142.95   1
   2   8   4 25203.2 1094.02   4
   2   9   4 31963.6 1319.82   4
  -2  -9  -4 32585.5 1397.67   1
  -2  -9  -4 32853.7 1256.25  11
   2  10   4 9054.98 703.859   4
  -2 -10  -4 9379.05 755.107   1
   2  11   4 19713.1 1109.05   4
   2  12   4 4051.86 518.596   4
   2  13   4 2745.63 457.032   4
   2  14   4 45.2942 162.793   4
   2  15   4 701.851 305.025   4
   2 -17   5 5620.59 636.011   6
   2 -16   5 1899.99 395.961   6
   2 -15   5 8893.28 757.443   6
   2 -14   5 1433.70 304.652   6
   2 -13   5 1898.61 335.715   6
   2 -13   5 1296.86 253.733   7
   2 -12   5 1043.97 222.097   7
   2 -12   5 1072.20 254.450   6
   2 -11   5 5028.10 442.064   7
   2 -11   5 4751.27 466.971   6
   2 -10   5 23667.8 1025.91   6
   2 -10   5 21376.5 943.354   7
   2  -9   5 78236.1 2080.17   7
   2  -9   5 80658.2 2141.38   6
   2  -8   5 11314.0 647.704   6
   2  -8   5 13016.4 667.032   7
   2  -7   5 48227.9 1461.06   7
   2  -7   5 52853.7 1501.93   6
  -2   7  -5 52158.1 1232.80   4
   2  -6   5 27767.7 975.192   7
   2  -6   5 27040.8 1134.39   8
   2  -6   5 28223.9 1094.14   5
  -2   6  -5 25964.3 708.517   4
  -2   6  -5 27642.1 1615.83  14
   2  -6   5 28158.1 967.072   6
   2  -5   5 38547.4 1343.57   5
   2  -5   5 39301.2 1354.02   8
   2  -5   5 38941.1 1184.21   7
  -2   5  -5 39496.3 1858.82  14
   2  -5   5 38615.8 1156.17   6
   2  -4   5 8420.74 450.481   6
   2  -4   5 8495.18 562.200   5
   2  -4   5 8701.95 354.205   9
   2  -4   5 8279.13 537.475   8
   2  -4   5 8158.05 467.801   7
   2  -3   5 18401.7 504.157   9
   2  -3   5 19984.6 734.735   7
  -2   3  -5 18532.3 1147.04   3
   2  -3   5 18489.2 846.379   5
   2  -3   5 18834.7 820.111   8
   2  -2   5 9407.37 478.770   7
   2  -2   5 10195.8 565.532   8
  -2   2  -5 11033.4 843.012   3
   2  -1   5 1380.49 204.888   8
   2  -1   5 1452.39 179.415   7
   2   0   5 86978.5 1762.04   4
   2   0   5 87926.5 1982.25   7
  -2   0  -5 88422.9 2240.07   1
   2   0   5 91472.4 2184.10   8
  -2   0  -5 95880.2 2773.78   3
   2   0   5 89674.1 1889.90  13
  -2  -1  -5 140915. 3866.16  12
   2   1   5 147148. 3145.17   8
   2   1   5 139039. 2748.37   4
  -2  -1  -5 144857. 3701.05   3
   2   1   5 144031. 3406.16   3
   2   1   5 142772. 2845.28  13
  -2  -1  -5 139883. 3155.77   1
   2   1   5 141569. 2883.43   7
  -2  -2  -5 7712.02 729.980  12
   2   2   5 9196.69 556.047   8
   2   2   5 8837.74 432.719   7
   2   2   5 8782.00 416.800   4
   2   2   5 8030.26 426.365  13
   2   2   5 8823.20 619.220   3
  -2  -2  -5 8971.67 552.500   1
   2   3   5 24845.7 828.530   4
  -2  -3  -5 24133.6 980.012   1
   2   3   5 24134.8 784.137   7
   2   3   5 25435.8 857.642  13
   2   3   5 25823.2 1121.78   3
  -2  -3  -5 24111.1 1356.40  12
   2   4   5 6132.35 403.911   4
   2   4   5 6001.20 393.314  13
   2   4   5 6148.36 354.916   7
   2   4   5 5936.86 528.172   3
  -2  -4  -5 6049.33 471.671   1
   2   5   5 13522.3 661.534   4
   2   5   5 13221.5 542.739   7
  -2  -5  -5 12359.1 721.821   1
   2   5   5 12995.5 610.161  13
   2   5   5 11999.9 781.617   3
  -2  -6  -5 9586.93 658.826   1
  -2  -6  -5 9676.69 588.285  11
   2   6   5 9226.26 577.597   4
   2   6   5 10112.2 557.040  13
   2   7   5 4529.15 425.675   4
  -2  -7  -5 5569.33 519.781   1
   2   7   5 4359.40 384.872  13
  -2  -7  -5 5105.26 431.784  11
   2   8   5 3712.64 415.478   4
  -2  -8  -5 4219.92 483.788   1
  -2  -8  -5 3429.71 371.119  11
   2   9   5 4810.55 498.606   4
  -2  -9  -5 4899.10 538.822   1
  -2  -9  -5 5912.19 496.673  11
  -2 -10  -5 8922.54 765.406   1
   2  10   5 8178.50 684.572   4
   2  11   5 8900.61 751.175   4
   2  12   5 154.128 185.718   4
   2  13   5 456.574 235.084   4
   2  14   5 1139.22 340.147   4
   2  15   5 684.147 269.262   4
   2 -17   6 294.796 221.493   6
   2 -16   6 6952.34 706.818   6
   2 -15   6 425.287 253.926   6
   2 -14   6 13848.5 928.058   6
   2 -13   6 595.122 202.030   7
   2 -13   6 574.558 213.615   6
   2 -12   6 844.264 222.425   7
   2 -12   6 810.581 249.864   6
   2 -11   6 2448.47 332.430   7
   2 -11   6 2644.70 359.018   6
   2 -10   6 149.805 107.711   7
   2 -10   6 166.020 127.820   6
   2  -9   6 79.3874 129.373   7
   2  -9   6 181.779 150.623   6
   2  -8   6 57368.3 1696.94   7
   2  -8   6 58276.6 1701.12   6
   2  -8   6 57958.0 1867.06   5
   2  -7   6 900.183 218.994   5
   2  -7   6 1225.01 254.994   8
   2  -7   6 831.131 198.809   7
   2  -7   6 872.388 200.567   6
   2  -6   6 97889.5 2694.96   8
   2  -6   6 102595. 2713.35   5
   2  -6   6 105792. 2438.59   6
   2  -6   6 103121. 2455.75   7
   2  -5   6 29.0938 105.673   8
   2  -5   6 134.819 113.604   5
  -2   5  -6 15.3242 99.8303   3
   2  -5   6-16.2815 61.4217   9
   2  -5   6 222.975 132.504   7
   2  -5   6-7.90518 92.1063   6
   2  -4   6 79874.8 1989.41   7
   2  -4   6 81385.5 2206.65   8
   2  -4   6 78159.1 2198.21   5
   2  -4   6 78443.0 1660.82   9
   2  -3   6 434.090 147.019   8
   2  -3   6 542.426 136.776   7
   2  -3   6 229.523 51.8693   9
   2  -2   6 1490.85 226.994   8
  -2   2  -6 1309.51 319.241   3
   2  -2   6 1273.55 179.993   7
   2  -1   6 532.410 143.551   8
   2  -1   6 548.741 121.609   7
  -2   1  -6 463.537 187.592   3
   2   0   6 40183.4 1009.31   4
   2   0   6 44678.9 1413.42   8
   2   0   6 43710.7 1074.17  13
  -2   0  -6 42514.9 1861.74   3
   2   0   6 42940.1 1203.09   7
  -2   0  -6 41126.9 1401.69   1
   2   1   6 581.099 105.930   4
  -2  -1  -6 526.369 150.414   1
   2   1   6 438.468 169.223   3
   2   1   6 896.870 151.980   7
   2   1   6 664.643 109.415  13
  -2  -1  -6 504.737 204.060  12
   2   2   6 59119.5 1989.51   3
   2   2   6 57268.4 1748.66   8
  -2  -2  -6 59195.7 2309.68  12
   2   2   6 58858.4 1479.19   7
   2   2   6 59565.0 1451.66  13
  -2  -2  -6 57707.3 1751.55   1
   2   2   6 59999.7 1459.62   4
   2   3   6 590.945 137.236   4
  -2  -3  -6 302.538 158.002   1
   2   3   6 263.588 89.4372   7
   2   3   6 27.8264 98.4874   3
   2   3   6 248.725 87.6699  13
  -2  -3  -6 586.147 238.539  12
   2   3   6 131.145 88.8713   8
   2   4   6 56142.3 1402.55   7
   2   4   6 55777.1 1540.04   4
  -2  -4  -6 53282.8 1738.94   1
   2   4   6 54989.4 1941.49   3
  -2  -5  -6 105.272 115.780   1
   2   5   6 131.899 83.9169   4
  -2  -6  -6 5244.46 519.464   1
   2   6   6 6159.72 485.519   4
  -2  -6  -6 5863.31 469.295  11
  -2  -7  -6-10.7701 103.829   1
   2   7   6-72.7586 149.171   4
  -2  -7  -6-80.7444 75.3442  11
  -2  -8  -6 964.914 248.166   1
   2   8   6 431.023 175.970   4
   2   9   6 538.666 186.487   4
  -2  -9  -6 415.784 208.760   1
   2  10   6 6667.95 631.902   4
  -2 -10  -6 6192.00 668.202   1
   2  11   6 121.571 183.700   4
   2  12   6 6458.08 687.303   4
   2  13   6 450.702 267.244   4
   2  14   6 759.030 297.455   4
   2 -17   7 3123.06 496.411   6
   2 -16   7 529.321 215.831   6
   2 -15   7 8339.93 768.085   6
   2 -14   7 1195.26 289.900   7
   2 -14   7 1234.02 323.592   6
   2 -13   7 8626.76 696.606   7
   2 -13   7 11250.3 817.019   6
   2 -12   7 381.021 164.722   6
   2 -12   7 772.448 226.672   7
   2 -12   7 467.579 210.206   5
   2 -11   7 2138.73 368.368   5
   2 -11   7 1989.91 322.302   7
   2 -11   7 1732.15 325.695   6
   2 -10   7 602.629 212.100   6
   2 -10   7 1146.18 263.020   5
   2 -10   7 906.493 210.952   7
   2  -9   7 9491.91 637.376   7
   2  -9   7 9190.89 720.993   5
   2  -9   7 10141.7 658.962   6
   2  -8   7 19587.4 928.190   7
   2  -8   7 20322.8 1132.33   8
   2  -8   7 20011.5 917.889   6
   2  -8   7 20320.3 1084.42   5
   2  -7   7 19844.1 1077.66   8
   2  -7   7 20003.7 916.725   7
   2  -7   7 20709.8 910.331   6
   2  -7   7 20821.8 1072.52   5
   2  -6   7 1466.45 278.020   5
   2  -6   7 1756.87 316.434   8
   2  -6   7 1424.84 244.725   7
   2  -6   7 1460.58 227.274   6
   2  -5   7 66930.3 2071.33   8
   2  -5   7 65193.3 2050.84   5
   2  -5   7 68110.0 1843.27   7
   2  -4   7 1032.12 218.528   8
   2  -4   7 1102.51 201.732   7
   2  -3   7 34496.2 1317.32   8
  -2   3  -7 35117.6 1869.51   3
   2  -3   7 32434.7 1114.91   7
   2  -2   7 13668.1 777.416   8
   2  -2   7 14966.3 680.988   7
  -2   2  -7 13965.2 1136.89   3
   2  -1   7 4126.23 413.106   8
   2  -1   7 4455.47 350.029   7
  -2   1  -7 4045.83 423.251   1
  -2   1  -7 4289.33 610.733   3
  -2   0  -7 8276.86 599.455   1
   2   0   7 8394.18 482.722   7
  -2   0  -7 8355.96 847.493  12
   2   0   7 8905.61 609.824   8
  -2   0  -7 9274.78 900.165   3
   2   1   7 63637.1 1891.88   8
   2   1   7 59906.7 1571.07   7
  -2  -1  -7 61050.3 2439.25  12
   2   1   7 59845.7 1460.09   4
  -2  -1  -7 59122.0 1844.28   1
   2   2   7 17681.9 696.634   4
   2   2   7 18906.1 942.869   8
  -2  -2  -7 17020.2 1215.94  12
  -2  -2  -7 17796.5 912.224   1
   2   2   7 18962.5 731.212   7
   2   2   7 18428.3 1095.90   3
   2   3   7 48622.9 1901.55   3
  -2  -3  -7 48232.9 1667.47   1
   2   3   7 49403.6 1346.78   7
   2   3   7 53417.7 1751.63   8
   2   3   7 51485.2 1421.49   4
   2   4   7 269.779 150.296   8
   2   4   7 189.689 100.309   4
  -2  -4  -7-57.6141 189.110   1
   2   5   7 33559.3 1200.98   4
  -2  -5  -7 32817.3 1398.40   1
  -2  -6  -7 1976.88 342.393   1
   2   6   7 2710.16 335.328   4
  -2  -7  -7 697.806 243.217   1
   2   7   7 625.052 211.724   4
  -2  -8  -7 6966.47 681.650   1
   2   8   7 7450.84 614.250   4
  -2  -9  -7 2493.36 438.156   1
   2   9   7 1787.59 340.610   4
  -2 -10  -7 821.754 278.774   1
   2  10   7 643.302 221.953   4
   2  11   7 7312.76 716.305   4
   2  12   7 634.530 243.783   4
   2  13   7 2541.83 466.267   4
   2  14   7 85.1215 187.542   4
   2 -16   8 301.188 218.587   6
   2 -15   8 1006.09 294.162   6
   2 -14   8 7526.68 697.497   7
   2 -14   8 9869.22 808.995   6
   2 -13   8 1071.98 276.021   7
   2 -13   8 1354.93 318.736   6
   2 -12   8 3364.85 441.437   7
   2 -12   8 4167.02 485.440   6
   2 -12   8 4525.25 588.699   5
   2 -11   8 1833.57 368.035   5
   2 -11   8 1345.91 275.920   7
   2 -11   8 1976.33 345.974   6
   2 -10   8 6405.65 563.568   6
   2 -10   8 7350.96 702.116   5
   2 -10   8 5981.41 555.867   7
   2  -9   8 1866.18 302.594   6
   2  -9   8 2603.60 411.639   5
   2  -9   8 2200.15 328.260   7
   2  -8   8 6893.40 556.172   7
   2  -8   8 5818.40 506.476   6
   2  -8   8 6843.87 673.982   8
   2  -8   8 7788.99 673.214   5
   2  -7   8 12663.8 736.735   7
   2  -7   8 13231.1 738.208   6
   2  -7   8 12275.6 874.562   8
   2  -7   8 13220.3 871.890   5
   2  -6   8 16723.8 841.758   7
   2  -6   8 17125.7 1002.32   8
   2  -5   8 1925.78 323.569   8
   2  -5   8 2243.15 289.608   7
   2  -4   8 16571.8 798.597   7
   2  -4   8 18302.2 990.012   8
   2  -3   8 102.486 124.662   8
   2  -3   8 83.3201 118.257   7
  -2   2  -8 1146.98 241.482   1
   2  -2   8 1142.25 240.436   8
   2  -2   8 1422.12 220.201   7
   2  -1   8 3903.04 424.440   8
  -2   1  -8 4913.45 482.542   1
   2  -1   8 4485.76 370.853   7
   2   0   8 761.573 200.757   8
  -2   0  -8 501.758 169.682   1
  -2   0  -8 317.084 183.977  12
   2   0   8 359.713 103.276   7
   2   1   8 1780.93 231.196   7
   2   1   8 2566.77 355.299   8
  -2  -1  -8 2192.59 326.864   1
   2   2   8 5388.67 518.851   8
  -2  -2  -8 5225.72 512.407   1
   2   2   8 5202.67 376.056   7
   2   3   8 1069.04 242.053   8
  -2  -3  -8 1308.05 270.567   1
   2   4   8 13497.5 873.421   8
  -2  -4  -8 11894.1 831.396   1
   2   4   8 12771.5 675.783   4
   2   5   8 622.695 226.963   8
   2   5   8 541.190 167.641   4
  -2  -5  -8 193.657 151.910   1
   2   6   8 5538.16 491.443   4
   2   6   8 7042.43 672.423   8
  -2  -6  -8 5596.10 600.286   1
  -2  -7  -8 78.5228 162.039   1
   2   7   8 146.070 132.512   4
  -2  -8  -8 173.604 188.306   1
   2   8   8 125.804 134.739   4
   2   9   8 1145.11 283.750   4
  -2  -9  -8 679.443 261.161   1
  -2 -10  -8 841.430 267.804   1
   2  10   8 911.679 272.400   4
   2  11   8 59.0435 141.411   4
   2  12   8 1165.83 310.499   4
   2  13   8-504.024 237.095   4
   2 -16   9 878.142 282.232   6
   2 -15   9 97.8934 179.905   6
   2 -14   9 6785.92 689.292   6
   2 -14   9 4468.56 551.319   7
   2 -13   9 1891.91 358.734   7
   2 -13   9 2695.90 433.034   6
   2 -12   9 1118.75 285.574   7
   2 -12   9 1051.39 301.943   6
   2 -11   9 6217.50 680.907   5
   2 -11   9 6902.25 619.999   7
   2 -11   9 8148.24 680.864   6
   2 -10   9 1040.02 253.223   7
   2 -10   9 815.722 252.732   6
   2 -10   9 1048.10 301.242   5
   2  -9   9 3892.65 443.466   7
   2  -9   9 4375.22 476.083   6
   2  -9   9 4132.60 565.814   8
   2  -9   9 4613.05 559.406   5
   2  -8   9 2012.22 363.731   5
   2  -8   9 1477.67 265.591   6
   2  -8   9 2101.73 400.057   8
   2  -8   9 2003.93 309.696   7
   2  -7   9 2971.99 450.331   8
   2  -7   9 3655.64 407.995   7
   2  -6   9 2202.89 318.823   7
   2  -6   9 2101.81 366.648   8
   2  -5   9 7365.48 662.348   8
   2  -5   9 6159.85 507.413   7
   2  -4   9 18018.5 886.232   7
   2  -4   9 21222.0 1124.98   8
   2  -3   9 15339.5 782.552   7
  -2   3  -9 14687.3 912.892   1
   2  -3   9 15617.1 950.038   8
   2  -2   9 4011.23 468.551   8
   2  -2   9 4663.08 407.044   7
  -2   2  -9 4189.09 463.211   1
  -2   1  -9 9766.01 719.270   1
   2  -1   9 9710.04 589.468   7
   2  -1   9 10241.9 744.152   8
   2   0   9 1809.54 314.485   8
  -2   0  -9 1948.02 328.671   1
   2   0   9 1432.23 216.926   7
   2   1   9 235.921 126.920   8
  -2  -1  -9-14.6532 98.0117   1
   2   1   9-29.1821 122.272   7
   2   2   9 3342.55 432.265   8
   2   2   9 2651.88 281.287   7
  -2  -2  -9 2616.59 385.570   1
  -2  -3  -9 36.4733 152.152   1
   2   3   9 324.410 152.604   8
   2   4   9 1037.73 269.069   8
  -2  -4  -9 997.531 246.660   1
  -2  -5  -9 1845.62 349.490   1
   2   5   9 1972.23 371.411   8
   2   6   9 5047.18 592.250   8
  -2  -6  -9 4695.36 579.639   1
  -2  -7  -9 2450.10 435.455   1
   2   7   9 2806.64 383.436   4
   2   7   9 2006.16 402.852   8
  -2  -8  -9 2698.05 480.277   1
   2   8   9 2292.44 442.298   8
   2   8   9 1878.43 324.028   4
   2   9   9 2538.14 407.791   4
  -2  -9  -9 2068.29 439.512   1
   2  10   9 779.768 269.129   4
  -2 -10  -9 976.641 347.223   1
   2  11   9 106.495 174.640   4
   2  12   9-4.39247 157.238   4
   2 -15  10 334.186 215.426   6
   2 -14  10 532.194 248.763   7
   2 -14  10 421.517 228.274   6
   2 -13  10 7107.28 699.783   6
   2 -13  10 5263.49 598.876   7
   2 -12  10 971.408 301.568   6
   2 -12  10 492.131 258.158   7
   2 -11  10 7205.88 681.830   7
   2 -11  10 7306.35 674.892   6
   2 -10  10 12255.2 856.100   7
   2 -10  10 12936.2 860.201   6
   2  -9  10 5716.41 681.167   8
   2  -9  10 5372.46 552.140   7
   2  -8  10 2261.79 348.711   7
   2  -8  10 1374.90 342.836   8
   2  -7  10 354.071 183.039   7
   2  -7  10 320.509 195.283   8
   2  -6  10 2509.28 418.903   8
   2  -6  10 2358.16 336.105   7
   2  -5  10 4489.46 554.614   8
   2  -5  10 4339.43 449.724   7
  -2   4 -10 2458.06 383.431   1
   2  -4  10 2763.92 428.656   8
   2  -4  10 2049.83 311.403   7
  -2   3 -10 22154.6 1183.59   1
   2  -3  10 23689.4 1035.95   7
   2  -3  10 25916.1 1303.46   8
   2  -2  10 11903.9 704.162   7
  -2   2 -10 11968.5 841.110   1
   2  -2  10 12002.8 861.681   8
   2  -1  10 18195.4 866.460   7
   2  -1  10 20577.2 1132.45   8
  -2   1 -10 17941.7 1055.54   1
   2   0  10 28199.9 1092.57   7
  -2   0 -10 26041.0 1304.97   1
   2   1  10 5715.71 593.691   8
   2   1  10 5256.90 429.952   7
  -2  -1 -10 5475.10 574.805   1
   2   2  10 1101.09 281.870   8
  -2  -2 -10 1023.68 246.081   1
  -2  -3 -10 3876.80 505.668   1
   2   3  10 4904.75 562.831   8
  -2  -4 -10 1304.33 296.712   1
   2   4  10 1023.20 306.941   8
   2   5  10 8898.54 799.797   8
  -2  -5 -10 8919.94 820.722   1
   2   6  10 6571.27 699.027   8
  -2  -6 -10 5857.60 692.253   1
   2   7  10 6906.84 741.015   8
  -2  -7 -10 6216.52 715.779   1
  -2  -8 -10 3184.50 546.494   1
  -2  -9 -10 673.318 312.875   1
  -2 -10 -10 1072.69 351.420   1
   2 -15  11 68.4336 201.606   6
   2 -14  11 907.956 306.683   6
   2 -14  11 1109.09 317.968   7
   2 -13  11 42.0989 188.788   7
   2 -13  11-43.9643 148.582   6
   2 -12  11 2529.69 431.298   7
   2 -11  11 1933.64 388.167   7
   2 -10  11 17602.5 1066.29   7
   2  -9  11 1572.91 394.795   8
   2  -9  11 2352.56 396.489   7
   2  -8  11 6452.96 607.325   7
   2  -8  11 6981.80 762.805   8
   2  -7  11 2859.83 474.830   8
   2  -7  11 2830.88 407.871   7
   2  -6  11 107.047 176.999   7
   2  -6  11 161.271 149.066   8
   2  -5  11 3372.03 512.794   8
  -2   5 -11 3073.46 450.097   1
   2  -5  11 2047.03 325.332   7
   2  -4  11 15289.2 1050.48   8
   2  -4  11 13832.2 832.326   7
  -2   4 -11 14805.2 984.084   1
   2  -3  11 3163.32 482.038   8
   2  -3  11 3197.16 381.280   7
  -2   3 -11 3276.82 456.771   1
  -2   2 -11 9760.48 790.107   1
   2  -2  11 9955.35 661.580   7
   2  -2  11 10049.5 833.662   8
   2  -1  11 4371.71 553.355   8
   2  -1  11 4498.66 436.402   7
  -2   1 -11 3732.07 487.220   1
  -2   0 -11 16640.4 1051.54   1
   2   0  11 17162.0 1088.49   8
   2   0  11 16199.5 828.986   7
  -2  -1 -11 184.568 118.222   1
   2   1  11 640.774 234.592   8
   2   2  11 1585.71 330.084   8
  -2  -2 -11 1154.41 290.569   1
  -2  -3 -11 559.947 237.857   1
   2   3  11 348.961 173.228   8
   2   4  11-22.7895 123.778   8
  -2  -4 -11-108.599 185.969   1
   2   5  11 4188.66 567.409   8
  -2  -5 -11 4046.17 579.255   1
  -2  -6 -11 7775.49 818.913   1
  -2  -7 -11 2772.73 502.272   1
  -2  -8 -11 4023.28 649.520   1
  -2  -9 -11 1710.51 441.758   1
   2 -14  12-12.5781 150.989   7
   2 -13  12 1289.12 329.720   7
   2 -12  12-44.9582 190.341   7
   2 -11  12 5832.88 664.754   7
   2 -10  12 162.504 194.519   7
   2  -9  12 10055.9 968.506   8
   2  -9  12 10012.6 810.930   7
   2  -8  12 1201.80 354.499   8
   2  -8  12 1172.61 309.127   7
   2  -7  12 8833.03 880.720   8
  -2   7 -12 9933.79 843.118   1
   2  -7  12 7803.71 692.289   7
   2  -6  12-63.0089 151.409   7
   2  -6  12 105.457 188.264   8
  -2   6 -12-30.8708 115.878   1
   2  -5  12 598.171 248.876   8
   2  -5  12 276.355 134.556   7
  -2   5 -12 225.074 160.181   1
   2  -4  12 885.678 273.824   8
   2  -4  12 381.529 177.972   7
  -2   4 -12 473.337 212.762   1
   2  -3  12 6911.51 721.191   8
   2  -3  12 5954.56 543.087   7
  -2   3 -12 6225.68 661.600   1
   2  -2  12 492.345 169.248   7
   2  -2  12 214.023 191.229   8
  -2   2 -12 26.3947 142.307   1
   2  -1  12 19193.7 1207.48   8
   2  -1  12 16193.2 881.458   7
  -2   1 -12 16237.7 1080.24   1
  -2   0 -12 210.141 197.185   1
   2   0  12-72.0007 180.877   8
  -2  -1 -12 8585.40 785.455   1
   2   1  12 7931.91 770.348   8
  -2  -2 -12 3350.14 506.363   1
   2   2  12 3853.79 538.710   8
  -2  -3 -12 1602.11 382.189   1
   2   3  12 1117.90 285.128   8
  -2  -4 -12 925.425 307.067   1
  -2  -5 -12-106.160 147.341   1
  -2  -6 -12 97.5907 171.710   1
  -2  -7 -12 1044.28 347.052   1
  -2  -8 -12-54.6908 149.943   1
   2 -12  13 684.273 285.203   7
   2 -11  13 800.380 258.264   7
   2 -10  13 8862.48 812.218   7
   2 -10  13 7664.06 901.833   8
   2  -9  13 2404.65 442.652   7
   2  -9  13 3125.80 572.239   8
   2  -8  13 5096.06 704.311   8
   2  -8  13 5854.24 629.893   7
   2  -7  13 1795.63 351.997   7
   2  -7  13 2597.32 521.205   8
   2  -6  13 4118.87 496.546   7
  -2   6 -13 3896.42 538.348   1
   2  -6  13 4657.62 639.435   8
   2  -5  13 826.330 256.166   7
  -2   5 -13 915.384 298.249   1
   2  -4  13 611.279 287.053   8
  -2   4 -13 136.335 166.349   1
   2  -4  13 215.431 150.449   7
  -2   3 -13 2324.26 427.837   1
   2  -3  13 2277.69 438.733   8
   2  -3  13 2201.92 347.255   7
   2  -2  13 1849.32 328.438   7
  -2   2 -13 2628.01 450.967   1
   2  -2  13 2416.02 470.446   8
  -2   1 -13 2470.95 435.369   1
   2  -1  13 3353.55 530.081   8
   2   0  13 13481.8 1061.62   8
  -2   0 -13 13372.4 1023.98   1
  -2  -1 -13 2145.72 432.881   1
   2   1  13 2879.23 499.089   8
  -2  -2 -13 5906.59 714.336   1
  -2  -3 -13 175.132 168.346   1
  -2  -4 -13 842.324 271.364   1
  -2  -5 -13 285.111 192.812   1
  -2  -6 -13 1820.69 450.179   1
   2 -11  14 530.077 261.241   7
   2 -10  14 4229.06 572.376   7
   2 -10  14 4802.76 738.573   8
   2  -9  14 2132.99 495.619   8
   2  -9  14 2856.66 476.809   7
   2  -8  14 6403.42 680.132   7
   2  -8  14 6862.41 845.562   8
   2  -7  14 4200.32 658.023   8
   2  -7  14 4911.76 578.315   7
   2  -6  14 1160.03 367.116   8
   2  -6  14 868.252 243.760   7
   2  -5  14 270.855 198.257   7
   2  -5  14-6.83355 152.932   8
   2  -4  14 188.590 204.647   8
   2  -4  14-171.987 177.324   7
  -2   4 -14 271.028 176.274   1
  -2   3 -14 407.573 214.530   1
   2  -3  14 429.775 251.441   8
   2  -3  14 251.927 149.698   7
  -2   2 -14 1911.86 392.770   1
   2  -2  14 2203.78 475.664   8
   2  -1  14 2300.01 467.241   8
  -2   1 -14 2947.06 500.301   1
  -2   0 -14 3933.63 582.957   1
  -2  -1 -14 2114.62 459.803   1
  -2  -2 -14 2894.93 515.530   1
  -2  -3 -14 1574.48 424.424   1
  -2  -4 -14 86.3640 199.235   1
  -2  -5 -14 183.368 243.024   1
   2 -10  15-209.782 205.297   8
   2  -9  15 2046.03 487.429   8
   2  -9  15 2696.88 456.475   7
   2  -8  15 120.171 218.654   8
   2  -8  15 248.214 180.926   7
   2  -7  15 3255.60 583.884   8
   2  -7  15 3917.27 529.342   7
   2  -6  15 410.699 246.102   8
   2  -6  15 191.013 171.038   7
   2  -5  15 1539.90 419.624   8
   2  -5  15 654.568 231.508   7
   2  -4  15 328.327 176.181   7
  -2   3 -15-57.5078 171.229   1
  -2   2 -15 94.3591 166.149   1
  -2   1 -15 529.400 249.069   1
  -2   0 -15 239.970 183.515   1
  -2  -1 -15 1782.93 416.654   1
  -2  -2 -15-39.1579 148.970   1
   2  -6  16 977.216 295.477   7
  -2   1 -16 579.596 237.112   1
  -3   2  17 1726.40 481.609   8
  -3   1  17 39.4371 227.137   8
  -3   0  17 3486.03 694.706   8
  -3  -1  17 440.378 274.083   8
  -3  -2  17 143.720 221.562   8
  -3  -3  17 150.796 247.244   8
  -3  -4  17 923.816 378.436   8
  -3  -5  17 1094.47 390.131   8
  -3  -6  17 1731.27 522.595   8
  -3  -7  17 1948.67 537.606   8
  -3  -8  17 1986.36 554.916   8
  -3   4  16 418.000 279.356   8
  -3   3  16 812.766 375.440   8
  -3   2  16 3772.12 690.179   8
  -3   1  16 1135.00 373.564   8
  -3   0  16 3879.52 681.387   8
  -3  -1  16 920.062 371.108   8
  -3  -2  16 653.794 312.315   8
  -3  -3  16-8.07955 207.367   8
  -3  -4  16-3.69777 190.071   8
  -3  -5  16 1296.34 431.144   8
  -3  -6  16 3739.72 705.329   8
  -3  -7  16 1450.25 483.569   8
  -3  -8  16 5692.17 870.616   8
  -3  -9  16 229.609 225.247   8
  -3 -10  16 3649.58 734.034   8
  -3   6  15 1313.07 450.158   8
  -3   5  15 341.974 291.200   8
   3  -5 -15 229.145 184.729   1
  -3   4  15 1199.10 395.763   8
   3  -4 -15 1192.90 324.359   1
  -3   3  15 1980.03 488.517   8
  -3   2  15 666.197 341.861   8
  -3   1  15 11418.0 1121.48   8
  -3   0  15 243.159 243.377   8
  -3  -1  15 17793.4 1410.75   8
  -3  -2  15-148.511 229.832   8
  -3  -3  15 972.342 354.141   8
  -3  -4  15 1303.21 389.359   8
  -3  -5  15 839.978 325.016   8
  -3  -6  15 393.948 272.290   8
  -3  -7  15 10168.1 1112.44   8
  -3  -8  15 1430.61 459.420   8
  -3  -9  15 7571.92 993.223   8
  -3 -10  15 1175.18 403.435   8
  -3 -11  15 3047.83 677.538   8
  -3 -12  15 43.1102 281.472   8
  -3   9  14 333.868 213.700   4
  -3   8  14 4437.35 607.561   4
  -3   8  14 5205.25 798.249   8
  -3   7  14 702.183 346.630   8
  -3   7  14 937.664 285.337   4
  -3   6  14 1261.46 409.350   8
  -3   6  14 934.364 290.052   4
  -3   5  14 279.176 272.291   8
   3  -5 -14 140.015 168.979   1
  -3   4  14 540.011 294.292   8
   3  -4 -14 875.318 253.435   1
  -3   3  14 533.463 308.621   8
   3  -3 -14 353.284 151.109   1
   3  -2 -14 7750.84 656.525   1
  -3   2  14 8293.23 935.893   8
  -3   1  14 239.701 215.175   8
  -3   0  14 10115.9 1004.02   8
  -3  -1  14 1465.00 413.709   8
  -3  -2  14 8571.51 946.646   8
  -3  -3  14 115.969 219.036   8
  -3  -4  14 1703.43 432.345   8
  -3  -5  14-58.2781 167.803   8
  -3  -6  14 3700.60 642.662   8
  -3  -7  14 2199.01 518.767   8
  -3  -8  14 9284.17 1032.03   8
  -3  -9  14 1179.75 400.368   8
  -3 -10  14 8668.36 1046.00   8
  -3 -11  14 79.2889 190.426   8
  -3 -12  14 825.410 237.092   6
  -3 -13  14-50.2477 178.359   6
  -3 -14  14 272.002 189.012   6
  -3  10  13 94.0821 159.265   4
  -3   9  13 1715.87 385.596   4
  -3   9  13 895.281 355.509   8
  -3   8  13 634.246 265.030   4
  -3   8  13 565.528 250.722   8
  -3   7  13 1098.34 307.649   4
  -3   7  13 1666.71 441.532   8
  -3   6  13 145.555 164.447   4
  -3   6  13 468.775 288.616   8
  -3   5  13 2036.92 474.024   8
   3  -5 -13 1719.81 346.378   1
  -3   5  13 1606.93 326.949   4
   3  -4 -13 5275.52 553.473   1
  -3   4  13 6251.29 786.286   8
  -3   3  13 358.497 234.716   8
   3  -3 -13 458.717 183.588   1
  -3   2  13 3908.64 596.990   8
   3  -2 -13 4822.68 495.733   1
  -3   1  13 4310.13 641.362   8
   3  -1 -13 4132.17 440.467   1
  -3   0  13 1897.86 424.161   8
  -3  -1  13 9166.26 932.505   8
  -3  -2  13 4940.63 668.259   8
  -3  -3  13 1103.01 329.569   8
  -3  -4  13 773.737 314.506   8
  -3  -5  13 742.680 328.589   8
  -3  -6  13 394.492 317.961   8
  -3  -7  13 792.475 316.032   8
  -3  -8  13 5448.63 557.854   9
  -3  -8  13 5472.17 765.906   8
  -3  -9  13 3240.10 447.659   9
  -3  -9  13 3044.45 602.716   8
  -3 -10  13 5492.17 790.518   8
  -3 -10  13 5595.98 602.739   9
  -3 -10  13 5452.95 537.138   6
  -3 -11  13 5270.93 805.784   8
  -3 -11  13 5640.24 634.492   9
  -3 -11  13 5227.28 551.270   6
  -3 -12  13 5223.99 566.964   6
  -3 -12  13 4797.85 596.934   9
  -3 -13  13 1379.39 341.582   9
  -3 -13  13 1808.89 354.373   6
  -3 -14  13 1020.80 277.242   6
  -3 -14  13 747.954 276.242   9
  -3 -15  13-143.101 195.116   6
  -3  11  12-171.029 192.125   4
  -3  11  12 744.945 380.071   8
  -3  10  12 349.382 198.988   8
  -3  10  12-44.1428 185.248   4
  -3   9  12 2975.45 486.797   4
  -3   9  12 3251.63 650.633   8
  -3   8  12 66.5796 208.233   8
  -3   8  12 122.751 190.578   4
  -3   7  12 7389.32 698.673   4
  -3   7  12 6984.98 857.624   8
  -3   6  12 575.038 233.595   8
  -3   6  12 1068.35 271.156   4
  -3   5  12 3808.22 480.136   4
  -3   5  12 2943.93 557.866   8
   3  -5 -12 3067.99 425.930   1
  -3   4  12 3067.39 409.564   4
   3  -4 -12 3155.19 409.938   1
  -3   4  12 2482.44 511.056   8
  -3   3  12 377.900 243.882   8
   3  -3 -12-155.114 129.498   1
   3  -2 -12 3187.65 377.267   1
  -3   2  12 3236.56 532.639   8
   3  -1 -12 822.416 194.268   1
  -3   1  12 984.298 318.627   8
  -3   0  12 50.6949 127.710   9
  -3   0  12 176.874 179.939   8
   3   0 -12 144.666 101.941   1
  -3  -1  12 44210.9 2052.64   8
  -3  -1  12 50254.3 1836.22   9
  -3  -2  12 5468.67 674.946   8
  -3  -2  12 5721.00 558.632   9
  -3  -3  12 9282.66 883.664   8
  -3  -3  12 10762.8 762.385   9
  -3  -4  12 6609.17 758.584   8
  -3  -4  12 6599.38 585.959   9
  -3  -5  12 2138.92 333.877   9
  -3  -5  12 1493.63 378.117   8
  -3  -6  12 1369.45 275.340   9
  -3  -6  12 711.961 312.735   8
  -3  -7  12 4938.47 695.876   8
  -3  -7  12 5440.81 544.995   9
  -3  -8  12 202.574 135.020   6
  -3  -8  12 263.477 189.039   8
  -3  -8  12 86.8027 116.165   9
  -3  -9  12 6536.58 632.512   9
  -3  -9  12 7385.75 573.053   6
  -3  -9  12 6569.02 822.467   8
  -3 -10  12 2097.60 486.915   8
  -3 -10  12 2428.35 397.729   9
  -3 -10  12 2144.51 340.301   6
  -3 -11  12 6836.69 615.171   6
  -3 -11  12 6628.98 863.417   8
  -3 -11  12 7375.41 711.099   9
  -3 -12  12 1418.49 331.426   9
  -3 -12  12 1263.27 310.459   6
  -3 -13  12 1565.60 345.423   6
  -3 -13  12 1327.40 339.057   9
  -3 -14  12 3709.76 514.565   6
  -3 -14  12 2791.57 497.384   9
  -3 -15  12 254.471 183.914   6
  -3 -15  12 175.262 151.249   9
  -3  12  11 563.477 273.441   4
  -3  11  11 485.482 262.357   4
  -3  10  11 19.0019 191.432   4
  -3   9  11 444.586 237.899   4
  -3   8  11 8342.65 744.515   4
  -3   7  11-72.1424 135.568   4
  -3   7  11-22.3649 155.170   8
  -3   6  11 7956.09 868.253   8
   3  -6 -11 5736.55 585.533   1
  -3   6  11 7791.28 671.407   4
  -3   5  11 2732.74 380.334   4
  -3   5  11 3254.20 536.976   8
   3  -5 -11 3036.01 403.861   1
  -3   4  11 9580.51 712.807   4
  -3   4  11 10742.7 959.397   8
   3  -4 -11 10491.0 718.970   1
  -3   3  11 1966.21 405.648   8
   3  -3 -11 1810.67 289.923   1
  -3   3  11 1832.63 316.709   4
  -3   2  11 6932.59 747.365   8
   3  -2 -11 6737.06 521.910   1
   3  -1 -11 2805.76 320.891   1
  -3   1  11 2770.11 455.040   8
  -3   0  11 6578.25 707.660   8
   3   0 -11 6846.27 478.285   1
  -3   0  11 7292.84 635.146   9
   3   1 -11 327.543 128.673   1
  -3  -1  11 437.911 177.197   9
  -3  -1  11 242.569 161.466   8
  -3  -2  11 30544.1 1337.49   9
  -3  -2  11 28942.4 1526.61   8
  -3  -3  11 1767.71 387.781   8
  -3  -3  11 2134.32 346.941   9
  -3  -4  11 22967.3 1389.10   8
  -3  -4  11 28113.7 1234.71   9
  -3  -5  11 14513.0 866.154   9
  -3  -5  11 14474.4 1076.70   8
  -3  -6  11 3135.95 502.722   8
  -3  -6  11 2465.10 363.669   9
  -3  -6  11 2899.41 299.216   6
  -3  -7  11 3605.80 571.028   8
  -3  -7  11 4178.76 383.993   6
  -3  -7  11 4363.37 477.824   9
  -3  -8  11 6496.52 779.378   8
  -3  -8  11 6663.47 509.479   6
  -3  -8  11 6967.68 619.973   9
  -3  -9  11 873.845 304.142   8
  -3  -9  11 712.417 187.485   6
  -3  -9  11 885.375 231.236   9
  -3 -10  11 7190.67 670.257   9
  -3 -10  11 7584.65 859.797   8
  -3 -10  11 7276.35 591.699   6
  -3 -11  11 1208.28 376.368   8
  -3 -11  11 1298.15 312.679   9
  -3 -11  11 1384.23 291.905   6
  -3 -12  11 8715.03 797.199   9
  -3 -12  11 8441.58 706.610   6
  -3 -13  11 1738.36 399.583   9
  -3 -13  11 2232.27 376.057   6
  -3 -14  11-205.436 182.834   9
  -3 -14  11 285.209 185.123   6
  -3 -15  11 1277.92 357.448   9
  -3 -15  11 1954.81 398.656   6
  -3 -16  11 6.09324 177.024   6
  -3  13  10 187.391 261.495   4
  -3  12  10 452.390 240.191   4
  -3  11  10 208.404 157.294   4
  -3  10  10 379.559 201.537   4
  -3   9  10-209.473 215.868   4
  -3   8  10 443.700 196.001   4
  -3   7  10 3492.66 441.697   4
  -3   6  10 190.738 146.706   4
   3  -5 -10 10124.5 712.065   1
  -3   5  10 11054.1 740.373   4
  -3   5  10 11846.6 982.302   8
  -3   4  10 578.589 237.993   8
  -3   4  10 765.370 212.367   4
   3  -4 -10 547.535 179.191   1
  -3   3  10 7503.15 573.466   4
  -3   3  10 7204.49 718.391   8
   3  -3 -10 6756.13 518.998   1
  -3   2  10-67.3051 174.265   8
  -3   2  10-9.54214 144.054   4
   3  -2 -10 87.5459 100.509   1
  -3   1  10 5295.28 603.059   8
   3  -1 -10 5923.72 432.943   1
   3   0 -10 193.910 91.7758   1
  -3   0  10 233.591 178.812   8
  -3  -1  10 14170.0 985.722   8
   3   1 -10 15050.4 651.919   1
  -3  -1  10 14582.5 881.306   9
   3   2 -10 513.773 113.677   1
  -3  -2  10 613.184 197.120   8
  -3  -2  10 830.416 222.508   9
  -3  -3  10 4656.87 567.885   8
  -3  -3  10 4721.57 477.069   9
  -3  -4  10 192.026 108.353   9
  -3  -4  10 113.427 129.428   8
  -3  -4  10 381.619 110.438   6
  -3  -5  10 25376.9 1392.93   8
  -3  -5  10 28061.8 941.190   6
  -3  -5  10 27885.9 1208.79   9
  -3  -6  10 2172.50 339.149   9
  -3  -6  10 1939.17 394.510   8
  -3  -6  10 2165.17 253.371   6
  -3  -7  10 11479.7 625.280   6
  -3  -7  10 11031.6 933.639   8
  -3  -7  10 11289.4 764.789   9
  -3  -8  10 3636.64 547.859   8
  -3  -8  10 5032.45 512.897   9
  -3  -8  10 4063.42 385.873   6
  -3  -9  10 1836.56 391.918   8
  -3  -9  10 1737.92 277.084   6
  -3  -9  10 1285.18 294.373   9
  -3 -10  10 984.132 317.525   8
  -3 -10  10 817.808 243.865   9
  -3 -10  10 616.009 200.437   6
  -3 -11  10 7156.53 603.799   6
  -3 -11  10 7504.38 702.855   9
  -3 -12  10 196.733 170.885   9
  -3 -12  10 555.702 229.044   6
  -3 -13  10 6725.30 716.941   9
  -3 -13  10 5324.84 570.128   6
  -3 -14  10 2482.55 480.937   9
  -3 -14  10 1615.68 333.555   6
  -3 -15  10 4615.78 581.614   6
  -3 -16  10 597.736 298.494   6
  -3  13   9 1832.70 407.846   4
  -3  12   9 7962.39 773.765   4
  -3  11   9 144.535 195.815   4
  -3  10   9 6009.53 621.226   4
  -3   9   9 209.519 188.535   4
  -3   8   9 160.690 162.564   4
  -3   7   9 3288.35 414.364   4
  -3   6   9 302.519 166.971   4
  -3   5   9 324.502 145.073   4
   3  -5  -9 156.673 130.114   1
  -3   4   9 48472.3 1971.33   8
  -3   4   9 47371.7 1576.57   4
   3  -4  -9 47828.2 1542.81   1
  -3   3   9 4333.96 409.802   4
  -3   3   9 3979.04 516.964   8
   3  -3  -9 4070.88 373.433   1
  -3   2   9 39948.3 1377.75   4
   3  -2  -9 42008.7 1301.29   1
  -3   2   9 41646.8 1718.36   8
  -3   1   9 1018.33 177.782   2
  -3   1   9 1119.76 275.699   8
   3  -1  -9 985.453 176.902   1
   3   0  -9 50439.7 1359.26   1
  -3   0   9 47873.6 1853.48   8
  -3  -1   9 255.966 152.751   8
   3   1  -9 228.806 78.4439   1
  -3  -1   9 497.247 176.208   9
   3   2  -9 1220.29 156.098   1
  -3  -2   9 1237.70 274.384   8
  -3  -2   9 1429.46 267.526   9
  -3  -3   9 1742.88 172.571   6
  -3  -3   9 1839.40 291.757   9
  -3  -3   9 2229.55 371.944   8
   3   3  -9 1695.93 170.580   1
  -3  -4   9 34849.1 1002.80   6
  -3  -4   9 31961.9 1481.90   8
  -3  -4   9 35037.5 1345.51   9
  -3  -5   9 43.4596 102.100   9
  -3  -5   9-39.4312 147.670   8
  -3  -5   9 360.255 123.740   6
  -3  -6   9 58037.8 1543.97   6
  -3  -6   9 57436.0 1840.10   9
  -3  -7   9 2990.46 465.956   8
  -3  -7   9 3093.85 392.405   9
  -3  -8   9 18653.1 1183.25   8
  -3  -8   9 19364.3 1018.19   9
  -3  -9   9 3817.09 566.731   8
  -3  -9   9 4017.39 458.716   9
  -3 -10   9 6786.75 759.395   8
  -3 -10   9 6039.07 598.723   9
  -3 -11   9 414.338 200.255   9
  -3 -12   9 4383.56 549.353   9
  -3 -13   9 814.648 277.957   9
  -3 -14   9 6986.46 674.363   6
   3  14  -9 7959.51 730.312   4
  -3 -14   9 6384.25 734.458   9
  -3 -15   9 176.518 210.139   6
  -3 -16   9 8947.27 823.321   6
  -3  14   8 403.725 251.421   4
  -3  13   8 2400.30 456.138   4
  -3  12   8 497.876 232.909   4
  -3  11   8 10179.1 819.230   4
  -3  10   8 437.937 220.030   4
  -3   9   8 17710.5 1020.79   4
  -3   8   8 298.874 138.489   4
  -3   7   8 305.399 140.223   4
  -3   6   8 4957.59 467.819   4
  -3   6   8 5307.58 452.220   2
   3  -5  -8 24418.6 1023.69   1
  -3   5   8 23939.2 990.883   2
  -3   5   8 21235.0 1230.99  12
  -3   5   8 22860.2 1006.92   4
  -3   4   8 8530.73 553.214   2
   3  -4  -8 8804.86 555.108   1
  -3   4   8 8351.36 569.713   4
   3  -4  -8 8979.34 659.712  10
  -3   4   8 8024.60 689.161  12
   3  -3  -8 54496.3 1546.48   1
  -3   3   8 54072.1 1625.73   4
  -3   3   8 58400.8 1898.23  12
   3  -3  -8 56791.8 1735.36  10
  -3   3   8 52227.6 1589.85   2
  -3   2   8 7153.82 495.895   4
   3  -2  -8 6506.08 424.547   1
  -3   2   8 7356.87 641.118   8
   3  -2  -8 8073.47 503.808  10
  -3   2   8 6863.22 472.744   2
   3  -1  -8 127121. 2747.83   1
  -3   1   8 123209. 3309.41   8
  -3   1   8 124313. 3927.34   3
  -3   1   8 128981. 2885.10   2
  -3   0   8 66.3276 101.127   8
   3   0  -8 110.121 60.1930   1
  -3   0   8 263.943 180.826   3
  -3  -1   8 12183.8 743.523   9
  -3  -1   8 11712.3 790.215   8
  -3  -1   8 11678.5 1009.85   3
   3   1  -8 12145.6 492.839   1
  -3  -2   8 4660.38 444.047   9
  -3  -2   8 5603.92 689.282   3
  -3  -2   8 4428.38 477.209   8
   3   2  -8 4927.29 280.931   1
  -3  -2   8 4889.88 258.196   6
  -3  -3   8 800.705 212.458   8
   3   3  -8 580.791 91.1069   1
   3   3  -8 456.339 204.068   3
  -3  -3   8 645.678 251.635   3
  -3  -3   8 571.791 103.905   6
  -3  -3   8 677.282 173.948   9
  -3  -4   8 12518.0 833.466   8
   3   4  -8 14656.3 1116.19   3
  -3  -4   8 13071.0 754.088   9
  -3  -5   8 86448.0 2644.37   8
  -3  -5   8 96668.2 2481.01   9
  -3  -6   8 2471.99 382.216   8
  -3  -6   8 2525.06 332.501   9
  -3  -7   8 63970.5 1968.99   9
  -3  -7   8 61903.9 2178.92   8
  -3  -8   8 1295.09 266.423   9
  -3  -8   8 1284.69 299.418   8
  -3  -9   8 30912.6 1325.09   9
  -3  -9   8 27083.9 1452.39   8
  -3 -10   8 200.617 115.717   9
  -3 -11   8 919.935 249.947   9
  -3 -12   8 4269.13 536.738   9
  -3 -13   8 1507.44 340.547   9
  -3 -14   8 1165.30 339.626   9
   3  14  -8 1187.60 297.693   4
   3  15  -8 11981.5 932.666   4
   3  16  -8 1041.25 326.326   4
  -3 -17   8 1717.40 386.135   6
  -3  15   7 123.725 190.152   4
  -3  14   7 799.295 251.762   4
  -3  13   7 3849.31 541.435   4
  -3  12   7 1266.61 328.134   4
  -3  11   7 515.479 230.477   4
  -3  11   7 538.106 197.571   2
  -3  10   7 9180.51 717.041   4
  -3  10   7 7617.58 629.994   2
  -3   9   7 6967.71 597.750   4
  -3   9   7 7407.79 583.057   2
  -3   8   7 330.878 157.387   4
  -3   8   7 328.609 119.303   2
  -3   7   7 42.7097 125.621   4
  -3   7   7 99.1086 80.0987   2
  -3   6   7 417.543 135.485   4
  -3   6   7 416.280 120.130   2
   3  -6  -7 646.323 206.980  10
  -3   5   7 1221.21 210.216   2
  -3   5   7 1652.40 255.202   4
  -3   5   7 1701.87 319.719  12
   3  -5  -7 1599.18 308.560  10
   3  -4  -7 50744.1 1483.71   1
  -3   4   7 50870.2 1535.57   4
  -3   4   7 51702.7 1513.86   2
   3  -4  -7 53045.7 1750.05  10
  -3   4   7 51867.3 1811.75  12
   3  -3  -7 39898.0 1220.70   1
  -3   3   7 39877.5 1300.13   2
   3  -3  -7 45690.7 1449.24  10
  -3   3   7 41110.3 1299.68   4
  -3   3   7 44007.2 1503.95  12
  -3   2   7 24500.0 948.695   2
  -3   2   7 24285.3 918.614   4
  -3   2   7 24907.4 1167.47   8
   3  -2  -7 25465.2 859.857   1
  -3   2   7 25721.8 1019.31  12
  -3   2   7 25335.2 1470.47   3
   3  -2  -7 26802.4 954.080  10
  -3   1   7 19486.4 795.011   4
   3  -1  -7 19133.3 683.877   1
  -3   1   7 18282.0 953.485   8
  -3   1   7 18333.8 1223.30   3
  -3   1   7 20083.4 814.231   2
  -3   0   7 26659.3 1466.75   3
   3   0  -7 26668.8 784.034   1
  -3   0   7 24389.8 1112.35   8
  -3   0   7 25508.3 927.618   2
  -3  -1   7 49240.7 1656.50   8
  -3  -1   7 47155.8 2024.20   3
  -3  -1   7 46178.4 1008.11   6
   3   1  -7 50805.0 1149.00   1
   3   2  -7 502.104 87.5070  13
  -3  -2   7 832.279 207.068   8
  -3  -2   7 366.032 67.4867   6
  -3  -2   7 814.657 272.111   3
   3   2  -7 461.261 76.8453   1
  -3  -2   7 1045.55 206.839   9
   3   2  -7 869.374 259.352   3
   3   3  -7 4356.07 558.333   3
   3   3  -7 4272.06 210.155   1
  -3  -3   7 5441.46 644.084   3
  -3  -3   7 4347.89 407.804   9
  -3  -3   7 4152.00 430.397   8
   3   4  -7 7188.63 292.739  12
  -3  -4   7 7936.81 603.703   8
   3   4  -7 8423.66 774.844   3
  -3  -4   7 7797.45 548.769   9
  -3  -5   7 11208.4 666.003   9
   3   5  -7 12958.9 982.320   3
  -3  -5   7 10636.5 740.914   8
   3   6  -7 40971.3 1879.46   3
  -3  -6   7 40273.9 1563.85   8
  -3  -6   7 41241.4 1430.62   9
  -3  -7   7 59258.1 2055.60   8
   3   7  -7 63304.7 2441.31   3
  -3  -7   7 60844.7 1875.83   9
  -3  -8   7 16541.4 1031.71   8
  -3  -8   7 19090.3 962.809   9
  -3  -9   7 2585.41 359.622   9
  -3 -10   7 11831.7 816.127   9
  -3 -11   7 4293.74 516.160   9
  -3 -12   7 546.468 204.826   9
  -3 -13   7 2804.23 465.627   9
  -3 -14   7 2671.34 478.867   9
   3  14  -7 2381.02 406.795   4
   3  15  -7 6620.78 702.879   4
   3  16  -7 3550.25 538.542   4
   3  17  -7 1840.50 408.468   4
  -3  15   6-32.1722 197.756   4
  -3  14   6-139.722 154.473   4
  -3  14   6 157.367 173.880   2
  -3  13   6 31.8272 146.740   4
  -3  13   6-26.5408 120.699   2
  -3  12   6 4453.52 549.739   4
  -3  12   6 5162.44 551.518   2
  -3  11   6 249.462 147.535   4
  -3  11   6 283.161 163.630   2
  -3  10   6 32797.3 1328.14   2
  -3  10   6 29809.5 1318.14   4
  -3   9   6 227.953 128.874   2
  -3   9   6 146.802 169.460   4
  -3   8   6 32860.5 1235.78   2
  -3   8   6 33206.4 1288.94   4
  -3   7   6 301.137 155.801   4
  -3   7   6 314.767 122.110   2
  -3   6   6 3835.18 375.444   4
  -3   6   6 3110.87 316.927   2
  -3   5   6 751.635 158.541   4
   3  -5  -6 805.140 216.574  10
  -3   5   6 423.518 121.119   2
  -3   4   6 22139.1 854.174   2
  -3   4   6 22291.6 874.433   4
   3  -4  -6 23753.9 1066.53  10
   3  -3  -6 1849.11 213.335   1
  -3   3   6 1589.66 215.199   2
  -3   3   6 1646.20 218.231   4
   3  -2  -6 110029. 2307.98   1
  -3   2   6 111496. 2429.80   4
  -3   1   6 23502.7 882.216   2
   3  -1  -6 23993.5 730.532   1
  -3   1   6 21048.2 980.739   8
  -3   1   6 22571.2 834.946   4
  -3   1   6 24857.5 797.737  12
  -3   1   6 23202.1 1293.28   3
  -3   0   6 203539. 4942.44   3
  -3   0   6 190233. 4288.38   8
   3   0  -6 205743. 3754.53   1
  -3   0   6 201434. 4066.99   2
  -3  -1   6 1887.88 261.871   8
   3   1  -6 2213.97 176.968  13
  -3  -1   6 2438.53 402.482   3
   3   1  -6 2555.69 168.079   1
  -3  -2   6 71140.7 1950.85   9
  -3  -2   6 67570.3 2368.34   3
  -3  -2   6 68919.8 1958.67   8
   3   2  -6 70882.2 1390.38   1
   3   2  -6 68983.2 1540.25  13
  -3  -3   6 1318.07 227.229   8
   3   3  -6 1923.39 343.758   3
  -3  -3   6 1298.18 221.889   9
  -3  -3   6 1303.17 287.186   3
  -3  -4   6 37.5319 96.1332   8
   3   4  -6 126.482 47.4080  12
  -3  -4   6 128.077 75.2620   9
   3   4  -6 100.347 106.747   3
  -3  -5   6 4469.51 446.896   8
   3   5  -6 5520.03 590.787   3
  -3  -5   6 4988.80 429.243   9
  -3  -6   6 80384.6 2180.52   9
   3   6  -6 87095.2 2715.47   3
  -3  -6   6 79608.3 2309.19   8
  -3  -7   6 401.588 149.946   9
  -3  -7   6 114.324 105.682   8
   3   7  -6 570.227 210.804   3
  -3  -8   6 101343. 2826.10   8
  -3  -8   6 95743.3 2600.89   9
   3   8  -6 90625.7 3344.89  14
   3   8  -6 104765. 3187.12   3
  -3  -9   6 7937.65 625.614   9
  -3 -10   6 42153.9 1637.25   9
  -3 -11   6 58.3402 106.607   9
  -3 -12   6 538.822 220.008   9
  -3 -13   6 2776.33 460.555   9
   3  13  -6 2183.16 368.249   4
   3  14  -6 1290.42 294.729   4
   3  15  -6 1841.09 391.088   4
   3  16  -6 10195.5 909.351   4
   3  17  -6-117.326 162.248   4
  -3  16   5 287.695 230.344   4
  -3  16   5 343.838 186.521   2
  -3  15   5 4356.74 586.892   4
  -3  15   5 4688.79 592.880   2
  -3  14   5 263.436 136.860   4
  -3  14   5 210.372 126.544   2
  -3  13   5 3303.90 488.247   4
  -3  13   5 3207.02 456.324   2
  -3  12   5 1956.13 346.545   4
  -3  12   5 1503.77 313.301   2
  -3  11   5 12919.5 824.552   2
  -3  11   5 12198.0 815.487   4
  -3  10   5 1016.49 259.439   4
  -3  10   5 874.917 232.567   2
  -3   9   5 69510.0 2060.97   4
  -3   9   5 68971.6 2012.95   2
  -3   8   5 1426.21 264.199   4
  -3   8   5 757.305 196.200   2
  -3   7   5 36607.8 1238.08   2
  -3   7   5 36485.5 1275.89   4
  -3   6   5 6524.32 446.569   2
  -3   6   5 6508.96 469.836   4
  -3   5   5 5546.13 388.756   2
  -3   5   5 5439.98 403.302   4
  -3   4   5 435.153 119.515   2
  -3   4   5 584.286 142.795   4
  -3   3   5 192474. 3872.97   2
  -3   3   5 194373. 3863.43   4
  -3   2   5 12872.9 596.372   2
  -3   2   5 13276.7 574.869   4
   3  -1  -5 252934. 4464.52   1
  -3   1   5 233361. 4735.34   2
  -3   1   5 229542. 4903.89   8
  -3   1   5 244792. 4648.89   4
  -3   0   5 586.340 142.567   8
  -3   0   5 593.022 127.098   2
   3   0  -5 689.590 90.8374   1
  -3   0   5 676.859 205.821   3
  -3  -1   5 333989. 6565.05   8
   3   1  -5 350375. 5995.27   1
  -3  -1   5 333933. 7140.83   3
  -3  -1   5 343539. 6429.57   2
   3   1  -5 342831. 6172.70  13
  -3  -2   5 7950.12 504.137   9
  -3  -2   5 7029.66 471.573   8
  -3  -2   5 7062.48 619.075   3
   3   2  -5 7460.48 351.026  13
   3   2  -5 7260.37 600.056   3
  -3  -3   5 3214.66 318.199   8
  -3  -3   5 3496.52 336.454   9
  -3  -3   5 3148.39 418.222   3
   3   3  -5 3628.56 419.028   3
  -3  -4   5 3931.27 352.015   9
   3   4  -5 4589.77 478.545   3
  -3  -4   5 4256.42 284.161  10
   3   4  -5 4195.91 296.554  12
  -3  -4   5 5021.14 410.676   8
  -3  -5   5 6957.89 484.863   9
   3   5  -5 6830.45 595.752   3
  -3  -5   5 6414.96 483.731   8
  -3  -5   5 6678.64 429.836  10
   3   5  -5 7180.70 457.720  12
  -3  -6   5 196.521 94.8928  10
  -3  -6   5 321.963 132.293   8
  -3  -6   5 445.778 136.784   9
   3   6  -5 281.440 148.635   3
  -3  -7   5 139147. 3423.73   8
  -3  -7   5 140245. 3291.40   9
   3   7  -5 149745. 3784.01   3
  -3  -7   5 143234. 3423.25  10
   3   8  -5 2489.01 465.041  14
  -3  -8   5 2819.77 342.385   9
   3   8  -5 2243.90 390.715   3
   3   9  -5 57606.4 2211.47   3
  -3  -9   5 59165.7 1902.05   9
   3   9  -5 53141.0 2431.36  14
  -3 -10   5 1365.72 283.203   9
  -3 -11   5 40406.1 1646.47   9
  -3 -12   5 338.396 153.800   9
   3  13  -5 717.150 238.734   4
   3  14  -5 546.864 207.468   4
   3  15  -5 6597.52 722.153   4
   3  16  -5 182.677 218.407   4
   3  17  -5 6821.91 767.779   4
  -3  17   4 476.183 227.686   2
  -3  16   4 514.451 254.153   4
  -3  16   4 879.812 290.962   2
  -3  15   4 233.333 193.533   4
  -3  15   4 90.3595 208.401   2
  -3  14   4 755.072 265.465   2
  -3  14   4 1006.71 279.131   4
  -3  13   4 50.1148 146.680   4
  -3  13   4 16.0377 131.253   2
  -3  12   4 425.684 185.746   4
  -3  12   4 567.082 209.012   2
  -3  11   4 4759.19 493.192   4
  -3  11   4 4407.43 474.633   2
  -3  10   4 20800.6 1004.20   2
  -3  10   4 21114.0 1017.44   4
  -3   9   4 1797.74 278.700   2
  -3   9   4 2125.15 317.462   4
  -3   8   4 24470.6 1019.72   4
  -3   8   4 25482.4 1016.32   2
   3  -8  -4 24868.5 781.407   6
   3  -7  -4 557.180 101.423   6
  -3   7   4 479.812 143.881   2
  -3   7   4 781.959 168.134   4
  -3   6   4 14559.5 682.313   4
  -3   6   4 16447.3 718.979   2
   3  -6  -4 15032.4 492.947   6
  -3   5   4 1221.18 190.427   4
   3  -5  -4 1322.50 113.864   6
  -3   5   4 1422.86 196.655   2
  -3   4   4 330.004 98.0042   4
  -3   4   4 288.114 88.4514   2
  -3   4   4 468.531 148.984  10
  -3   3   4 5794.68 353.314   4
  -3   3   4 5924.26 364.791   2
  -3   3   4 5124.46 401.821  10
  -3   2   4 56148.5 1418.13   2
  -3   2   4 53908.0 1359.11   4
  -3   2   4 54986.8 1435.50  10
  -3   1   4 640.921 117.990   4
  -3   1   4 570.318 122.848   2
   3  -1  -4 520.319 79.6017  13
  -3   1   4 674.310 107.033  10
  -3   0   4 178011. 3669.25   8
   3   0  -4 178692. 3417.66  13
  -3   0   4 183372. 3298.41  10
  -3   0   4 182522. 3661.00   2
   3   1  -4 40951.3 1007.81  13
  -3  -1   4 38726.9 1142.17   8
  -3  -1   4 39998.5 1461.48   3
  -3  -1   4 39371.3 868.341  12
  -3  -1   4 36943.7 849.464  11
  -3  -1   4 40183.5 1150.80   2
   3   2  -4 87734.5 1888.52  13
  -3  -2   4 89807.7 2081.85   8
   3   2  -4 87725.2 2342.93   3
  -3  -2   4 92423.0 1815.07  11
  -3  -2   4 91340.7 2169.50   9
  -3  -2   4 87934.9 2440.51   3
  -3  -3   4 441.855 118.572   9
  -3  -3   4 527.168 121.100   8
  -3  -3   4 507.419 166.883   3
   3   3  -4 455.212 100.707  12
   3   3  -4 619.145 160.541   3
   3   4  -4 7834.60 453.110  12
  -3  -4   4 7833.28 476.226   8
   3   4  -4 7000.48 536.274   3
  -3  -4   4 7767.05 473.624   9
  -3  -4   4 6598.60 401.276  10
  -3  -5   4 1274.63 195.486   9
  -3  -5   4 1288.82 207.640   8
   3   5  -4 1608.43 258.120   3
   3   5  -4 1831.80 246.558  12
  -3  -5   4 1664.93 232.840  10
   3   6  -4 32510.8 1334.21   3
   3   6  -4 36157.4 1324.53  12
  -3  -6   4 33477.4 1212.74   8
  -3  -6   4 34319.2 1264.87  10
  -3  -6   4 34216.4 1183.39   9
   3   7  -4 7962.57 641.775   3
  -3  -7   4 9228.77 666.778  10
   3   7  -4 9081.55 678.884  12
  -3  -7   4 8218.76 554.880   9
   3   8  -4 20840.9 1309.37  14
  -3  -8   4 23804.8 1044.70   9
   3   8  -4 22235.3 1167.97   3
   3   8  -4 24365.6 1242.27  12
  -3  -8   4 21106.4 1136.90  10
  -3  -9   4 123.674 95.7351   9
   3   9  -4 242.859 153.863  12
   3   9  -4-153.165 133.886  14
  -3  -9   4 0.40377 118.264  10
  -3 -10   4 29674.2 1301.22   9
   3  10  -4 20811.3 1487.38  14
  -3 -11   4 5413.05 572.107   9
   3  12  -4 2556.31 387.866   4
  -3 -12   4 2679.99 435.377   9
   3  13  -4 2271.45 392.666   4
   3  14  -4 2497.14 435.992   4
   3  15  -4 177.414 164.201   4
   3  16  -4 2857.48 501.935   4
   3  17  -4 2090.30 458.345   4
  -3  17   3 902.237 287.021   4
  -3  17   3 145.855 188.916   2
  -3  16   3 1820.12 392.431   2
  -3  16   3 2579.51 440.341   4
  -3  15   3 2766.78 452.679   4
  -3  15   3 2423.69 422.936   2
  -3  14   3 1995.78 382.398   4
  -3  14   3 2204.35 388.795   2
  -3  13   3 76.9721 150.453   2
  -3  13   3 180.756 187.375   4
  -3  12   3 801.128 232.004   4
  -3  11   3 2405.83 333.605   4
  -3  10   3 5698.03 494.074   4
   3 -10  -3 5385.53 383.765   6
  -3   9   3 5270.40 448.842   4
   3  -9  -3 4765.01 338.876   6
  -3   8   3 64037.1 1803.64   4
   3  -8  -3 66504.6 1571.13   6
  -3   7   3 10078.0 564.206   4
  -3   7   3 10801.6 591.347   2
   3  -7  -3 10361.0 444.217   6
  -3   7   3 9858.23 784.770  10
  -3   6   3 12055.1 584.713   4
  -3   6   3 12068.2 601.920   2
   3  -6  -3 11932.0 445.346   6
  -3   6   3 11361.8 788.659  10
  -3   5   3 37316.5 1410.67  10
  -3   5   3 38626.9 1117.29   4
  -3   5   3 36565.0 1121.99   2
   3  -5  -3 38155.1 894.746   6
  -3   4   3 13106.6 556.066   4
  -3   4   3 13489.1 574.935   2
   3  -4  -3 14050.5 406.729   6
  -3   4   3 12401.3 701.128  10
  -3   3   3 3147.53 243.546   4
  -3   3   3 3120.01 253.427   2
  -3   3   3 3120.75 303.336  10
  -3   2   3 52402.7 1253.37   4
  -3   2   3 52464.3 1312.92   2
  -3   2   3 49837.1 1354.07  10
  -3   1   3 36847.5 1062.16   2
   3  -1  -3 38198.3 925.177  13
  -3   1   3 35976.9 965.724   4
   3   0  -3 69001.7 1568.07  13
  -3   0   3 67430.2 1690.38   2
  -3  -1   3 62305.8 1769.59   3
   3   1  -3 61030.2 1419.08  13
  -3  -1   3 61125.7 1286.73  11
  -3  -1   3 64524.8 1554.73   2
  -3  -1   3 62675.4 1458.06   8
  -3  -2   3 79034.2 1765.20   8
  -3  -2   3 80426.1 1641.77  11
   3   2  -3 76699.5 1705.42  13
  -3  -2   3 76029.0 1878.94   9
  -3  -2   3 82380.9 1783.12  12
  -3  -2   3 75194.7 2028.73   3
   3   2  -3 76965.2 1949.11   3
  -3  -3   3 22532.2 760.300   8
  -3  -3   3 22964.5 689.175  11
   3   3  -3 20640.2 799.525  12
   3   3  -3 21131.7 848.262   3
  -3  -3   3 21905.0 805.709   9
  -3  -4   3 28506.2 926.170   8
   3   4  -3 27321.8 1007.88  12
   3   4  -3 26582.6 997.742   3
  -3  -4   3 27148.0 941.951   9
  -3  -4   3 28299.3 842.930  11
  -3  -5   3 121251. 2741.61   9
  -3  -5   3 125334. 2619.78  11
   3   5  -3 121462. 2942.95  12
   3   5  -3 124825. 2888.85   3
  -3  -6   3 1121.78 198.565   9
   3   6  -3 943.645 222.237  14
   3   6  -3 1102.13 207.267   3
   3   6  -3 1078.23 223.172  12
  -3  -6   3 994.273 215.037  10
   3   7  -3 734.252 225.632  14
   3   7  -3 1027.13 242.211  12
  -3  -7   3 697.349 206.830  10
  -3  -7   3 664.459 161.567   9
   3   8  -3 44482.0 1885.83  14
  -3  -8   3 45734.5 1533.69   9
   3   8  -3 49718.8 1910.68  12
  -3  -8   3 44090.1 1776.74  10
  -3  -9   3 1721.09 278.503   9
  -3 -10   3 8885.09 684.491   9
  -3 -11   3 19295.0 1083.94   9
   3  11  -3 17504.5 1005.99   4
   3  12  -3 2965.95 428.005   4
   3  13  -3 1972.61 388.577   4
   3  14  -3 291.276 211.676   4
   3  15  -3 2350.23 446.893   4
   3  16  -3 2055.53 428.665   4
   3  17  -3 230.916 233.756   4
  -3  17   2 3636.75 537.584   4
  -3  17   2 3107.34 514.751   2
  -3  16   2 359.903 215.413   4
  -3  16   2 797.604 294.854   2
  -3  15   2 2413.05 403.835   4
  -3  15   2 3039.81 466.141   2
  -3  14   2 10455.3 802.396   4
  -3  13   2 4007.41 477.070   4
   3 -12  -2 5507.49 450.704   6
  -3  12   2 5498.99 517.817   4
  -3  11   2 3253.22 385.705   4
   3 -11  -2 4111.00 364.430   6
   3 -10  -2 21.1841 91.0369   6
  -3  10   2-65.9677 111.139   4
  -3   9   2 13691.2 722.884   4
   3  -9  -2 15326.2 651.749   6
  -3   8   2 4511.71 383.231   4
   3  -8  -2 4032.05 300.846   6
  -3   7   2 85350.6 2079.46   4
   3  -7  -2 87033.4 1908.94   6
  -3   7   2 87785.0 2668.53  10
  -3   6   2 40672.9 1161.54   4
   3  -6  -2 40404.7 1012.35   6
   3  -6  -2 38253.1 853.763   7
  -3   6   2 38396.3 1517.76  10
   3  -5  -2 56428.8 1260.07   6
  -3   5   2 56731.2 1419.57   4
  -3   5   2 59293.1 1486.32   2
   3  -5  -2 55656.1 1145.36   7
  -3   5   2 56300.7 1801.43  10
  -3   4   2 116204. 2385.60   4
  -3   4   2 117073. 2452.27   2
   3  -4  -2 113594. 2141.80   7
   3  -4  -2 117505. 2210.72   6
  -3   4   2 109689. 2731.46  10
  -3   3   2 552.073 97.5792   4
  -3   3   2 370.782 96.2145   2
   3  -3  -2 555.211 70.3887   6
  -3   2   2 28592.4 785.353   4
  -3   2   2 28214.2 846.031   2
   3  -2  -2 30675.8 793.503  13
  -3   1   2 85667.5 1940.77   2
   3  -1  -2 91959.2 1877.03  13
  -3   0   2 1638.99 187.782   2
   3   0  -2 1806.84 180.693  13
  -3  -1   2 232919. 4445.59   2
   3   1  -2 234898. 4360.12  13
  -3  -1   2 228972. 4431.88   9
   3   2  -2 28701.1 848.048  13
  -3  -2   2 27740.6 995.894  12
  -3  -2   2 29674.1 935.734   3
  -3  -2   2 31990.7 804.319   8
  -3  -2   2 31126.4 932.018   9
  -3  -3   2 81568.1 1716.97   8
  -3  -3   2 75767.7 1971.22  12
   3   3  -2 75721.2 1759.39   3
  -3  -3   2 79164.2 1720.91  11
  -3  -3   2 75481.5 1793.00   9
  -3  -4   2 99585.8 1921.85   1
   3   4  -2 103468. 2233.32   3
   3   4  -2 102343. 2526.98  12
  -3  -4   2 99380.6 2167.25  11
  -3  -4   2 100435. 2251.76   9
  -3  -5   2 8189.12 473.668   9
   3   5  -2 7985.95 466.646   3
   3   5  -2 7696.22 581.764  12
   3   5  -2 7808.12 528.875  14
  -3  -5   2 7715.79 327.891   1
  -3  -5   2 8733.33 456.403  11
  -3  -6   2 40528.2 1217.97  11
  -3  -6   2 41826.1 1287.40   9
   3   6  -2 39663.1 1456.82  14
   3   6  -2 41819.4 1583.41  12
   3   7  -2 6749.62 629.185  12
  -3  -7   2 5408.49 550.902  10
  -3  -7   2 5249.54 428.908   9
  -3  -8   2 23324.0 1018.61   9
  -3  -8   2 22561.5 1257.13  10
  -3  -9   2 24524.2 1106.99   9
   3  10  -2 9857.92 706.987   4
  -3 -10   2 10836.6 750.207   9
   3  11  -2 34921.8 1468.58   4
   3  12  -2 10623.5 804.535   4
   3  13  -2 243.386 203.666   4
   3  14  -2 11683.4 938.197   4
   3  15  -2-125.247 184.382   4
   3  16  -2 124.526 199.390   4
   3  17  -2 1909.67 432.341   4
  -3  17   1 606.329 253.921   4
  -3  17   1 367.760 202.517   2
  -3  16   1 2632.77 441.571   4
  -3  15   1 2343.52 389.164   4
   3 -14  -1 11544.0 737.731   6
  -3  14   1 10821.8 795.475   4
   3 -13  -1 1606.61 274.890   6
  -3  13   1 1550.29 304.398   4
  -3  12   1 1200.23 254.750   4
   3 -12  -1 815.971 187.097   6
  -3  11   1 27049.8 1130.81   4
   3 -11  -1 28056.9 1056.96   6
   3 -10  -1 2044.36 252.512   6
  -3  10   1 2382.13 301.267   4
   3  -9  -1 1779.39 219.300   6
  -3   9   1 2139.46 273.709   4
  -3   8   1 33617.6 1101.67   4
   3  -8  -1 32025.0 845.081   7
   3  -8  -1 32745.0 1010.87   6
   3  -7  -1 9778.28 385.218   7
   3  -7  -1 10828.1 1017.70  14
  -3   7   1 10804.8 536.228   4
   3  -7  -1 9922.60 467.011   6
  -3   7   1 9909.80 770.719  10
  -3   6   1 11985.0 531.960   4
   3  -6  -1 11295.1 474.592   6
   3  -6  -1 11309.9 408.202   7
   3  -6  -1 12889.3 1051.06  14
  -3   6   1 11434.7 769.039  10
  -3   5   1 106893. 2254.35   4
   3  -5  -1 106926. 2089.33   7
   3  -5  -1 106793. 2175.26   6
  -3   5   1 109184. 2777.06  10
  -3   4   1 134508. 2686.24   4
  -3   4   1 135892. 2791.25   2
   3  -4  -1 137741. 2580.02   7
   3  -4  -1 136975. 2615.92   6
  -3   3   1 22062.3 702.944   2
   3  -3  -1 22067.4 609.474   7
   3  -3  -1 21677.7 595.887   6
  -3   3   1 20618.4 619.274   4
   3  -2  -1 4241.08 254.885  13
  -3   2   1 3949.75 216.429   4
  -3   2   1 3661.27 246.466   2
  -3   1   1 48183.8 1175.62   2
   3  -1  -1 45882.8 1155.55  13
  -3   0   1 1640.14 178.543   2
   3   0  -1 1591.88 144.281   5
  -3  -1   1 149741. 2967.85   9
  -3  -1   1 153332. 3028.52   2
   3   1  -1 151255. 3026.62  13
   3   2  -1 131663. 2659.12  13
  -3  -2   1 131764. 3069.89  12
  -3  -2   1 131424. 2622.83   9
  -3  -2   1 128042. 2461.40   3
  -3  -2   1 131832. 2478.59   1
  -3  -3   1 17311.2 507.871   1
   3   3  -1 16410.2 610.797  13
  -3  -3   1 16808.8 833.156  12
   3   3  -1 16058.3 483.073   3
   3   3  -1 16957.5 525.576  14
  -3  -3   1 17691.8 622.772   9
   3   4  -1 36592.5 1017.19  14
  -3  -4   1 36715.3 912.405   1
   3   4  -1 36509.1 1370.46  12
  -3  -4   1 36905.7 1062.65  11
   3   4  -1 36533.9 936.465   3
  -3  -4   1 37743.5 1066.39   9
  -3  -5   1 91181.7 2108.29  11
  -3  -5   1 90810.2 2109.49   9
  -3  -5   1 90067.3 1920.42   1
   3   5  -1 94516.1 2604.19  12
  -3  -6   1 20372.8 696.032   1
  -3  -6   1 20500.1 812.167  11
   3   6  -1 22355.0 1153.42  12
  -3  -6   1 19479.6 809.773   9
   3   7  -1 1004.34 269.576  12
  -3  -7   1 718.053 168.884   9
  -3  -7   1 1122.22 166.343   1
  -3  -8   1 1733.81 258.423   9
  -3  -9   1 2684.39 354.144   9
   3   9  -1 2666.58 345.995   4
   3  10  -1 626.203 219.285   4
   3  11  -1 3990.11 475.714   4
   3  12  -1 11671.8 863.945   4
   3  13  -1 1510.38 346.493   4
   3  14  -1 6695.83 692.981   4
   3  15  -1 3431.51 543.649   4
   3  16  -1 384.435 238.640   4
   3  17  -1 239.015 219.811   4
  -3  18   0 46.4593 130.498   4
  -3  17   0 92.4196 174.546   4
  -3  16   0 235.745 197.233   4
   3 -15   0 1743.93 315.476   6
  -3  15   0 1905.09 356.468   4
  -3  14   0 408.811 185.709   4
   3 -14   0 657.951 215.756   6
  -3  13   0 18807.8 986.500   4
   3 -13   0 17506.4 911.060   6
  -3  12   0 188.971 129.140   4
   3 -12   0 216.732 112.832   6
   3 -11   0 21387.6 917.178   6
  -3  11   0 20486.0 940.115   4
   3 -10   0 1262.91 209.792   6
  -3  10   0 1149.57 207.967   4
  -3   9   0 15016.1 704.782   4
   3  -9   0 14998.0 573.268   7
   3  -9   0 14514.0 671.149   6
  -3   8   0 8230.32 480.366   4
   3  -8   0 8800.42 477.811   6
   3  -8   0 8590.92 408.753   7
   3  -7   0 5595.48 715.379  14
   3  -7   0 4776.02 287.421   7
  -3   7   0 4718.13 335.360   4
   3  -7   0 5468.21 349.816   6
  -3   7   0 4857.32 527.244  10
   3  -6   0 165.527 62.6473   7
   3  -6   0-63.8813 94.5208  14
  -3   6   0 141.166 75.6001   4
   3  -6   0 121.309 72.2408   6
  -3   6   0 346.232 149.337  10
  -3   5   0 81139.5 1751.95   4
   3  -5   0 79778.3 1713.71   7
   3  -5   0 81815.9 2722.12  14
   3  -5   0 81514.2 1768.20   6
   3  -4   0 6114.72 308.048   6
  -3   4   0 6737.27 309.301   4
  -3   4   0 6291.38 357.708   2
   3  -4   0 5774.11 294.496   7
   3  -4   0 6246.95 614.059  14
  -3   3   0 213916. 3837.38   4
  -3   3   0 208537. 3996.63   2
   3  -3   0 210758. 3917.95   7
   3  -3   0 218819. 4818.37  14
   3  -3   0 211500. 3905.74   6
  -3   2   0 17286.1 479.860   4
  -3   2   0 18188.2 585.048   2
   3  -2   0 17144.1 562.959   7
   3  -2   0 18467.3 611.850  13
   3  -2   0 17770.0 885.287  14
   3  -1   0 246347. 4502.91   5
  -3   1   0 245426. 4474.14   2
   3  -1   0 243799. 4884.95  14
   3  -1   0 235231. 4529.74  13
   3   0   0 5419.96 335.761  13
   3   0   0 6410.07 337.381   5
  -3   0   0 5695.84 319.264   2
   3   0   0 6616.98 383.031  14
  -3  -1   0 1369.54 149.513   2
   3   1   0 1271.91 165.020  13
   3   1   0 1320.54 122.495  14
  -3  -1   0 1156.77 121.729   9
   3   2   0 1284.25 165.220  13
  -3  -2   0 1470.09 150.296   1
  -3  -2   0 1594.85 146.830   9
  -3  -2   0 1209.19 233.647  12
  -3  -3   0 39562.2 1490.20  12
  -3  -3   0 40405.7 1030.51   1
  -3  -3   0 41443.8 1048.71   9
   3   3   0 40893.3 1119.63  13
  -3  -4   0 10675.1 477.613   9
  -3  -4   0 10165.9 445.655   1
  -3  -4   0 10146.4 726.629  12
   3   4   0 10461.7 737.475  12
  -3  -5   0 194524. 3823.41   1
  -3  -5   0 194628. 3969.56  11
  -3  -5   0 197242. 3919.46   9
  -3  -6   0 230.779 88.3058   1
  -3  -6   0 272.281 115.601  11
  -3  -6   0 415.930 130.604   9
  -3  -7   0 66843.0 1719.24   1
  -3  -7   0 64173.8 1799.41  11
  -3  -7   0 67033.8 1839.70   9
  -3  -8   0 5014.84 394.117   1
   3   8   0 5241.83 461.935   4
  -3  -8   0 4578.00 417.508  11
   3   9   0 7489.16 580.578   4
   3  10   0 4520.84 484.993   4
   3  11   0 7196.88 638.651   4
   3  12   0 469.520 224.509   4
   3  13   0 4896.87 598.592   4
   3  14   0 985.779 319.083   4
   3  15   0 10134.2 903.108   4
   3  16   0 57.6838 172.444   4
   3  17   0 471.829 215.055   4
  -3  17  -1 2769.26 436.591   4
  -3  16  -1 101.463 153.926   4
   3 -16   1 174.698 157.081   6
  -3  15  -1 282.286 177.826   4
   3 -15   1 255.397 171.298   6
   3 -14   1 10432.3 728.112   6
  -3  14  -1 10619.2 748.022   4
  -3  13  -1 1551.31 292.408   4
   3 -13   1 1694.02 307.130   6
  -3  12  -1 20277.4 962.103   4
   3 -12   1 20027.7 953.976   6
  -3  11  -1 1876.32 269.967   4
   3 -11   1 1983.66 279.186   6
  -3  10  -1 64338.8 1796.93   4
   3 -10   1 68164.6 1844.81   6
   3 -10   1 66899.3 1662.92   7
  -3   9  -1 5722.51 412.300   4
   3  -9   1 5737.94 425.494   6
   3  -9   1 5746.28 366.489   7
   3  -8   1 38.7597 63.1656   7
  -3   8  -1 141.845 64.0400   4
   3  -8   1 56.2266 79.0058   6
  -3   7  -1 20307.3 1117.64  10
  -3   7  -1 18803.8 692.304   4
   3  -7   1 19976.5 1368.55  14
   3  -7   1 19219.1 684.713   7
   3  -7   1 19259.2 737.287   6
  -3   6  -1 12548.5 499.356   4
   3  -6   1 12170.4 509.094   7
   3  -6   1 13562.2 1050.93  14
   3  -6   1 12168.7 539.568   6
  -3   5  -1 13832.9 483.777   4
   3  -5   1 13111.4 523.045   7
   3  -5   1 13105.4 531.905   6
  -3   4  -1 342811. 5989.03   4
   3  -4   1 342430. 6146.56   7
   3  -4   1 337528. 7200.63  14
   3  -4   1 331918. 6138.62   6
  -3   3  -1 54872.1 1290.20   2
   3  -3   1 55550.7 1302.89   7
   3  -3   1 52734.0 1835.58  14
   3  -2   1 210527. 4477.70  14
   3  -2   1 204046. 3955.87   5
  -3   2  -1 204812. 3801.61   2
   3  -2   1 208331. 3872.56   7
  -3   2  -1 198523. 4443.11  14
   3  -2   1 200962. 3886.79  13
  -3   1  -1 8829.55 367.527   2
   3  -1   1 8857.80 539.046  14
   3  -1   1 8898.95 454.158   5
  -3   1  -1 9736.55 568.520  14
   3  -1   1 7932.97 402.968  13
  -3   0  -1 280631. 5285.01  14
   3   0   1 275473. 5229.03  13
  -3   0  -1 279127. 5083.79   2
  -3  -1  -1 796.176 102.973   3
  -3  -1  -1 805.617 105.770  14
   3   1   1 718.134 128.061  13
  -3  -2  -1 36009.2 1025.84   1
  -3  -2  -1 37029.7 862.350   9
   3   2   1 34265.7 1032.12  13
  -3  -2  -1 35184.7 1478.26  12
  -3  -3  -1 61587.8 2102.86  12
  -3  -3  -1 63140.8 1541.17   1
   3   3   1 63921.5 1576.92  13
  -3  -3  -1 66484.5 1444.30   9
  -3  -4  -1 88458.1 1961.67   1
  -3  -4  -1 83630.7 1669.55  14
   3   4   1 82474.5 1698.77   3
  -3  -4  -1 86499.5 2628.66  12
   3   4   1 85399.7 1979.03  13
  -3  -4  -1 89686.4 1905.59   9
  -3  -5  -1 583.816 125.496   9
  -3  -5  -1 631.436 107.989  14
  -3  -5  -1 540.068 138.003  11
  -3  -5  -1 803.689 152.537   1
   3   5   1 630.434 201.044  12
  -3  -6  -1 219642. 4503.18   1
  -3  -6  -1 239650. 4494.27  14
   3   6   1 222447. 4610.88   4
   3   6   1 244831. 5564.26  12
  -3  -6  -1 219170. 4600.13  11
  -3  -7  -1 7337.13 493.081  14
   3   7   1 5600.24 455.856   4
  -3  -7  -1 6004.64 437.429   1
  -3  -7  -1 6702.05 485.525  11
  -3  -8  -1 60226.3 1786.16  11
   3   8   1 60110.7 1834.11   4
  -3  -8  -1 61062.9 1752.59   1
  -3  -9  -1 7683.58 580.535  11
   3   9   1 8221.61 629.059   4
  -3  -9  -1 9591.95 625.522   1
   3  10   1 4247.06 476.084   4
   3  11   1 339.783 191.932   4
   3  12   1 14104.7 970.244   4
   3  13   1 17.7731 159.234   4
   3  14   1 12058.7 974.256   4
   3  15   1 565.666 272.545   4
   3  16   1 4417.77 618.759   4
   3 -18   2 1015.95 294.657   6
   3 -17   2 296.383 195.179   6
   3 -16   2 827.064 253.460   6
  -3  15  -2 1774.39 319.690   4
   3 -15   2 1763.63 335.063   6
  -3  14  -2 6780.68 578.142   4
   3 -14   2 6975.90 611.446   6
   3 -13   2 13833.6 836.736   6
  -3  13  -2 13006.5 781.192   4
  -3  12  -2 16888.4 844.725   4
   3 -12   2 16056.2 862.512   6
  -3  11  -2 26575.8 1045.22   4
   3 -11   2 29184.8 1141.14   6
   3 -11   2 27021.9 993.020   7
  -3  10  -2 1874.68 246.830   4
   3 -10   2 1773.26 228.490   7
   3 -10   2 1664.61 268.796   6
   3  -9   2 18575.3 755.146   7
   3  -9   2 19976.3 841.948   6
  -3   9  -2 18949.5 763.059   4
  -3   8  -2 138.778 76.5046   4
   3  -8   2-45.1837 80.3939   7
   3  -8   2 111.035 104.044   6
   3  -7   2 2948.43 515.138  14
  -3   7  -2 3348.75 253.723   4
   3  -7   2 3243.39 301.067   6
  -3   6  -2 154.028 64.3776   4
   3  -6   2 243.444 172.541  14
   3  -6   2 343.560 106.338   7
   3  -6   2 244.010 102.488   6
   3  -5   2 128229. 2678.25   7
  -3   5  -2 127908. 3739.07  14
   3  -5   2 129783. 2688.41   6
  -3   5  -2 129065. 2474.18   4
   3  -5   2 134699. 3746.99  14
   3  -4   2 25135.7 806.841   7
  -3   4  -2 25828.6 615.319   4
  -3   4  -2 25515.7 1314.50  14
   3  -4   2 25887.4 803.927   6
   3  -3   2 206362. 4071.22   5
  -3   3  -2 203606. 3824.35   2
  -3   3  -2 200450. 4669.54  14
   3  -3   2 203494. 3906.67   7
   3  -2   2 56538.0 1292.03   8
   3  -2   2 56388.5 1370.57   7
  -3   2  -2 56241.7 1250.56   2
   3  -2   2 53441.2 1357.46  13
   3  -2   2 56970.8 1516.53   5
  -3   2  -2 55655.5 1787.96  14
   3  -1   2 102933. 2031.03   8
   3  -1   2 101452. 2188.75   7
   3  -1   2 105471. 2215.08  13
  -3   1  -2 102692. 2047.66   2
  -3   1  -2 102663. 2524.90  14
   3  -1   2 101625. 2341.10   5
   3   0   2 50229.8 1320.43  13
  -3   0  -2 49445.3 1401.28  14
  -3   0  -2 49861.3 1147.87   2
   3   1   2 6541.05 295.176   8
   3   1   2 5280.52 361.285  13
  -3  -1  -2 5651.60 374.090   3
   3   2   2 271.453 98.6402  13
  -3  -2  -2 267.888 54.4816   9
  -3  -2  -2 519.829 201.038  12
  -3  -2  -2 332.246 101.327   1
   3   3   2 26705.2 824.467   4
  -3  -3  -2 23288.6 862.554   1
   3   3   2 25890.9 872.605  13
   3   3   2 26287.6 727.114   3
  -3  -3  -2 24562.3 1290.57  12
   3   4   2 4925.01 341.916   4
  -3  -4  -2 4890.99 569.359  12
  -3  -4  -2 4115.51 334.792   1
   3   4   2 4603.82 341.143  13
   3   4   2 4884.39 290.510   3
  -3  -5  -2 136529. 3025.73   1
   3   5   2 136997. 2982.85  13
   3   5   2 140020. 2867.31   3
   3   5   2 138864. 3009.28   4
   3   6   2 26083.7 1005.34   4
  -3  -6  -2 25881.0 1000.63   1
  -3  -6  -2 30056.8 1029.14  14
   3   6   2 26909.9 980.227  13
   3   6   2 29908.1 1576.19  12
  -3  -6  -2 25285.6 1015.95  11
  -3  -7  -2 26396.9 1056.92   1
   3   7   2 27099.0 1081.09   4
  -3  -7  -2 26646.5 1066.32  11
  -3  -8  -2 3109.10 358.262   1
   3   8   2 2925.24 354.551   4
  -3  -8  -2 3325.24 373.627  11
  -3  -9  -2 12246.3 759.077   1
   3   9   2 13114.3 806.037   4
  -3  -9  -2 12503.1 759.898  11
   3  10   2 3573.08 450.765   4
   3  11   2 428.156 211.527   4
   3  12   2 4392.27 543.312   4
   3  13   2 2312.38 423.198   4
   3  14   2 520.528 236.022   4
   3  15   2 6105.50 730.470   4
   3  16   2 1026.89 339.578   4
   3 -18   3 388.191 216.148   6
   3 -17   3 746.731 270.819   6
   3 -16   3 1270.73 305.967   6
   3 -15   3 1022.61 281.286   6
   3 -14   3 2903.44 398.396   6
   3 -13   3 10508.0 730.930   6
  -3  12  -3 3698.82 380.696   4
   3 -12   3 4576.89 466.521   6
   3 -12   3 4312.48 403.080   7
  -3  11  -3 37845.5 1265.96   4
   3 -11   3 38764.7 1407.79   6
   3 -11   3 38688.6 1281.45   7
  -3  10  -3 13095.0 640.476   4
   3 -10   3 12940.3 664.961   7
   3 -10   3 14237.8 756.878   6
  -3   9  -3 92554.1 2135.86   4
   3  -9   3 90140.7 2225.91   7
   3  -9   3 95657.8 2351.01   6
   3  -8   3 213.934 89.8557   7
  -3   8  -3 224.944 79.0897   4
   3  -8   3 71.6529 89.5104   6
  -3   7  -3 832.947 121.893   4
  -3   7  -3 818.412 327.654  14
   3  -7   3 879.566 177.171   6
   3  -7   3 573.457 134.662   7
  -3   6  -3 718.916 99.3525   4
   3  -6   3 561.190 135.950   6
   3  -6   3 822.875 159.153   7
   3  -5   3 8150.80 453.001   7
  -3   5  -3 9228.36 830.645  14
  -3   5  -3 7844.98 292.358   4
   3  -5   3 7787.27 435.323   6
   3  -4   3 42104.3 1235.17   8
   3  -4   3 41951.7 1308.90   5
  -3   4  -3 42444.1 1791.44  14
   3  -4   3 41984.2 1163.32   6
   3  -4   3 43485.1 1201.01   7
   3  -3   3 118290. 2764.26   5
   3  -3   3 121412. 2571.34   8
  -3   3  -3 123050. 2411.41   2
   3  -3   3 118637. 2555.81   7
  -3   3  -3 118910. 3235.68  14
   3  -2   3 37199.3 1030.65   8
  -3   2  -3 37879.5 914.887   2
   3  -2   3 36731.1 1063.60   7
  -3   2  -3 39104.2 1472.92  14
   3  -2   3 37255.2 1219.26   5
   3  -1   3 107648. 2284.72  13
   3  -1   3 103112. 2190.92   8
  -3   1  -3 104973. 2678.75  14
  -3   1  -3 105487. 2078.31   2
   3  -1   3 108403. 2294.05   7
   3   0   3 52332.4 1272.63   8
  -3   0  -3 52947.8 1652.12   3
   3   0   3 56051.0 1382.81   7
   3   0   3 52764.4 1383.73  13
   3   1   3 128372. 2638.82   8
   3   1   3 130288. 2499.91   4
  -3  -1  -3 132506. 2916.68   1
   3   1   3 129726. 2712.04   7
   3   1   3 131116. 2796.18  13
  -3  -1  -3 131773. 3036.92   3
   3   2   3 11741.6 573.781  13
  -3  -2  -3 11513.5 601.829   1
  -3  -2  -3 11876.9 914.267  12
   3   2   3 11392.9 462.123   4
   3   3   3 1147.99 174.982  13
   3   3   3 1460.37 182.451   3
  -3  -3  -3 1096.22 283.893  12
  -3  -3  -3 1395.81 203.655   1
   3   3   3 1372.04 170.409   4
   3   4   3 2005.81 229.502   4
  -3  -4  -3 2435.43 283.104   1
   3   4   3 2372.32 240.890   3
  -3  -4  -3 2191.12 414.848  12
   3   4   3 2304.23 249.672  13
   3   5   3 9970.51 555.317  13
   3   5   3 10775.1 577.992   4
  -3  -5  -3 10931.9 626.578   1
   3   5   3 11604.6 578.758   3
  -3  -6  -3 18326.8 875.087   1
   3   6   3 18818.7 849.095   4
   3   6   3 20061.8 839.528  13
  -3  -6  -3 19614.5 886.210  11
   3   7   3 63189.3 1765.35  13
  -3  -7  -3 59863.4 1849.67   1
   3   7   3 60707.8 1804.14   4
  -3  -7  -3 59031.2 1803.22  11
  -3  -8  -3 4357.95 457.754   1
  -3  -8  -3 4817.06 459.019  11
   3   8   3 4257.42 445.451   4
   3   8   3 4852.84 430.947  13
  -3  -9  -3 13493.5 802.550  11
  -3  -9  -3 13439.8 837.853   1
   3   9   3 13219.2 829.133   4
  -3 -10  -3 490.196 203.470  11
   3  10   3 526.394 206.348   4
  -3 -10  -3 385.667 206.756   1
   3  11   3 4208.82 519.535   4
   3  12   3 164.363 170.713   4
   3  13   3 556.860 240.572   4
   3  13   3 1258.61 302.866  13
   3  14   3-108.081 218.563   4
   3  15   3 2543.45 459.804   4
   3 -17   4 101.346 184.827   6
   3 -16   4 1582.73 352.575   6
   3 -15   4 2242.04 383.986   6
   3 -14   4 293.658 168.762   6
   3 -13   4 339.800 162.699   7
   3 -13   4 379.715 191.612   6
   3 -12   4 15774.4 829.822   7
   3 -12   4 17664.8 949.940   6
   3 -11   4 840.866 203.444   7
   3 -11   4 568.866 205.579   6
   3 -10   4 32436.2 1237.92   6
   3 -10   4 30572.3 1144.15   7
   3  -9   4 7481.13 510.446   7
   3  -9   4 8773.30 580.487   6
   3  -8   4 95186.3 2325.58   7
   3  -8   4 95918.5 2380.80   6
   3  -7   4 1867.07 242.882   7
   3  -7   4 1503.82 218.073   6
   3  -6   4 11805.1 593.894   7
   3  -6   4 11209.6 576.943   6
   3  -5   4 4861.32 399.765   8
   3  -5   4 4367.70 342.973   7
   3  -5   4 4168.96 391.414   5
   3  -5   4 4365.81 335.822   6
  -3   5  -4 4523.42 599.669  14
   3  -4   4 45548.3 1293.84   7
  -3   4  -4 45281.1 1914.11  14
   3  -4   4 44770.7 1472.66   5
   3  -4   4 45473.8 1357.85   8
   3  -3   4 1317.82 217.435   5
  -3   3  -4 1358.36 301.725  14
  -3   3  -4 1384.12 142.790   2
   3  -3   4 1133.21 173.786   8
   3  -3   4 1352.78 188.931   7
  -3   2  -4 244044. 4432.48   2
   3  -2   4 243418. 4746.04   8
   3  -2   4 253353. 4757.25   7
  -3   2  -4 243479. 5438.46  14
  -3   1  -4 1438.44 275.709   3
   3  -1   4 1495.20 182.868   8
   3  -1   4 2053.23 221.313   7
   3  -1   4 1686.66 187.479  13
   3   0   4 154119. 2884.12   4
   3   0   4 162820. 3238.51   8
   3   0   4 162408. 3256.80   7
   3   0   4 161331. 3245.17  13
  -3   0  -4 168809. 3902.06   3
   3   1   4 30498.3 788.547   4
  -3  -1  -4 31037.9 1287.93   3
   3   1   4 30043.0 957.329   7
   3   1   4 30330.4 987.430  13
  -3  -1  -4 29217.6 1102.31   1
   3   1   4 31016.2 974.884   8
   3   2   4 29275.2 988.803  13
   3   2   4 29987.0 985.092   8
   3   2   4 27765.5 824.199   4
   3   2   4 28340.2 925.386   7
  -3  -2  -4 29013.5 1563.66  12
  -3  -2  -4 27750.2 1069.84   1
   3   3   4 27222.5 973.311  13
  -3  -3  -4 27144.0 1056.50   1
   3   3   4 27517.0 876.829   4
  -3  -3  -4 25769.4 1475.90  12
   3   3   4 27072.6 901.363   7
   3   3   4 28439.0 1030.18   3
   3   4   4 4866.80 397.042   3
   3   4   4 4416.58 360.228  13
  -3  -4  -4 4015.10 385.988   1
   3   4   4 3773.27 316.823   4
  -3  -4  -4 4591.70 616.514  12
   3   5   4 1.09436 85.3207   4
   3   5   4 239.779 96.1647  13
  -3  -5  -4 43.3783 73.1561   1
  -3  -6  -4 42289.6 1465.45  11
   3   6   4 45474.3 1439.82   4
  -3  -6  -4 44530.7 1544.63   1
   3   6   4 45505.3 1408.16  13
  -3  -7  -4 360.445 182.962   1
  -3  -7  -4 111.223 106.845  11
   3   7   4 171.379 100.281  13
   3   7   4 397.489 164.666   4
  -3  -8  -4 42576.4 1625.41   1
   3   8   4 42244.4 1535.31   4
   3   8   4 43047.9 1466.58  13
  -3  -8  -4 42722.1 1533.70  11
  -3  -9  -4 6989.43 637.115   1
   3   9   4 7832.58 631.229   4
   3   9   4 7984.40 601.342  13
  -3  -9  -4 7461.08 604.340  11
  -3 -10  -4 15174.7 1005.88   1
   3  10   4 15385.1 955.798   4
   3  10   4 16117.2 910.854  13
  -3 -10  -4 15525.5 920.665  11
   3  11   4 2034.27 364.545   4
   3  12   4 249.717 165.410   4
   3  13   4-246.505 231.999   4
   3  14   4 1385.67 356.160   4
   3  15   4 508.967 265.486   4
   3 -17   5 1766.22 356.419   6
   3 -16   5 461.434 192.940   6
   3 -15   5 6096.36 631.007   6
   3 -14   5 681.910 217.698   6
   3 -13   5 4308.69 453.994   7
   3 -13   5 4920.54 527.123   6
   3 -12   5 7484.62 579.289   7
   3 -12   5 8923.35 678.990   6
   3 -11   5 12726.0 757.636   7
   3 -11   5 13969.9 824.455   6
   3 -10   5 465.042 200.855   6
   3 -10   5 300.374 144.101   7
   3  -9   5 43605.4 1447.36   6
   3  -9   5 38862.9 1365.78   7
   3  -8   5 664.841 182.647   7
   3  -8   5 750.023 190.534   6
   3  -7   5 921.575 196.889   7
   3  -7   5 778.935 205.473   5
   3  -7   5 605.601 161.280   6
   3  -6   5 24683.9 1123.13   5
   3  -6   5 26487.9 1111.04   8
   3  -6   5 26830.3 1013.51   7
   3  -6   5 28569.5 1020.75   6
   3  -5   5 7926.55 494.366   7
  -3   5  -5 8019.35 833.185  14
   3  -5   5 8947.17 582.712   8
   3  -5   5 7675.41 593.363   5
   3  -4   5 492.817 178.278   5
  -3   4  -5 328.139 171.144  14
   3  -4   5 288.336 130.284   8
   3  -4   5 274.683 115.699   7
  -3   3  -5 40576.1 1833.74   3
   3  -3   5 41751.7 1306.17   8
  -3   3  -5 41305.4 1003.17   2
   3  -3   5 39660.1 1235.15   7
  -3   3  -5 41678.2 1792.20  14
   3  -3   5 41361.3 1450.28   5
  -3   2  -5 3557.57 197.354   2
   3  -2   5 4702.19 355.804   7
  -3   2  -5 4528.00 549.336   3
   3  -2   5 4720.95 367.736   8
   3  -1   5 41351.4 1252.41   8
   3  -1   5 40267.8 1208.35   7
  -3   1  -5 39979.6 1725.14   3
   3  -1   5 42494.0 1160.44  13
   3   0   5 1691.91 195.239  13
   3   0   5 2169.86 246.889   8
   3   0   5 1847.05 227.520   7
  -3   0  -5 2050.24 352.227   3
   3   0   5 1558.10 126.167   4
  -3  -1  -5 89075.5 2685.22   3
   3   1   5 81793.3 1783.68   4
   3   1   5 88440.0 2121.17   8
   3   1   5 90719.0 2046.12  13
  -3  -1  -5 83674.7 2284.29   1
   3   1   5 89631.5 2049.68   7
  -3  -1  -5 77741.3 2946.78  12
   3   2   5 720.598 154.825   8
   3   2   5 585.207 107.013   4
  -3  -2  -5 606.020 155.855   1
   3   2   5 632.644 131.263   7
  -3  -2  -5 651.110 261.041  12
   3   3   5 308.857 108.027   8
  -3  -3  -5 127.979 76.0877   1
  -3  -3  -5-166.572 150.413  12
   3   3   5 104.663 55.8557   4
   3   3   5 83.0988 71.4773  13
   3   3   5 61.2288 57.7919   7
   3   3   5-30.3216 55.3011   3
   3   4   5 21593.2 828.500   4
  -3  -4  -5 21041.6 990.485   1
   3   4   5 20780.4 798.447   7
   3   4   5 22646.3 899.036  13
   3   5   5 4837.75 399.017  13
   3   5   5 4212.40 368.059   4
  -3  -5  -5 4270.02 443.892   1
   3   5   5 4268.26 333.772   7
  -3  -6  -5 74.5019 157.469   1
   3   6   5 181.352 107.809   4
   3   6   5 10.6871 113.410  13
  -3  -7  -5 25562.9 1217.92   1
   3   7   5 24131.2 1064.62   4
   3   7   5 26129.5 1059.76  13
  -3  -7  -5 25126.7 1123.19  11
  -3  -8  -5 131.945 114.632   1
   3   8   5 28.3420 104.628   4
  -3  -8  -5 99.4811 110.796  11
  -3  -9  -5 5047.75 574.481   1
   3   9   5 4310.36 488.271   4
  -3  -9  -5 5834.92 545.123  11
  -3 -10  -5 664.576 207.353  11
   3  10   5 945.438 264.939   4
  -3 -10  -5 130.990 172.539   1
  -3 -11  -5 4585.79 600.710   1
   3  11   5 4242.62 530.998   4
   3  12   5 455.853 233.383   4
   3  13   5 179.625 160.204   4
   3  14   5 370.251 253.306   4
   3 -17   6 690.344 242.616   6
   3 -16   6 1381.25 327.372   6
   3 -15   6 516.634 245.441   6
   3 -14   6 1591.73 318.746   7
   3 -14   6 2604.90 422.311   6
   3 -13   6 270.901 125.721   7
   3 -13   6 505.537 177.142   6
   3 -12   6 1.60338 168.355   6
   3 -12   6-187.975 167.501   7
   3 -11   6 6538.97 548.878   7
   3 -11   6 5895.55 558.213   6
   3 -10   6 2864.06 359.720   7
   3 -10   6 2635.24 392.447   5
   3 -10   6 2587.59 351.821   6
   3  -9   6 11988.7 723.280   6
   3  -9   6 10763.8 687.533   7
   3  -9   6 11740.5 813.294   5
   3  -8   6 33126.2 1416.88   5
   3  -8   6 32439.2 1225.55   6
   3  -8   6 32707.0 1229.36   7
   3  -7   6 7719.94 639.345   5
   3  -7   6 7983.15 557.978   6
   3  -7   6 7658.15 542.730   7
   3  -6   6 6316.04 541.393   8
   3  -6   6 5984.25 466.139   7
   3  -6   6 6053.59 552.841   5
   3  -5   6 3601.30 384.971   8
   3  -5   6 3055.23 326.384   7
   3  -5   6 2980.38 382.510   5
   3  -4   6 298.107 153.261   5
   3  -4   6 413.176 116.175   7
  -3   4  -6 788.867 278.610  14
  -3   4  -6 314.215 78.7438   2
   3  -4   6 722.694 178.514   8
  -3   4  -6 75.0345 143.918   3
   3  -3   6 14082.3 738.596   8
   3  -3   6 15023.6 704.372   7
  -3   3  -6 14968.3 1136.10   3
   3  -2   6 717.457 156.627   7
   3  -2   6 1208.32 207.490   8
  -3   2  -6 808.261 267.229   3
   3  -1   6 4190.81 372.466   8
   3  -1   6 3724.52 330.910   7
  -3   1  -6 4400.86 576.155   3
   3   0   6 5601.13 358.018  13
   3   0   6 5788.41 440.586   8
   3   0   6 5372.10 388.535   7
  -3   0  -6 5050.81 469.042   1
  -3   0  -6 5047.22 621.639   3
  -3  -1  -6 4531.52 441.026   1
   3   1   6 4199.06 382.749   8
   3   1   6 3508.86 316.420   7
   3   1   6 3866.11 305.942  13
  -3  -1  -6 4280.77 625.570  12
   3   2   6 13738.2 565.908   4
   3   2   6 14696.3 750.123   8
   3   2   6 13727.9 638.807   7
  -3  -2  -6 13216.4 790.407   1
   3   2   6 14499.4 642.458  13
   3   3   6 4016.17 346.478  13
   3   3   6 4399.24 413.767   8
  -3  -3  -6 3580.75 407.908   1
   3   3   6 4421.69 348.572   7
   3   3   6 4186.67 325.708   4
   3   4   6 12716.1 634.776   4
   3   4   6 12680.5 755.535   8
  -3  -4  -6 11218.1 759.114   1
   3   4   6 12069.5 593.924   7
   3   5   6 1633.45 249.578   4
  -3  -5  -6 1753.91 305.162   1
  -3  -6  -6 305.325 142.492   1
   3   6   6 220.686 113.960   4
  -3  -7  -6 5973.40 530.574  11
  -3  -7  -6 5832.04 614.092   1
   3   7   6 6297.04 529.536   4
  -3  -8  -6 1605.15 342.509   1
   3   8   6 2683.37 371.049   4
  -3  -8  -6 2057.32 327.506  11
  -3  -9  -6 485.767 229.177   1
   3   9   6 174.045 160.095   4
   3  10   6 3362.16 470.305   4
  -3 -10  -6 2820.14 491.374   1
  -3 -11  -6 872.599 321.877   1
   3  11   6 703.604 250.801   4
   3  12   6 953.265 291.077   4
   3  13   6-47.2737 163.909   4
   3  14   6 678.207 277.438   4
   3 -16   7 1837.91 404.546   6
   3 -15   7 9794.13 933.159   5
   3 -15   7 7507.91 688.678   7
   3 -15   7 9377.57 817.577   6
   3 -14   7 750.119 253.237   5
   3 -14   7 364.716 178.111   7
   3 -14   7 891.705 280.041   6
   3 -13   7 1678.60 385.043   5
   3 -13   7 1398.56 314.880   7
   3 -13   7 1581.81 317.848   6
   3 -12   7 2239.36 408.105   5
   3 -12   7 2799.38 404.661   6
   3 -12   7 2142.07 340.350   7
   3 -11   7 4724.32 574.799   5
   3 -11   7 3315.14 424.736   7
   3 -11   7 4631.20 495.727   6
   3 -10   7 2479.41 408.438   5
   3 -10   7 2341.83 336.396   6
   3 -10   7 1964.53 319.777   7
   3  -9   7 4391.03 538.245   5
   3  -9   7 4827.04 470.472   7
   3  -9   7 4428.63 452.108   6
   3  -8   7 19663.4 976.699   7
   3  -8   7 20733.0 981.856   6
   3  -8   7 21544.3 1175.72   5
   3  -7   7 9585.15 724.798   8
   3  -7   7 9805.92 642.450   7
   3  -7   7 9223.37 736.214   5
   3  -6   7 10472.4 671.291   7
   3  -6   7 11540.5 771.687   8
   3  -6   7 11924.3 819.293   5
   3  -5   7 88764.8 2343.17   7
   3  -5   7 92379.1 2521.08   8
   3  -4   7 13421.9 709.711   7
   3  -4   7 12862.1 770.106   8
   3  -3   7 2506.65 317.162   8
   3  -3   7 2197.95 286.996   7
   3  -2   7 25839.0 1083.84   8
   3  -2   7 24402.8 972.041   7
  -3   2  -7 25975.1 1612.82   3
   3  -1   7 26.7282 86.5677   7
  -3   1  -7 134.699 97.2420   1
   3  -1   7-65.8549 106.049   8
  -3   1  -7 117.564 123.321   3
   3   0   7 23130.1 1007.89   8
  -3   0  -7 23058.4 1462.38   3
   3   0   7 23232.7 908.093   7
  -3   0  -7 21175.0 1085.56   1
   3   1   7 39768.1 1387.95   8
   3   1   7 35694.8 1191.86   7
  -3  -1  -7 36175.5 1450.80   1
   3   2   7 23490.3 1041.31   8
   3   2   7 21713.4 865.639   7
  -3  -2  -7 20909.5 1082.38   1
  -3  -3  -7 15692.7 927.915   1
   3   3   7 18197.9 921.519   8
   3   3   7 16161.0 727.389   7
   3   4   7-75.5488 128.020   8
   3   4   7 295.432 130.601   4
  -3  -4  -7 77.3953 127.767   1
   3   5   7 28388.2 1100.58   4
   3   5   7 29481.5 1305.04   8
  -3  -5  -7 26827.1 1322.25   1
  -3  -6  -7 1421.67 302.686   1
   3   6   7 938.940 215.622   4
  -3  -7  -7 1179.94 311.715   1
   3   7   7 1083.16 246.788   4
  -3  -8  -7 3905.89 528.029   1
   3   8   7 3217.67 416.596   4
  -3  -9  -7 625.566 275.514   1
   3   9   7 661.653 217.116   4
   3  10   7 3316.31 472.334   4
  -3 -10  -7 3104.93 520.659   1
  -3 -11  -7 9394.68 931.202   1
   3  11   7 8592.85 782.578   4
   3  12   7 989.764 311.115   4
   3  13   7 2457.42 466.203   4
   3 -16   8 1114.35 323.843   6
   3 -15   8 5142.36 622.068   6
   3 -15   8 3446.98 492.096   7
   3 -14   8 4811.06 565.931   7
   3 -14   8 6402.69 682.123   6
   3 -13   8 4522.29 532.583   7
   3 -13   8 4725.79 568.503   6
   3 -13   8 4885.85 641.989   5
   3 -12   8 8648.93 841.407   5
   3 -12   8 7136.56 655.038   7
   3 -12   8 8489.46 728.810   6
   3 -11   8 142.316 132.152   5
   3 -11   8-0.65438 127.077   7
   3 -11   8 174.537 142.668   6
   3 -10   8 446.994 200.216   5
   3 -10   8 510.590 197.077   7
   3 -10   8 438.201 197.764   6
   3  -9   8 4039.87 529.790   5
   3  -9   8 3375.95 414.239   7
   3  -9   8 4333.86 474.522   6
   3  -8   8 8898.67 755.288   8
   3  -8   8 8385.30 637.807   7
   3  -8   8 8788.62 761.226   5
   3  -7   8 8194.71 704.465   8
   3  -7   8 9825.70 785.333   5
   3  -7   8 8142.64 629.711   7
   3  -6   8 22242.5 1143.10   8
   3  -6   8 21478.2 1029.86   7
   3  -5   8 8663.26 614.817   7
   3  -5   8 9812.85 718.433   8
   3  -4   8 29992.6 1280.40   8
   3  -4   8 27921.3 1126.49   7
   3  -3   8 7391.72 586.880   8
   3  -3   8 6579.30 504.484   7
  -3   2  -8 15033.8 933.539   1
   3  -2   8 16053.5 881.838   8
   3  -2   8 16265.3 796.283   7
   3  -1   8 2335.79 290.046   7
   3  -1   8 2861.95 358.759   8
  -3   1  -8 2227.72 355.759   1
   3   0   8 11308.4 721.335   8
  -3   0  -8 9752.68 741.015   1
   3   0   8 9671.89 590.676   7
   3   1   8 15242.9 864.943   8
   3   1   8 14751.5 731.881   7
  -3  -1  -8 14707.7 918.248   1
   3   2   8 34534.2 1372.83   8
  -3  -2  -8 31547.8 1415.34   1
   3   2   8 30998.2 1120.51   7
   3   3   8 12717.1 802.137   8
  -3  -3  -8 10801.0 811.817   1
   3   3   8 10678.6 600.775   7
   3   4   8 31684.2 1376.16   8
  -3  -4  -8 29739.8 1418.31   1
  -3  -5  -8 3456.62 470.174   1
   3   5   8 4132.50 481.124   8
   3   6   8 2638.08 402.567   8
  -3  -6  -8 2584.68 437.502   1
  -3  -7  -8 571.475 253.904   1
   3   8   8 146.572 146.381   4
  -3  -8  -8 3.87715 120.246   1
  -3  -9  -8 263.289 212.361   1
   3   9   8 172.349 178.621   4
   3  10   8 2230.86 392.612   4
  -3 -10  -8 1958.70 447.068   1
  -3 -11  -8 1050.08 345.186   1
   3  11   8 1057.08 307.535   4
   3  12   8 2323.72 431.471   4
   3 -15   9 1958.77 388.638   7
   3 -15   9 2226.88 441.952   6
   3 -14   9 3867.03 522.696   7
   3 -14   9 5507.63 640.267   6
   3 -13   9 1119.40 322.238   6
   3 -13   9 1134.35 310.922   7
   3 -12   9 9624.34 790.300   6
   3 -12   9 9133.97 769.940   7
   3 -12   9 10051.8 925.356   5
   3 -11   9 4912.69 632.558   5
   3 -11   9 5326.38 563.583   6
   3 -11   9 3707.88 486.804   7
   3 -10   9 5304.49 630.653   5
   3 -10   9 4790.62 527.509   7
   3  -9   9 245.991 145.233   5
   3  -9   9 312.269 156.605   7
   3  -8   9 2742.07 448.292   8
   3  -8   9 2865.27 463.937   5
   3  -8   9 2580.56 377.484   7
   3  -7   9 1821.45 307.535   7
   3  -7   9 1788.27 346.505   8
   3  -6   9 13683.0 918.097   8
   3  -6   9 12658.4 799.521   7
   3  -5   9 19613.0 1078.82   8
   3  -5   9 18855.9 955.096   7
   3  -4   9 23222.8 1078.26   7
   3  -4   9 27549.7 1275.90   8
   3  -3   9 392.130 155.991   8
   3  -3   9 398.923 155.371   7
   3  -2   9 5890.11 485.267   7
   3  -2   9 6567.90 587.034   8
  -3   2  -9 5495.72 582.332   1
   3  -1   9 2004.88 332.036   8
  -3   1  -9 1656.21 340.942   1
   3  -1   9 1689.95 258.603   7
   3   0   9 7325.56 618.171   8
   3   0   9 6068.86 479.328   7
  -3   0  -9 6518.48 628.840   1
   3   1   9 1502.85 298.086   8
   3   1   9 1382.24 236.238   7
  -3  -1  -9 1444.38 310.940   1
   3   2   9 114.912 79.9260   7
  -3  -2  -9 796.510 252.034   1
   3   2   9 615.914 213.908   8
   3   3   9 3471.28 443.921   8
  -3  -3  -9 2951.90 457.498   1
   3   4   9 10909.6 800.421   8
  -3  -4  -9 10836.6 871.193   1
  -3  -5  -9 7081.72 727.968   1
  -3  -6  -9 15368.9 1100.75   1
  -3  -7  -9 84.8772 172.013   1
  -3  -8  -9 763.397 310.436   1
  -3  -9  -9 187.467 226.524   1
  -3 -10  -9 484.478 276.458   1
  -3 -11  -9 997.908 368.704   1
   3 -15  10 2640.66 464.803   7
   3 -14  10 195.334 198.307   7
   3 -13  10 8851.18 806.722   7
   3 -12  10 151.367 171.618   7
   3 -11  10 7026.99 674.087   7
   3 -11  10 6465.29 737.145   5
   3 -10  10 351.446 207.978   7
   3  -9  10 6379.69 620.931   7
   3  -8  10 4.73909 148.356   7
   3  -8  10 297.834 193.127   8
   3  -7  10 3368.56 486.303   8
   3  -7  10 2869.44 401.930   7
   3  -6  10 113.279 158.877   8
   3  -6  10 298.285 147.991   7
   3  -5  10 23906.1 1143.65   7
   3  -5  10 24754.5 1291.51   8
   3  -4  10 185.870 164.639   8
   3  -4  10 57.5473 155.657   7
  -3   4 -10 70.0314 144.432   1
   3  -3  10 40487.3 1519.33   7
  -3   3 -10 42342.6 1800.31   1
   3  -3  10 45811.3 1768.93   8
   3  -2  10 815.691 239.460   8
   3  -2  10 505.345 168.692   7
  -3   2 -10 338.356 184.954   1
   3  -1  10 12126.4 848.214   8
   3  -1  10 11543.2 715.630   7
  -3   1 -10 12098.9 904.775   1
   3   0  10 290.283 161.973   8
  -3   0 -10 436.541 234.668   1
   3   0  10 216.709 132.731   7
   3   1  10 1150.87 264.471   8
  -3  -1 -10 1225.42 326.329   1
   3   1  10 1038.97 205.840   7
  -3  -2 -10 565.342 227.400   1
   3   2  10 909.505 244.749   8
  -3  -3 -10 5661.34 642.607   1
  -3  -4 -10 837.582 276.014   1
  -3  -5 -10 8717.43 840.302   1
  -3  -6 -10 39.8076 156.049   1
  -3  -7 -10 7891.69 848.755   1
  -3  -8 -10 303.303 229.133   1
  -3  -9 -10 1377.11 387.768   1
  -3 -10 -10 61.6667 167.759   1
   3 -14  11 3901.79 556.946   7
   3 -13  11 3337.65 519.983   7
   3 -12  11 11330.1 918.393   7
   3 -11  11 618.966 281.016   7
   3 -10  11 5483.42 615.910   7
   3  -9  11 773.372 247.754   7
   3  -9  11 616.523 260.228   8
   3  -8  11 802.231 275.415   8
   3  -8  11-242.676 189.164   7
   3  -7  11 2621.61 457.426   8
   3  -7  11 2015.00 369.132   7
   3  -6  11 4191.99 571.533   8
   3  -6  11 4341.42 508.351   7
  -3   5 -11 1128.21 312.465   1
   3  -5  11 1111.66 293.257   8
   3  -5  11 1273.54 265.723   7
  -3   4 -11 22621.9 1341.49   1
   3  -4  11 26668.1 1384.31   8
   3  -4  11 22852.7 1140.09   7
  -3   3 -11 4814.10 604.300   1
   3  -3  11 5497.65 522.722   7
   3  -3  11 5912.22 627.554   8
  -3   2 -11 13880.5 1007.45   1
   3  -2  11 14276.7 851.000   7
   3  -2  11 13820.5 959.814   8
  -3   1 -11 72.1802 137.905   1
   3  -1  11 93.8188 124.789   7
   3  -1  11 273.898 147.584   8
   3   0  11 5058.14 572.106   8
   3   0  11 4543.75 456.051   7
  -3   0 -11 4545.27 576.355   1
  -3  -1 -11 275.148 197.871   1
  -3  -2 -11 5594.09 652.642   1
  -3  -3 -11 554.941 255.657   1
  -3  -4 -11 15530.1 1152.40   1
  -3  -5 -11 392.087 229.432   1
  -3  -6 -11 5412.94 720.956   1
  -3  -7 -11 1569.80 403.366   1
  -3  -8 -11 204.620 215.057   1
  -3  -9 -11-64.1340 255.789   1
   3 -13  12 2168.96 446.292   7
   3 -12  12 5171.62 643.513   7
   3 -11  12 2001.68 402.309   7
   3 -10  12 3171.80 481.614   7
   3  -9  12 3276.83 550.153   8
   3  -9  12 4217.30 551.355   7
   3  -8  12 9.83945 151.198   7
   3  -8  12 603.316 242.399   8
   3  -7  12 833.298 246.372   7
   3  -7  12 1212.79 338.985   8
  -3   6 -12 575.280 241.592   1
   3  -6  12 709.082 269.165   8
   3  -6  12 621.681 206.023   7
  -3   5 -12 3126.11 489.699   1
   3  -5  12 3747.82 541.652   8
   3  -5  12 2571.38 402.885   7
   3  -4  12 5889.64 675.544   8
  -3   4 -12 4849.92 605.514   1
   3  -4  12 5553.66 564.655   7
   3  -3  12 6238.90 673.860   8
   3  -3  12 5428.16 552.299   7
  -3   3 -12 5587.39 662.992   1
   3  -2  12 5653.60 546.513   7
  -3   2 -12 5320.98 643.785   1
  -3   1 -12 1255.65 338.596   1
   3  -1  12 1543.45 288.371   7
  -3   0 -12 4305.75 584.865   1
  -3  -1 -12-158.111 176.570   1
  -3  -2 -12-66.6147 210.189   1
  -3  -3 -12 557.266 268.837   1
  -3  -4 -12 776.103 278.423   1
  -3  -5 -12 2816.63 536.906   1
  -3  -6 -12 709.967 304.510   1
  -3  -7 -12 3263.52 604.555   1
   3 -12  13-151.513 199.687   7
   3 -11  13 1955.23 432.990   7
   3 -10  13 756.865 301.785   7
   3  -9  13 5977.84 773.457   8
   3  -9  13 6068.06 671.325   7
   3  -8  13 118.291 144.416   8
   3  -8  13 167.083 188.895   7
   3  -7  13 227.971 214.428   8
  -3   7 -13 302.067 190.381   1
   3  -7  13-19.5233 165.384   7
   3  -6  13 860.229 316.490   8
  -3   6 -13 934.916 300.672   1
   3  -6  13 1401.47 305.378   7
  -3   5 -13 300.031 189.097   1
   3  -5  13-12.9316 132.463   7
   3  -4  13 788.360 224.142   7
  -3   4 -13 1174.78 326.168   1
   3  -3  13 6964.88 642.917   7
  -3   3 -13 7111.05 769.753   1
   3  -2  13 38.8241 123.680   7
  -3   2 -13 238.691 182.062   1
  -3   1 -13 6449.73 741.482   1
  -3   0 -13 901.184 300.945   1
  -3  -1 -13 5144.36 667.406   1
  -3  -2 -13 322.890 214.000   1
  -3  -3 -13 51.5468 163.353   1
  -3  -4 -13 559.612 288.726   1
  -3  -5 -13 984.504 350.576   1
   3 -10  14 2769.49 477.337   7
   3  -9  14 704.854 274.144   7
   3  -8  14 1390.67 349.208   7
   3  -7  14 287.032 211.629   7
  -3   6 -14 284.051 193.712   1
   3  -6  14 982.353 283.904   7
  -3   5 -14 1430.49 375.165   1
   3  -5  14 1052.42 292.499   7
  -3   4 -14 1977.34 426.572   1
   3  -4  14 2250.76 390.918   7
   3  -3  14-44.1712 165.821   7
  -3   3 -14 285.574 187.620   1
  -3   2 -14 2209.86 455.147   1
  -3   1 -14 572.390 266.512   1
  -3   0 -14 3695.08 590.473   1
  -3  -1 -14 406.681 249.640   1
  -3  -2 -14 109.799 178.677   1
  -3  -3 -14 516.295 253.680   1
   3  -7  15 1670.11 384.002   7
   3  -6  15 495.863 222.387   7
   3  -5  15 102.076 147.287   7
  -3   4 -15-113.647 144.862   1
   3  -4  15-371.983 194.366   7
  -3   3 -15-72.9535 144.836   1
  -3   2 -15 257.904 214.346   1
  -3   1 -15 881.780 318.151   1
  -3   0 -15 110.859 180.269   1
  -4   2  17-30.1204 230.037   8
  -4   1  17 2151.29 546.872   8
  -4   0  17-10.9546 242.013   8
  -4  -1  17 35.3221 267.846   8
  -4  -2  17 156.663 226.871   8
  -4  -3  17 5176.97 841.276   8
  -4  -4  17 357.683 310.749   8
  -4  -5  17 5090.36 852.266   8
  -4  -6  17 1194.08 444.756   8
  -4  -7  17 2909.50 654.373   8
  -4  -8  17 374.104 298.995   8
  -4   5  16 400.941 288.626   8
  -4   4  16 3960.42 720.778   8
  -4   3  16 181.950 225.918   8
  -4   2  16 1031.65 353.964   8
  -4   1  16 89.6678 179.376   8
  -4   0  16 677.914 332.921   8
  -4  -1  16 201.800 276.093   8
  -4  -2  16 35.1993 227.183   8
  -4  -3  16 61.6029 281.700   8
  -4  -4  16 3158.57 647.684   8
  -4  -5  16 206.082 274.074   8
  -4  -6  16 6769.23 937.511   8
  -4  -7  16 1353.17 452.660   8
  -4  -8  16 2829.91 641.370   8
  -4  -9  16 217.657 214.734   8
  -4 -10  16 94.8716 193.925   8
  -4 -11  16-29.4786 180.110   8
  -4   7  15 282.984 248.043   8
  -4   6  15-152.319 307.700   8
  -4   5  15 265.675 263.986   8
  -4   4  15 4890.46 781.648   8
  -4   3  15 4105.21 700.233   8
  -4   2  15 3480.50 653.938   8
  -4   1  15 3948.40 686.481   8
  -4   0  15 471.025 296.996   8
  -4  -1  15 1473.15 422.213   8
  -4  -2  15 216.339 234.047   8
  -4  -3  15 472.415 313.590   8
  -4  -4  15 2596.22 565.798   8
  -4  -5  15 2800.36 579.569   8
  -4  -6  15 2771.40 597.782   8
  -4  -7  15 7380.81 939.835   8
  -4  -8  15 1970.46 505.339   8
  -4  -9  15 2345.87 584.095   8
  -4 -10  15 127.090 184.219   8
  -4 -11  15 291.738 331.638   8
  -4 -12  15 1832.19 518.641   8
  -4   9  14 631.992 263.173   4
  -4   8  14 845.079 264.221   4
  -4   8  14 656.858 323.905   8
  -4   7  14-224.998 230.284   8
  -4   7  14 248.317 195.432   4
  -4   6  14-8.58470 191.975   8
  -4   5  14 1092.51 386.626   8
  -4   4  14 775.628 407.671   8
  -4   3  14 4333.93 677.605   8
  -4   2  14 1959.04 451.549   8
  -4   1  14 9643.90 990.918   8
  -4   0  14 7885.38 901.454   8
  -4  -1  14 1696.85 416.254   8
  -4  -2  14 1410.03 386.820   8
  -4  -3  14 3207.58 569.043   8
  -4  -4  14-206.817 271.911   8
  -4  -5  14 6255.11 824.507   8
  -4  -6  14 3781.53 650.933   8
  -4  -7  14 9884.42 1057.17   8
  -4  -7  14 10220.2 821.194   9
  -4  -8  14 2573.03 565.718   8
  -4  -8  14 2594.13 426.654   9
  -4  -9  14 135.194 201.083   8
  -4  -9  14 68.9707 158.818   9
  -4 -10  14 3642.08 525.185   9
  -4 -10  14 3482.59 643.423   8
  -4 -11  14 153.517 199.169   8
  -4 -11  14 105.013 143.835   9
  -4 -12  14 31.6073 143.620   9
  -4 -13  14 1804.44 366.492   6
  -4 -13  14 1391.84 358.326   9
  -4 -14  14-28.7672 126.429   9
  -4 -14  14-182.195 169.767   6
  -4  10  13 2161.92 459.402   4
  -4   9  13 647.730 302.142   4
  -4   9  13 1418.84 460.649   8
  -4   8  13 2046.04 418.367   4
  -4   8  13 2111.70 496.389   8
  -4   7  13 43.8369 159.873   4
  -4   7  13 343.539 245.142   8
  -4   6  13-59.7895 180.663   4
  -4   6  13 151.046 200.049   8
  -4   5  13-169.530 184.301   4
  -4   5  13 362.788 247.417   8
  -4   4  13 1297.09 394.679   8
  -4   3  13 1739.16 430.051   8
   4  -3 -13 1530.56 292.110   1
  -4   2  13 2742.74 520.351   8
  -4   1  13 226.490 195.895   8
  -4   1  13-24.5116 119.152   9
  -4   0  13 3651.70 505.226   9
  -4   0  13 3754.02 604.328   8
  -4  -1  13 3719.15 505.300   9
  -4  -1  13 3955.29 605.871   8
  -4  -2  13 5782.62 741.855   8
  -4  -2  13 5484.55 600.717   9
  -4  -3  13 914.528 271.987   9
  -4  -3  13 728.664 329.916   8
  -4  -4  13 242.935 249.417   8
  -4  -4  13 130.599 114.900   9
  -4  -5  13 1257.15 290.092   9
  -4  -5  13 1035.94 351.888   8
  -4  -6  13 3871.18 495.958   9
  -4  -6  13 2830.28 555.402   8
  -4  -7  13 710.718 237.616   9
  -4  -7  13 524.580 266.428   8
  -4  -8  13 7856.95 908.336   8
  -4  -8  13 7219.23 694.184   9
  -4  -9  13 783.334 247.425   9
  -4  -9  13 618.366 311.786   8
  -4 -10  13 5587.96 532.114   6
  -4 -10  13 5315.70 781.325   8
  -4 -10  13 5005.03 599.923   9
  -4 -11  13 2347.45 442.894   9
  -4 -11  13 3087.38 423.022   6
  -4 -12  13-51.1265 161.634   9
  -4 -12  13-161.397 204.277   6
  -4 -13  13 1348.44 358.125   9
  -4 -13  13 1110.52 290.987   6
  -4 -14  13 75.7930 190.265   9
  -4 -14  13 200.740 200.416   6
  -4 -15  13 324.466 237.889   9
  -4 -15  13 213.020 171.465   6
  -4  11  12 192.135 172.852   4
  -4  11  12 218.133 241.964   8
  -4  10  12-140.053 179.681   4
  -4  10  12-84.5359 244.380   8
  -4   9  12 2661.19 459.191   4
  -4   9  12 2943.82 599.932   8
  -4   8  12 369.317 212.770   4
  -4   8  12-225.737 197.278   8
  -4   7  12 9786.08 807.849   4
  -4   7  12 7738.18 914.098   8
  -4   6  12 1570.72 334.964   4
  -4   6  12 958.521 304.069   8
  -4   5  12 8700.65 915.331   8
  -4   5  12 8646.67 727.150   4
  -4   4  12-88.3302 197.769   8
  -4   4  12 111.791 134.075   4
   4  -4 -12 140.393 125.591   1
  -4   3  12 309.374 203.703   8
   4  -3 -12-82.1672 102.983   1
  -4   2  12 644.585 255.388   8
   4  -2 -12 572.516 169.353   1
   4  -1 -12 7137.57 513.874   1
  -4   1  12 5958.03 721.052   8
  -4   0  12 921.079 296.408   8
  -4   0  12 1030.02 256.224   9
  -4  -1  12 14130.6 1096.37   8
  -4  -1  12 16829.6 1055.47   9
  -4  -2  12 365.542 206.924   8
  -4  -2  12 160.776 156.350   9
  -4  -3  12 11796.8 1005.66   8
  -4  -3  12 13224.6 914.689   9
  -4  -4  12 7458.07 810.166   8
  -4  -4  12 9193.82 742.192   9
  -4  -5  12 6642.36 760.338   8
  -4  -5  12 6691.63 635.633   9
  -4  -6  12 612.222 217.945   9
  -4  -6  12 751.168 254.115   8
  -4  -7  12 3218.94 559.738   8
  -4  -7  12 4019.32 503.015   9
  -4  -8  12 1294.45 390.057   8
  -4  -8  12 1096.79 286.723   9
  -4  -8  12 939.604 205.064   6
  -4  -9  12 5005.38 593.892   9
  -4  -9  12 5295.88 482.122   6
  -4  -9  12 4584.94 676.837   8
  -4 -10  12 3321.50 591.923   8
  -4 -10  12 3263.11 419.065   6
  -4 -10  12 3190.93 484.867   9
  -4 -11  12 11566.1 1134.06   8
  -4 -11  12 12122.3 809.816   6
  -4 -11  12 11058.9 915.850   9
  -4 -12  12 976.218 297.159   9
  -4 -12  12 950.403 247.297   6
  -4 -13  12 1237.53 329.721   9
  -4 -13  12 1297.39 321.575   6
  -4 -14  12 1836.82 422.129   9
  -4 -14  12 2002.76 374.638   6
  -4 -15  12-225.717 245.313   9
  -4 -15  12-208.732 181.630   6
  -4  12  11-2.06293 155.660   4
  -4  11  11 1827.46 397.093   4
  -4  10  11 454.750 216.420   4
  -4   9  11 260.057 203.108   4
  -4   8  11 5107.43 588.966   4
  -4   7  11-132.511 162.917   4
  -4   7  11-163.200 257.044   8
  -4   6  11 13993.7 911.809   4
  -4   6  11 13615.9 1160.13   8
  -4   5  11 6553.91 608.495   4
  -4   5  11 6219.17 748.190   8
  -4   4  11 20781.2 1078.44   4
  -4   4  11 19915.8 1313.72   8
   4  -4 -11 18628.9 956.976   1
  -4   3  11 3208.78 522.049   8
   4  -3 -11 3408.35 369.564   1
  -4   2  11 69.9011 145.892   8
   4  -2 -11 170.138 103.191   1
   4  -1 -11 1711.64 239.232   1
  -4   1  11 1899.98 398.045   8
   4   0 -11 17206.9 760.749   1
  -4   0  11 17865.1 1193.85   8
  -4  -1  11 2837.55 420.989   9
  -4  -1  11 2811.97 475.233   8
  -4  -2  11 58981.2 2064.67   9
  -4  -2  11 53058.1 2166.73   8
  -4  -3  11 268.278 149.261   8
  -4  -3  11 320.440 174.707   9
  -4  -4  11 23277.5 1371.99   8
  -4  -4  11 25490.7 1251.60   9
  -4  -5  11 5026.71 635.278   8
  -4  -5  11 5019.05 537.436   9
  -4  -6  11 4140.55 578.308   8
  -4  -6  11 4066.61 479.415   9
  -4  -6  11 3716.91 334.961   6
  -4  -7  11 1948.84 352.202   9
  -4  -7  11 1906.90 415.762   8
  -4  -7  11 2035.63 268.232   6
  -4  -8  11 2321.86 379.986   9
  -4  -8  11 2171.59 459.961   8
  -4  -8  11 2795.71 337.648   6
  -4  -9  11 765.572 258.589   9
  -4  -9  11 480.516 250.838   8
  -4  -9  11 594.497 181.845   6
  -4 -10  11 14123.2 1186.25   8
  -4 -10  11 16464.4 896.083   6
  -4 -10  11 14217.5 999.289   9
  -4 -11  11 876.437 286.089   9
  -4 -11  11 699.044 242.087   6
  -4 -11  11 658.711 311.558   8
  -4 -12  11 8344.12 700.055   6
  -4 -12  11 8702.90 827.754   9
  -4 -13  11 799.245 288.082   9
  -4 -13  11 1212.57 302.473   6
  -4 -14  11 3621.98 582.993   9
  -4 -14  11 4040.19 517.683   6
  -4 -15  11 274.736 227.911   9
  -4 -15  11 202.544 165.122   6
  -4 -16  11 134.480 165.031   6
  -4  13  10 554.512 229.585   4
  -4  12  10 42.0938 182.272   4
  -4  11  10 851.077 292.698   4
  -4  10  10 783.597 283.443   4
  -4   9  10 4013.31 509.896   4
  -4   8  10 1188.23 290.546   4
  -4   7  10 9744.51 749.439   4
  -4   6  10 256.709 193.661   4
  -4   5  10 8179.94 816.316   8
  -4   5  10 9375.29 685.774   4
  -4   4  10 2398.10 340.703   4
  -4   4  10 2391.81 440.933   8
   4  -3 -10 4184.85 393.752   1
  -4   3  10 3692.39 518.741   8
  -4   3  10 4603.09 463.361   4
   4  -2 -10 3118.64 318.142   1
  -4   2  10 2429.20 437.702   8
  -4   1  10 21.8898 138.587   8
  -4   1  10 285.042 124.686   2
   4  -1 -10 125.793 77.1513   1
   4   0 -10 240.723 94.4079   1
  -4   0  10-3.66377 118.823   8
   4   1 -10 23637.0 816.590   1
  -4  -1  10 24747.1 1338.05   8
  -4  -1  10 23658.8 1208.63   9
  -4  -2  10 2497.08 378.972   9
  -4  -2  10 3144.17 450.984   8
  -4  -3  10 36454.0 1630.59   8
  -4  -3  10 34118.6 1474.90   9
  -4  -4  10 2634.20 379.902   9
  -4  -4  10 2284.00 397.811   8
  -4  -5  10 37683.7 1124.58   6
  -4  -5  10 37828.6 1708.54   8
  -4  -5  10 36102.8 1505.14   9
  -4  -6  10 4580.31 507.408   9
  -4  -6  10 4587.17 362.497   6
  -4  -6  10 4373.98 571.635   8
  -4  -7  10 273.839 165.747   8
  -4  -7  10 308.946 180.435   9
  -4  -8  10 1931.26 402.452   8
  -4  -8  10 1955.89 332.899   9
  -4  -9  10 1826.23 353.767   9
  -4  -9  10 2054.13 435.997   8
  -4 -10  10 321.980 176.407   9
  -4 -10  10 235.067 168.407   8
  -4 -11  10 17102.5 1126.25   9
  -4 -12  10 3920.76 571.134   9
  -4 -13  10 7376.94 778.852   9
  -4 -14  10 15.2304 148.325   9
  -4 -15  10 2974.09 531.817   9
  -4 -15  10 3078.59 486.779   6
  -4 -16  10-23.8673 192.226   6
  -4  13   9 2760.84 488.431   4
  -4  12   9 720.576 269.581   4
  -4  11   9 531.045 243.648   4
  -4  10   9 802.496 231.934   4
  -4   9   9 232.862 165.643   4
  -4   8   9 343.866 199.922   4
  -4   7   9 3940.88 457.294   4
  -4   6   9 10119.3 709.129   4
  -4   5   9 18308.9 948.580   2
  -4   5   9 19796.2 992.380   4
  -4   4   9 18942.8 945.167   2
  -4   4   9 18926.7 944.769   4
  -4   3   9 37904.7 1386.57   4
  -4   3   9 37587.9 1672.64   8
   4  -3  -9 38997.5 1277.36   1
  -4   3   9 39015.9 1402.69   2
  -4   2   9-67.0325 130.995   4
  -4   2   9-15.3309 81.3722   2
  -4   2   9 108.293 186.449   8
   4  -2  -9 223.277 93.4939   1
   4  -1  -9 6288.61 403.358   1
  -4   1   9 5606.17 587.173   8
  -4   1   9 6193.13 482.553   2
  -4   0   9 746.205 238.962   8
   4   0  -9 209.344 83.4096   1
  -4  -1   9 9588.51 715.568   9
   4   1  -9 9809.91 447.198   1
  -4  -1   9 9602.10 758.874   8
  -4  -2   9 12496.6 872.848   8
  -4  -2   9 14220.8 877.349   9
  -4  -3   9 63134.4 2153.00   8
  -4  -3   9 62602.1 1442.44   6
  -4  -3   9 62972.8 2062.69   9
  -4  -4   9 23152.4 1212.44   8
  -4  -4   9 21129.4 1088.57   9
  -4  -5   9 26213.6 1338.38   8
  -4  -5   9 28277.2 1259.66   9
  -4  -6   9 18940.0 1127.26   8
  -4  -6   9 16859.9 958.722   9
  -4  -7   9 5215.30 598.378   8
  -4  -7   9 5092.01 525.336   9
  -4  -8   9 1995.22 342.689   9
  -4  -8   9 2059.80 407.053   8
  -4  -9   9 364.542 210.779   8
  -4  -9   9 291.594 161.488   9
  -4 -10   9 5596.33 678.048   8
  -4 -10   9 4858.38 555.088   9
  -4 -11   9 8153.69 764.061   9
  -4 -12   9 6109.31 689.756   9
  -4 -13   9 8314.39 831.692   9
  -4 -14   9 7584.50 820.012   9
   4  15  -9 3201.00 506.542   4
  -4 -15   9 3559.79 591.842   9
   4  16  -9 674.418 283.811   4
  -4  14   8 4292.39 599.463   4
  -4  13   8 1375.77 368.278   4
  -4  12   8 10226.1 847.155   4
  -4  11   8 1906.05 373.482   4
  -4  10   8 2497.17 399.720   4
  -4   9   8-181.388 155.033   4
  -4   9   8-106.781 146.058   2
  -4   8   8 9511.29 689.070   2
  -4   8   8 9026.02 691.782   4
  -4   7   8 642.139 227.020   4
  -4   7   8 584.650 191.233   2
  -4   6   8 34783.5 1317.03   2
  -4   6   8 33430.2 1311.78   4
  -4   5   8 8142.24 589.034   2
  -4   5   8 8652.77 603.203   4
  -4   4   8 88100.6 2321.03   4
  -4   4   8 87458.8 2361.32   2
  -4   3   8 30640.7 1200.42   2
  -4   3   8 31465.7 1170.81   4
  -4   2   8 23051.2 1193.43   8
  -4   2   8 25278.1 1020.69   4
  -4   2   8 25659.8 1060.86   2
   4  -2  -8 25440.1 897.516   1
  -4   2   8 27914.4 1047.72  12
   4  -1  -8 9459.02 470.921   1
  -4   1   8 8080.21 663.185   8
  -4   1   8 9607.07 599.629   2
   4   0  -8 6241.47 348.609   1
  -4   0   8 5996.24 554.570   8
  -4   0   8 5996.25 738.983   3
  -4   0   8 5258.40 437.742   2
   4   1  -8 12781.2 477.752   1
  -4  -1   8 11599.2 789.537   8
  -4  -1   8 10601.3 994.240   3
   4   2  -8 66439.6 1415.78   1
  -4  -2   8 64802.6 2081.61   8
   4   2  -8 65885.2 1586.49  13
  -4  -2   8 66957.8 2085.03   9
  -4  -2   8 67899.2 2666.52   3
  -4  -3   8 9145.28 693.821   8
  -4  -3   8 10083.4 962.056   3
  -4  -3   8 9596.73 687.351   9
   4   3  -8 8910.10 458.962  13
  -4  -4   8 102755. 2859.09   8
   4   4  -8 108074. 3400.65   3
  -4  -4   8 102472. 2779.31   9
  -4  -4   8 104050. 3507.26   3
  -4  -5   8 26595.4 1267.14   8
  -4  -5   8 25493.9 1165.21   9
   4   5  -8 27706.0 1556.20   3
  -4  -6   8 125241. 3404.22   8
  -4  -6   8 133621. 3317.96   9
  -4  -7   8 4493.59 523.892   8
  -4  -7   8 4135.63 462.690   9
  -4  -8   8 506.058 198.235   9
  -4  -8   8 397.121 177.310   8
  -4  -9   8 1872.70 327.256   9
  -4  -9   8 2440.58 414.490   8
  -4 -10   8 3584.43 470.497   9
  -4 -11   8 3276.22 488.781   9
  -4 -12   8 24673.7 1390.50   9
  -4 -13   8 3634.73 552.702   9
  -4 -14   8 5443.15 712.462   9
   4  15  -8 3514.98 530.805   4
  -4 -15   8 2486.04 506.837   9
   4  16  -8 2542.99 467.881   4
   4  17  -8 354.011 237.963   4
  -4  15   7 1831.48 412.046   4
  -4  14   7 160.086 188.700   4
  -4  13   7 8852.10 804.800   4
  -4  13   7 6810.77 695.396   2
  -4  12   7 333.820 157.434   4
  -4  12   7 250.520 126.704   2
  -4  11   7 3782.98 471.172   2
  -4  11   7 3926.47 499.116   4
  -4  10   7 1392.08 280.458   4
  -4  10   7 1191.37 276.692   2
  -4   9   7 5320.77 528.559   4
  -4   9   7 5898.56 538.048   2
  -4   8   7 1717.26 300.143   4
  -4   8   7 1628.36 276.252   2
  -4   7   7 15540.0 845.485   4
  -4   7   7 16066.7 839.361   2
  -4   6   7 1986.86 294.530   4
  -4   6   7 1941.06 281.405   2
  -4   5   7 52102.0 1628.14   4
  -4   5   7 53292.0 1634.41   2
  -4   4   7 5454.55 452.901   2
  -4   4   7 6326.75 476.018   4
  -4   3   7 100582. 2508.17   2
  -4   3   7 97206.6 2403.94   4
  -4   2   7 684.454 152.196   4
  -4   2   7 742.104 213.751   8
  -4   2   7 680.725 169.886   2
  -4   1   7 8459.20 636.251   8
  -4   1   7 10482.2 622.479   2
  -4   1   7 9962.59 471.402  12
  -4   1   7 10020.4 913.021   3
   4   0  -7 16945.3 570.412   1
   4   0  -7 16296.2 531.308  13
  -4   0   7 15489.3 852.293   8
  -4   0   7 15357.1 1127.06   3
  -4   0   7 15224.8 761.546   2
   4   1  -7 6375.34 291.006   1
  -4  -1   7 6581.26 536.313   8
   4   1  -7 5680.95 340.284  13
  -4  -1   7 6177.34 693.892   3
  -4  -2   7 10823.7 698.473   8
  -4  -2   7 10114.8 896.284   3
   4   2  -7 9782.08 330.589   1
   4   2  -7 9906.19 473.667  13
  -4  -2   7 10854.2 701.657   9
  -4  -3   7 50767.0 1718.32   9
  -4  -3   7 56532.5 1772.61   8
  -4  -3   7 52158.9 2180.76   3
   4   3  -7 56612.3 2136.90   3
   4   3  -7 52402.9 1369.40  13
  -4  -4   7 8437.11 824.420   3
  -4  -4   7 8082.67 614.738   8
   4   4  -7 9033.75 791.838   3
  -4  -4   7 8628.81 613.234   9
  -4  -5   7 56918.5 1898.67   8
  -4  -5   7 59548.1 1868.10   9
   4   5  -7 61979.3 2277.22   3
  -4  -6   7 5541.12 530.264   8
   4   6  -7 5477.01 633.369   3
  -4  -6   7 5940.40 521.176   9
  -4  -7   7 46805.5 1673.28   9
  -4  -7   7 48102.2 1775.41   8
   4   7  -7 51741.8 2120.42   3
  -4  -8   7 303.416 148.008   8
  -4  -8   7 382.247 186.351   9
  -4  -9   7 6037.45 580.902   9
  -4 -10   7-18.7964 125.704   9
  -4 -11   7 6793.68 671.841   9
  -4 -12   7 8.67339 140.284   9
  -4 -13   7 14737.8 1092.15   9
   4  14  -7-118.280 218.251   4
  -4 -14   7 227.456 197.560   9
   4  15  -7 7169.48 762.246   4
   4  16  -7 107.275 147.286   4
   4  17  -7 517.257 245.154   4
  -4  15   6 93.9247 177.347   4
  -4  15   6-290.222 188.396   2
  -4  14   6-137.153 215.261   4
  -4  14   6 137.393 139.251   2
  -4  13   6 1318.05 320.755   4
  -4  13   6 1737.01 340.731   2
  -4  12   6 5271.97 574.526   4
  -4  12   6 6296.43 626.145   2
  -4  11   6 1596.67 299.841   4
  -4  11   6 2038.31 345.334   2
  -4  10   6 6326.48 572.415   4
  -4  10   6 5988.31 557.202   2
  -4   9   6 1315.32 280.594   4
  -4   9   6 1594.20 285.041   2
  -4   8   6 1984.94 308.386   4
  -4   8   6 1876.82 280.485   2
  -4   7   6 1756.23 272.898   4
  -4   7   6 1488.34 246.082   2
  -4   6   6 512.052 152.066   2
  -4   6   6 596.236 167.303   4
  -4   5   6 1907.46 263.048   4
  -4   5   6 1800.59 257.611   2
  -4   4   6 38586.4 1267.49   2
  -4   4   6 36376.9 1213.01   4
  -4   3   6 12634.0 668.991   2
  -4   3   6 12575.0 627.375   4
  -4   2   6 45330.9 1429.00   2
  -4   2   6 43993.5 1320.47   4
  -4   1   6 16948.7 807.652   2
  -4   1   6 18303.7 890.361   8
   4  -1  -6 18372.5 557.932  13
  -4   0   6 97371.1 2508.12   8
   4   0  -6 102950. 2119.58  13
  -4   0   6 100869. 3103.59   3
  -4   0   6 96088.6 2425.53   2
  -4  -1   6 6200.69 485.113   8
   4   1  -6 5451.66 342.752  13
  -4  -1   6 5796.81 632.967   3
  -4  -1   6 5718.73 427.479   2
  -4  -2   6 6475.39 485.749   8
   4   2  -6 6992.02 389.622  13
  -4  -2   6 6731.01 674.808   3
  -4  -2   6 6169.95 501.686   9
  -4  -3   6 53114.9 1648.88   8
   4   3  -6 55386.3 1976.90   3
   4   3  -6 55312.6 1404.33  13
  -4  -3   6 54284.6 2082.16   3
  -4  -3   6 54378.9 1712.24   9
   4   4  -6 10215.4 777.642   3
  -4  -4   6 9698.64 623.936   8
  -4  -4   6 9771.81 822.585   3
  -4  -4   6 9970.00 643.239   9
  -4  -5   6 4490.15 430.924   8
   4   5  -6 5271.64 389.093  12
   4   5  -6 5003.03 545.287   3
  -4  -5   6 4582.78 338.204  10
  -4  -5   6 4219.72 415.395   9
  -4  -6   6 64645.0 1947.75   9
   4   6  -6 65618.3 1862.62  12
  -4  -6   6 64768.3 1973.02   8
  -4  -6   6 62536.1 1772.50  10
   4   6  -6 65402.6 2261.96   3
  -4  -7   6 5989.08 520.445   9
  -4  -7   6 6617.16 569.013   8
   4   7  -6 6795.45 673.866   3
   4   7  -6 6696.67 550.216  12
  -4  -7   6 6154.41 516.094  10
   4   8  -6 4745.31 655.396  14
   4   8  -6 4631.84 569.144   3
   4   8  -6 4903.02 515.190  12
  -4  -8   6 5232.13 506.151   9
  -4  -9   6 1850.15 330.667   9
   4   9  -6 2016.37 437.280  14
   4   9  -6 1326.47 315.457   3
  -4 -10   6 12622.3 876.373   9
  -4 -11   6 789.937 235.374   9
  -4 -12   6 910.556 259.356   9
  -4 -13   6 3345.81 524.543   9
   4  14  -6 1814.45 397.207   4
  -4 -14   6 2610.07 493.233   9
   4  15  -6 558.290 264.426   4
   4  16  -6 8319.43 854.659   4
   4  17  -6-12.3323 173.465   4
  -4  16   5 82.6666 188.011   4
  -4  16   5 212.102 152.131   2
  -4  15   5-73.6194 165.772   4
  -4  15   5 161.994 189.752   2
  -4  14   5 1606.22 359.811   4
  -4  14   5 1180.34 306.049   2
  -4  13   5 2763.75 436.978   4
  -4  13   5 2600.42 424.422   2
  -4  12   5 12237.9 860.775   4
  -4  12   5 13794.0 906.980   2
  -4  11   5 2639.51 390.381   4
  -4  11   5 2555.96 375.025   2
  -4  10   5 2261.01 361.320   4
  -4  10   5 2905.16 375.970   2
  -4   9   5 34106.2 1318.10   4
  -4   9   5 33765.2 1320.05   2
  -4   8   5 3102.24 356.512   4
  -4   8   5 3372.03 369.869   2
  -4   7   5 672.894 178.516   4
  -4   7   5 619.495 161.433   2
  -4   6   5 30276.5 1101.54   4
  -4   6   5 30390.2 1111.07   2
  -4   5   5 1720.71 227.616   4
  -4   5   5 1732.50 241.489   2
  -4   4   5 45132.1 1362.82   2
  -4   4   5 45710.7 1332.00   4
  -4   4   5 43563.4 1514.07  10
  -4   3   5 43492.8 1274.97   4
  -4   3   5 44705.9 1345.43   2
  -4   3   5 43626.5 1396.61  10
  -4   2   5 78266.9 1891.20   4
  -4   2   5 78271.2 1916.53  10
  -4   2   5 78869.6 2018.67   2
  -4   1   5 43820.4 1375.48   2
  -4   1   5 44356.4 1409.58   8
   4  -1  -5 44167.8 1107.74  13
  -4   1   5 45816.2 1179.01  10
  -4   0   5 479.593 125.131   8
  -4   0   5 623.694 148.241   2
  -4   0   5 963.437 111.479  10
  -4   0   5 778.985 223.740   3
  -4   0   5 745.846 77.1311  11
  -4  -1   5 114445. 2617.74   8
   4   1  -5 111213. 2426.44  13
  -4  -1   5 107668. 3099.28   3
  -4  -1   5 114778. 2643.55   2
  -4  -1   5 113504. 2170.76  11
  -4  -2   5 1635.34 241.590   9
  -4  -2   5 1822.90 228.621   8
   4   2  -5 1459.36 178.782  13
  -4  -2   5 1620.84 295.468   3
  -4  -2   5 1663.92 158.242  11
  -4  -3   5 21901.0 949.920   9
   4   3  -5 22618.0 1082.01   3
  -4  -3   5 21494.6 873.579   8
   4   3  -5 20278.0 744.092  13
  -4  -3   5 22618.8 1156.16   3
  -4  -4   5 90661.7 2233.53   8
  -4  -4   5 82405.5 2247.15   9
   4   4  -5 89034.8 2499.84   3
  -4  -4   5 87934.0 2017.44  10
  -4  -5   5 17408.1 822.071   8
   4   5  -5 16384.1 929.884   3
   4   5  -5 17597.8 818.303  12
  -4  -5   5 18088.8 782.267  10
  -4  -5   5 16777.8 832.050   9
  -4  -6   5 81447.4 2154.24   8
  -4  -6   5 72336.9 2063.60  10
  -4  -6   5 74388.4 2110.87   9
   4   6  -5 75888.2 2340.41   3
   4   6  -5 75714.9 2160.06  12
   4   7  -5 59364.0 2010.19   3
   4   7  -5 53997.7 1866.53  12
  -4  -7   5 54597.3 1817.80  10
  -4  -7   5 53850.8 1747.99   9
   4   8  -5 14618.7 945.990   3
   4   8  -5 12199.9 1004.36  14
   4   8  -5 12861.7 891.819  12
  -4  -8   5 13343.3 883.206  10
  -4  -8   5 14822.7 854.153   9
   4   9  -5 23994.6 1505.36  14
   4   9  -5 25453.7 1377.40  12
  -4  -9   5 27046.5 1377.40  10
  -4  -9   5 28599.2 1270.55   9
  -4 -10   5 4185.33 505.709   9
  -4 -11   5 1917.58 360.834   9
  -4 -12   5 9456.50 822.884   9
   4  13  -5 88.5299 152.750   4
  -4 -13   5 14.9410 162.642   9
   4  14  -5 4649.55 589.661   4
   4  15  -5 1556.91 376.931   4
   4  16  -5 1488.36 403.607   4
   4  17  -5 2435.40 485.449   4
  -4  16   4 2554.77 446.844   4
  -4  16   4 3382.61 527.729   2
  -4  15   4 59.9339 165.977   4
  -4  15   4 76.6645 193.483   2
  -4  14   4 254.456 154.772   2
  -4  14   4 367.866 209.070   4
  -4  13   4 2847.57 430.107   4
  -4  13   4 3285.60 469.719   2
  -4  12   4 3031.03 426.814   4
  -4  12   4 3469.83 461.104   2
  -4  11   4 5740.18 541.574   4
  -4  11   4 6248.10 578.393   2
  -4  10   4 16834.8 903.998   4
  -4  10   4 17733.3 939.219   2
  -4   9   4 11785.9 700.725   4
  -4   9   4 10942.9 700.670   2
  -4   8   4 16828.8 812.097   4
  -4   8   4 15447.1 804.293   2
  -4   7   4 2861.00 320.955   4
  -4   7   4 3249.46 336.622   2
   4  -7  -4 2640.09 207.938   6
  -4   7   4 2444.15 399.007  10
  -4   6   4 17397.3 761.952   4
  -4   6   4 16142.3 755.563   2
   4  -6  -4 17654.1 546.251   6
  -4   6   4 15940.6 974.438  10
  -4   5   4 1491.76 204.268   4
   4  -5  -4 1516.60 127.412   6
  -4   5   4 1732.02 227.480   2
  -4   5   4 1244.62 258.605  10
  -4   4   4 30287.9 1025.02   2
  -4   4   4 30473.7 985.359   4
  -4   4   4 29401.1 1181.62  10
  -4   3   4 85379.8 1979.00   4
  -4   3   4 81924.5 2164.05  10
  -4   3   4 88928.9 2077.92   2
  -4   2   4 27644.6 975.786   2
   4  -2  -4 28809.2 808.950  13
  -4   2   4 26770.2 879.958   4
  -4   1   4 17223.2 746.794   2
   4  -1  -4 15485.5 585.409  13
  -4   0   4 124980. 2685.53   8
  -4   0   4 123404. 2792.53   2
   4   0  -4 122080. 2600.65  13
   4   1  -4 5544.18 359.323  13
  -4  -1   4 5524.88 365.785   8
  -4  -1   4 5403.12 269.765  11
  -4  -1   4 5138.10 504.157   3
  -4  -1   4 5310.40 396.667   2
  -4  -2   4 383.259 99.4761  12
  -4  -2   4 262.513 115.380   9
  -4  -2   4 443.854 110.126   8
   4   2  -4 207.144 80.0291  13
  -4  -2   4 277.472 68.4800  11
   4   3  -4 39834.7 1138.66  13
  -4  -3   4 42980.4 1214.35   8
  -4  -3   4 37760.4 1442.38   3
  -4  -3   4 40380.0 1070.90  11
  -4  -3   4 39455.5 1305.03   9
  -4  -4   4 16417.9 641.846  11
  -4  -4   4 17037.7 786.777   9
  -4  -4   4 17795.7 733.291   8
   4   4  -4 16898.1 835.039   3
  -4  -5   4 105.847 102.819   9
  -4  -5   4 147.939 91.5528   8
   4   5  -4-16.4427 81.6303  12
  -4  -5   4 400.233 112.606  11
   4   5  -4 129.702 100.651   3
  -4  -6   4 21844.0 951.855   9
   4   6  -4 20542.3 1036.78  12
  -4  -6   4 21724.2 1024.04  10
   4   6  -4 22796.1 1036.85   3
   4   7  -4 41900.4 1515.75   3
  -4  -7   4 37983.4 1383.29   9
   4   7  -4 36176.7 1608.53  14
   4   7  -4 41526.4 1630.56  12
  -4  -7   4 40370.9 1568.02  10
   4   8  -4 13028.1 967.613  14
   4   8  -4 13086.7 835.143   3
   4   8  -4 13449.1 944.185  12
  -4  -8   4 13143.6 908.878  10
  -4  -8   4 13464.3 794.363   9
  -4  -9   4 6834.26 592.358   9
  -4 -10   4 33014.9 1438.34   9
  -4 -11   4 3362.94 471.808   9
  -4 -12   4 887.342 259.279   9
   4  13  -4 4872.43 584.180   4
   4  14  -4 17.8299 152.519   4
   4  15  -4 2733.70 495.685   4
   4  16  -4 3851.14 585.848   4
   4  17  -4 2525.69 496.558   4
  -4  17   3 459.143 232.084   2
  -4  17   3-23.4966 141.973   4
  -4  16   3 977.065 304.499   4
  -4  16   3 157.145 167.546   2
  -4  15   3 1061.01 270.654   4
  -4  15   3 1779.69 388.684   2
  -4  14   3 1842.70 348.300   4
  -4  14   3 1494.61 328.326   2
  -4  13   3 1901.73 330.720   4
  -4  13   3 1180.33 295.188   2
  -4  12   3 282.855 147.522   4
  -4  12   3 503.246 181.224   2
  -4  11   3 1273.03 261.796   2
  -4  11   3 1468.39 266.481   4
  -4  10   3 1276.81 243.039   4
  -4  10   3 1479.99 276.438   2
   4  -9  -3 18548.8 722.567   6
  -4   9   3 18519.8 872.067   4
  -4   9   3 18176.0 903.264   2
  -4   8   3 48048.8 1491.04   4
  -4   8   3 49410.5 1565.88   2
   4  -8  -3 49168.7 1282.65   6
  -4   7   3 6063.96 457.731   2
   4  -7  -3 5593.16 323.824   6
  -4   7   3 5547.78 418.847   4
  -4   7   3 5172.78 571.755  10
  -4   6   3 18162.3 756.220   4
  -4   6   3 18963.7 811.334   2
  -4   6   3 18601.8 1045.96  10
   4  -6  -3 19350.9 614.275   6
  -4   5   3 41224.9 1196.73   4
  -4   5   3 41314.4 1252.62   2
   4  -5  -3 40796.5 918.022   7
   4  -5  -3 42349.0 999.380   6
  -4   5   3 41800.8 1543.92  10
  -4   4   3 8450.87 480.767   2
   4  -4  -3 8750.39 340.856   7
  -4   4   3 7746.51 566.424  10
  -4   3   3 2540.97 231.670   4
  -4   3   3 3091.29 276.437   2
  -4   2   3 11318.0 556.735   2
  -4   2   3 11261.3 492.669   4
   4  -2  -3 11917.5 492.230  13
  -4   1   3 9796.60 531.421   2
   4  -1  -3 9974.34 469.328  13
  -4   0   3 103758. 2456.51   2
  -4   0   3 110147. 2264.27   8
   4   0  -3 106045. 2345.22  13
  -4  -1   3 90943.7 2187.76   9
  -4  -1   3 94789.8 1958.31   8
  -4  -1   3 88814.7 2165.09   2
   4   1  -3 89521.7 2083.05  13
  -4  -2   3 148585. 3327.88   9
  -4  -2   3 161292. 3091.69   8
   4   2  -3 157092. 3206.94  13
  -4  -2   3 166956. 3498.26  12
  -4  -2   3 148476. 3465.34   3
   4   3  -3 20348.4 755.470  13
  -4  -3   3 19089.1 856.243   3
  -4  -3   3 20647.3 890.004  12
  -4  -3   3 22416.4 729.747   8
  -4  -3   3 21812.4 728.179  11
  -4  -3   3 19894.6 818.160   9
  -4  -4   3 4241.90 311.516   8
  -4  -4   3 3289.67 282.638  11
   4   4  -3 4292.54 348.811   3
  -4  -4   3 3532.43 324.820   9
   4   5  -3 224.910 131.500  12
  -4  -5   3 126.753 94.1215   9
  -4  -5   3 298.934 100.967  11
   4   5  -3 327.191 117.614   3
   4   6  -3 490.498 152.768  14
   4   6  -3 256.537 110.721  12
  -4  -6   3 897.891 166.496  11
   4   6  -3 561.780 136.545   3
  -4  -6   3 556.920 152.381   9
  -4  -7   3 1191.93 209.256  11
  -4  -7   3 938.489 198.349   9
   4   7  -3 857.345 222.422  14
   4   7  -3 609.378 194.398  12
   4   7  -3 803.621 185.334   3
  -4  -7   3 775.346 240.627  10
   4   8  -3 10538.3 688.127   3
   4   8  -3 9520.14 766.387  14
   4   8  -3 9629.22 831.335  12
  -4  -8   3 9990.18 818.399  10
  -4  -8   3 9426.67 647.296   9
  -4  -9   3 9074.49 680.249   9
  -4 -10   3 14078.4 890.398   9
  -4 -11   3 7711.15 700.232   9
   4  12  -3 11052.4 855.131   4
   4  13  -3 3448.68 508.427   4
   4  14  -3 1004.45 318.223   4
   4  15  -3 138.207 204.257   4
   4  16  -3 1570.46 382.295   4
   4  17  -3 581.540 275.498   4
  -4  17   2 2798.95 476.313   4
  -4  17   2 3928.70 584.085   2
  -4  16   2 1200.42 286.599   4
  -4  16   2 1123.81 340.864   2
  -4  15   2 5096.94 578.277   4
  -4  15   2 6119.21 671.023   2
  -4  14   2 727.717 237.437   4
  -4  14   2 568.068 198.672   2
  -4  13   2 2025.10 354.484   4
  -4  13   2 1923.50 360.695   2
  -4  12   2 2004.84 322.146   4
  -4  12   2 2419.08 364.863   2
  -4  11   2 1210.89 249.953   4
   4 -11  -2 1243.33 208.956   6
  -4  10   2 1483.86 289.431   2
  -4  10   2 1106.77 212.717   4
   4 -10  -2 1878.09 238.369   6
  -4   9   2 27488.3 1065.87   4
  -4   9   2 27314.4 1129.64   2
   4  -9  -2 29130.3 968.995   6
  -4   8   2 147.347 130.390   2
  -4   8   2 210.353 116.730   4
   4  -8  -2 50.1523 83.0406   6
  -4   7   2 60676.6 1631.91   4
  -4   7   2 59809.0 1711.85   2
   4  -7  -2 63181.8 1502.80   6
  -4   7   2 62342.1 2198.50  10
  -4   6   2 36701.5 1110.80   4
  -4   6   2 35946.2 1182.35   2
   4  -6  -2 37408.0 902.136   7
   4  -6  -2 36513.5 989.237   6
  -4   6   2 35994.6 1508.70  10
  -4   5   2 194165. 3901.72   2
   4  -5  -2 193520. 3557.18   7
  -4   5   2 187821. 3774.50   4
   4  -5  -2 191490. 3615.90   6
  -4   5   2 189318. 4358.40  10
  -4   4   2 17166.8 623.000   4
   4  -4  -2 16669.3 540.571   7
  -4   3   2 1779.03 179.387   4
  -4   3   2 1620.19 199.033   2
  -4   2   2 52559.0 1270.97   4
  -4   2   2 52333.7 1388.70   2
   4  -2  -2 54026.0 1342.50  13
  -4   1   2 31511.2 1020.34   2
   4  -1  -2 31877.6 972.660  13
  -4   0   2 15172.3 677.694   2
   4   0  -2 16355.3 532.603   5
   4   0  -2 16151.6 665.046  13
  -4  -1   2 328128. 6174.45   9
   4   1  -2 330657. 5903.03   5
   4   1  -2 330508. 6170.95  13
  -4  -1   2 325196. 6204.94   2
  -4  -2   2 10629.5 694.555  12
   4   2  -2 11256.8 535.295  13
  -4  -2   2 11094.4 535.102   3
  -4  -2   2 10730.0 538.814   9
  -4  -3   2 276518. 4849.48   1
  -4  -3   2 267702. 5209.82   9
  -4  -3   2 275768. 5691.31  12
   4   3  -2 263262. 5167.56  13
  -4  -4   2 120998. 2299.21   1
   4   4  -2 117733. 2598.01  13
  -4  -4   2 116890. 2640.09   9
  -4  -4   2 117218. 3035.05  12
   4   4  -2 117822. 2455.02   3
  -4  -4   2 117907. 2595.38  11
  -4  -5   2 113610. 2310.05   1
   4   5  -2 120527. 2649.78  14
   4   5  -2 114881. 3113.27  12
   4   5  -2 119902. 2506.45   3
  -4  -5   2 117644. 2638.12  11
  -4  -5   2 115422. 2659.36   9
  -4  -6   2 1656.09 168.278   1
  -4  -6   2 1636.64 236.612   9
   4   6  -2 1893.42 258.355  14
   4   6  -2 1166.62 258.599  12
  -4  -6   2 1848.19 243.927  11
   4   6  -2 1641.52 201.845   3
   4   7  -2 29543.3 1048.09   3
  -4  -7   2 27644.3 1072.43  11
   4   7  -2 30822.8 1489.29  12
  -4  -7   2 26673.6 1088.52   9
  -4  -8   2 460.229 150.356  11
  -4  -8   2 415.735 162.372   9
  -4  -9   2 38736.2 1481.04   9
  -4 -10   2 11698.2 814.249   9
   4  11  -2 45157.0 1766.80   4
   4  12  -2 4823.24 573.728   4
   4  13  -2 2172.60 410.610   4
   4  14  -2 4361.47 586.969   4
   4  15  -2 1311.16 358.414   4
   4  16  -2 130.217 216.929   4
   4  17  -2 1704.88 425.766   4
  -4  17   1 798.808 263.737   4
  -4  17   1 1129.94 336.558   2
  -4  16   1 4017.61 527.100   4
  -4  16   1 5905.02 678.026   2
  -4  15   1 1750.98 344.273   4
  -4  15   1 1295.95 331.627   2
  -4  14   1 14870.0 922.486   4
  -4  14   1 13697.8 973.246   2
  -4  13   1 143.837 135.145   4
   4 -13  -1 255.661 157.887   6
  -4  12   1 346.532 156.336   4
   4 -12  -1 250.165 130.047   6
   4 -11  -1 2466.01 298.396   6
  -4  11   1 2659.68 336.166   4
  -4  10   1 8079.40 551.000   4
   4 -10  -1 7362.53 490.092   6
  -4   9   1 4374.98 378.539   4
   4  -9  -1 4734.83 369.442   6
  -4   8   1 123960. 2837.42   4
   4  -8  -1 130109. 2589.75   7
   4  -8  -1 129120. 2767.71   6
   4  -7  -1 4045.27 311.462   6
  -4   7   1 3353.42 300.778   4
  -4   7   1 4301.08 377.530   2
   4  -7  -1 3739.70 252.632   7
   4  -7  -1 3961.18 639.483  14
  -4   7   1 4143.24 507.571  10
  -4   6   1 63729.1 1589.73   4
  -4   6   1 65704.0 1725.75   2
   4  -6  -1 65907.6 1480.29   7
   4  -6  -1 64013.9 1538.57   6
  -4   6   1 64057.3 2153.88  10
  -4   5   1 6564.46 366.877   4
  -4   5   1 6316.62 413.348   2
   4  -5  -1 6157.32 323.317   7
   4  -5  -1 7191.06 768.889  14
   4  -5  -1 6545.81 348.041   6
  -4   4   1 51407.8 1252.21   4
  -4   4   1 52023.9 1374.62   2
   4  -4  -1 52035.4 1245.16   7
  -4   3   1 4110.17 251.352   4
  -4   3   1 3509.66 284.225   2
   4  -3  -1 3983.05 262.826   7
   4  -2  -1 1574.98 185.674  13
  -4   2   1 1632.87 192.900   2
  -4   1   1 4270.57 316.215   2
   4  -1  -1 4392.71 323.184  13
   4   0  -1 174408. 3415.93   5
  -4   0   1 173722. 3543.05   2
   4   0  -1 173825. 3561.76  13
  -4  -1   1 24961.2 805.933   9
   4   1  -1 23759.3 864.441  13
  -4  -1   1 23189.2 833.797   2
  -4  -2   1 206601. 3873.82   3
   4   2  -1 219989. 4221.56  13
  -4  -2   1 213937. 4100.68   9
  -4  -3   1 556.101 115.281   9
  -4  -3   1 525.669 92.3273   1
  -4  -3   1 688.657 193.407  12
   4   3  -1 514.466 126.004  13
  -4  -4   1 72773.2 1773.29   9
  -4  -4   1 72115.7 1609.33   1
  -4  -4   1 72760.5 2302.97  12
   4   4  -1 72299.3 1817.84  13
  -4  -5   1 2743.84 226.655   1
   4   5  -1 2637.77 276.233  13
   4   5  -1 2401.13 171.438   3
  -4  -5   1 2752.88 287.284  11
  -4  -5   1 2691.42 268.893   9
   4   6  -1 24287.2 754.026   3
  -4  -6   1 23657.2 798.244   1
   4   6  -1 22428.7 1262.33  12
  -4  -6   1 22281.3 926.254  11
  -4  -6   1 23012.8 919.291   9
  -4  -7   1 1795.15 259.468   9
  -4  -7   1 2691.10 258.345   1
   4   7  -1 2453.26 419.718  12
  -4  -7   1 2202.84 285.584  11
  -4  -8   1 8632.65 593.661  11
  -4  -8   1 9093.73 523.548   1
  -4  -8   1 9128.33 629.051   9
  -4  -9   1 653.801 207.125   9
  -4  -9   1 944.343 231.744  11
   4  10  -1 38859.0 1556.40   4
   4  11  -1 18.9817 169.606   4
   4  12  -1 30356.1 1485.07   4
   4  13  -1 743.581 281.827   4
   4  14  -1 2725.37 481.030   4
   4  15  -1 688.082 309.065   4
   4  16  -1 1086.51 344.825   4
  -4  17   0 2388.17 470.873   2
  -4  16   0 3184.35 504.991   2
  -4  16   0 2406.55 408.112   4
  -4  15   0 3685.56 530.292   2
  -4  15   0 2859.77 413.828   4
   4 -15   0 3622.61 447.543   6
  -4  14   0 7046.81 616.843   4
   4 -14   0 8259.30 636.744   6
  -4  13   0 9476.45 686.278   4
   4 -13   0 10081.2 681.929   6
  -4  12   0 2131.42 313.474   4
   4 -12   0 1920.22 288.340   6
  -4  11   0 2693.38 321.955   4
   4 -11   0 2312.58 302.615   6
  -4  10   0 5.39175 101.311   4
   4 -10   0-43.4331 107.555   6
  -4   9   0 7641.83 491.651   4
   4  -9   0 7801.62 426.451   7
   4  -9   0 7802.03 492.687   6
  -4   8   0 7311.57 454.719   4
   4  -8   0 7906.32 418.878   7
   4  -8   0 7438.48 459.646   6
  -4   7   0 81336.9 1921.92   4
   4  -7   0 82320.7 1860.65   7
   4  -7   0 88488.4 3257.51  14
   4  -7   0 82096.4 1940.74   6
  -4   7   0 82997.7 2649.55  10
  -4   6   0 9116.20 440.686   4
  -4   6   0 9250.93 522.351   2
   4  -6   0 8505.22 423.047   7
   4  -6   0 8918.09 893.531  14
   4  -6   0 8947.92 459.602   6
  -4   5   0 172669. 3370.17   4
  -4   5   0 174919. 3576.25   2
   4  -5   0 173724. 3416.75   7
   4  -5   0 175191. 3436.60   6
  -4   4   0 101719. 2070.65   4
  -4   4   0 100280. 2249.34   2
   4  -4   0 101775. 2176.40   7
  -4   3   0 2359.85 171.287   4
  -4   3   0 2194.39 215.892   2
   4  -3   0 2586.31 384.296  14
   4  -3   0 2454.61 216.044   7
  -4   2   0 25183.4 807.944   2
   4  -2   0 26103.1 1177.90  14
   4  -2   0 25217.1 844.194  13
  -4   1   0 7365.12 406.919   2
   4  -1   0 6608.87 507.340  14
   4  -1   0 7172.89 409.263   5
   4  -1   0 6843.53 413.561  13
  -4   0   0 8561.64 452.929   2
   4   0   0 8064.22 476.797  13
   4   0   0 8756.21 505.759  14
   4   0   0 8455.11 451.464   5
  -4   0   0 8777.82 396.726   9
   4   1   0 86413.7 2094.71  13
  -4  -1   0 85785.0 1862.13   9
  -4  -1   0 83669.9 1969.38   2
   4   2   0 68161.5 1747.17  13
  -4  -2   0 68211.6 1545.98   9
  -4  -3   0 117347. 2486.71   1
  -4  -3   0 116403. 3292.28  12
   4   3   0 116925. 2609.29  13
  -4  -3   0 117913. 2442.83   9
   4   4   0 15871.1 703.834  13
  -4  -4   0 16109.6 629.600   1
  -4  -4   0 16553.3 1040.86  12
  -4  -4   0 15616.4 632.373   9
  -4  -5   0 44340.2 1361.51  11
  -4  -5   0 40762.1 1186.88   1
   4   5   0 41726.7 1300.15  13
  -4  -5   0 42434.3 1249.87   9
   4   6   0 41803.4 999.338   3
   4   6   0 44686.9 1375.77  13
  -4  -6   0 44658.2 1282.15   1
  -4  -6   0 44982.3 1357.08   9
  -4  -6   0 45498.1 1436.66  11
  -4  -7   0 1627.96 239.531   9
  -4  -7   0 1485.12 216.564   1
  -4  -7   0 1547.23 258.798  11
  -4  -8   0 385.852 162.359  11
   4   8   0 455.146 150.948   4
  -4  -8   0 199.083 111.916   9
  -4  -8   0 750.178 169.846   1
   4   9   0 275.960 150.252   4
  -4  -9   0 666.289 169.214   1
  -4  -9   0 734.935 209.638  11
   4  10   0 1598.71 312.741   4
   4  11   0 11679.3 864.763   4
   4  12   0 6898.61 675.949   4
   4  13   0 3788.40 531.757   4
   4  14   0 1887.58 402.534   4
   4  15   0 5592.90 707.644   4
   4  16   0 284.763 213.602   4
   4  17   0 584.044 295.386  13
  -4  17  -1 1468.27 392.000   2
  -4  16  -1 1046.68 308.451   2
   4 -16   1 1345.46 298.932   6
   4 -15   1 2691.74 401.633   6
  -4  14  -1 14679.4 874.165   4
   4 -14   1 15370.6 909.819   6
  -4  13  -1 32319.7 1298.26   4
   4 -13   1 31658.5 1310.21   6
  -4  12  -1 859.358 202.874   4
   4 -12   1 945.320 228.975   6
   4 -11   1 4643.59 437.059   6
  -4  11  -1 4160.32 398.122   4
   4 -10   1 10550.1 628.011   6
  -4  10  -1 10341.6 592.991   4
   4 -10   1 10011.0 534.077   7
  -4   9  -1 896.308 174.270   4
   4  -9   1 692.479 138.035   7
   4  -9   1 538.432 148.235   6
  -4   8  -1 8243.96 463.722   4
   4  -8   1 8766.04 475.669   7
   4  -8   1 8546.71 510.733   6
  -4   7  -1 121484. 2581.45   4
   4  -7   1 122849. 2643.80   7
   4  -7   1 124072. 2708.72   6
   4  -7   1 131614. 4118.13  14
  -4   6  -1 8139.66 392.346   4
  -4   6  -1 8148.39 488.674   2
   4  -6   1 8256.40 450.723   7
   4  -6   1 8539.88 865.681  14
   4  -6   1 8996.66 480.005   6
  -4   5  -1 89715.5 1868.67   4
  -4   5  -1 90545.4 2097.87   2
   4  -5   1 89934.9 2038.26   7
   4  -5   1 96512.8 3086.89  14
   4  -5   1 90263.1 2043.11   6
  -4   4  -1 203865. 3734.80   4
  -4   4  -1 204459. 3997.62   2
   4  -4   1 203513. 3980.32   7
   4  -4   1 213698. 5061.11  14
  -4   3  -1 157982. 3138.30   2
   4  -3   1 154425. 3173.83   7
   4  -3   1 161438. 3984.15  14
  -4   2  -1 71084.2 1629.98   2
   4  -2   1 70503.3 1688.56   7
   4  -2   1 72222.9 2179.74  14
   4  -2   1 69549.5 1720.17  13
   4  -2   1 70817.8 1783.89   5
   4  -1   1 245.737 86.9542   5
   4  -1   1 186.249 80.3673  13
  -4   1  -1 187.386 79.1235   2
   4  -1   1 321.804 113.613  14
  -4   0  -1 995.628 144.019   2
   4   0   1 604.182 133.800  13
   4   1   1 10992.9 583.005  13
  -4  -1  -1 12047.0 410.962   9
  -4  -2  -1 53158.7 1200.26   9
   4   2   1 51795.3 1481.23  13
  -4  -2  -1 50699.7 1428.59   1
   4   3   1 231136. 4645.08  13
  -4  -3  -1 235245. 4599.64   1
  -4  -3  -1 236471. 5602.52  12
  -4  -3  -1 234420. 4378.70   9
  -4  -4  -1 46196.3 1358.29   1
  -4  -4  -1 51965.9 2071.39  12
   4   4   1 49053.1 1426.30  13
  -4  -4  -1 50401.7 1288.24   9
  -4  -5  -1 85698.5 2082.73   1
  -4  -5  -1 86912.0 2906.44  12
  -4  -5  -1 83982.6 2007.59   9
   4   5   1 83964.1 2128.68  13
   4   6   1 68474.5 1863.77  13
  -4  -6  -1 69545.8 1831.99   1
  -4  -6  -1 64641.8 1904.66  11
  -4  -6  -1 67383.3 1795.31   9
   4   7   1 14291.0 753.154  13
  -4  -7  -1 13436.0 771.891  11
   4   7   1 13839.5 764.557   4
  -4  -7  -1 14140.1 724.805   1
  -4  -8  -1 526.592 160.168   1
   4   8   1 457.431 172.664  13
   4   8   1 231.122 103.527   4
  -4  -8  -1 386.156 160.039  11
  -4  -9  -1 3975.97 414.360   1
  -4  -9  -1 4015.34 443.632  11
   4   9   1 4291.54 461.999   4
  -4 -10  -1 4289.31 459.282   1
   4  10   1 3636.54 463.901   4
  -4 -10  -1 4654.04 495.983  11
   4  11   1 19848.6 1143.56   4
   4  12   1 7676.41 737.107   4
   4  13   1 9728.74 861.269   4
   4  14   1 2125.19 417.909  13
   4  14   1 1808.16 407.213   4
   4  15   1 795.324 297.607  13
   4  15   1 1246.04 380.662   4
   4  16   1 367.537 217.950  13
   4  16   1 139.200 172.246   4
  -4  17  -2 563.781 235.487   2
   4 -17   2 438.227 227.040   6
   4 -16   2 3752.59 493.259   6
   4 -15   2 73.2842 172.379   6
   4 -14   2 12767.2 853.475   6
   4 -13   2 8778.94 676.911   6
   4 -12   2 5813.86 518.382   6
   4 -11   2 11843.6 633.314   7
  -4  11  -2 11143.4 629.997   4
   4 -11   2 11066.2 689.658   6
  -4  10  -2 6210.52 441.518   4
   4 -10   2 6230.63 448.753   7
   4 -10   2 6865.30 520.859   6
   4  -9   2 29.7373 86.7932   7
  -4   9  -2-96.9550 96.2580   4
   4  -9   2-64.0176 111.704   6
  -4   8  -2 20020.4 730.385   4
   4  -8   2 20389.9 811.817   7
   4  -8   2 19710.8 840.499   6
  -4   7  -2 1769.45 185.350   4
   4  -7   2 1434.40 209.859   7
   4  -7   2 1714.57 234.850   6
  -4   6  -2 46010.9 1103.11   4
   4  -6   2 43067.7 1277.43   7
   4  -6   2 46933.8 2155.51  14
   4  -6   2 46113.7 1313.66   6
  -4   5  -2 19833.7 571.207   4
  -4   5  -2 20284.4 769.065   2
   4  -5   2 21282.1 788.728   7
  -4   4  -2 208847. 4040.72   2
   4  -4   2 202500. 4086.95   7
  -4   4  -2 217052. 5192.74  14
   4  -3   2 3034.94 308.839   5
  -4   3  -2 2689.92 227.876   2
   4  -3   2 2891.96 265.264   7
  -4   3  -2 3260.66 441.438  14
   4  -2   2 5997.33 444.313   5
  -4   2  -2 5613.12 323.254   2
   4  -2   2 5702.03 380.776  13
   4  -2   2 5478.12 368.228   7
  -4   2  -2 6230.01 560.791  14
  -4   1  -2 67500.8 1585.42   2
   4  -1   2 69028.7 1414.52   8
   4  -1   2 65585.2 1670.17   7
  -4   1  -2 65429.6 1971.89  14
   4  -1   2 71333.9 1854.57   5
   4  -1   2 67136.0 1715.48  13
   4   0   2 2050.73 243.226  13
  -4   0  -2 2620.68 291.730  14
  -4   0  -2 2092.56 198.107   2
   4   1   2 220.278 85.6784  13
  -4  -1  -2 205.096 88.4256  14
  -4  -1  -2 395.098 100.426   3
   4   2   2 125658. 2853.12  13
   4   2   2 122949. 2476.97   8
  -4  -2  -2 125271. 2856.01   1
  -4  -2  -2 132359. 2549.25  14
  -4  -2  -2 127219. 3782.05  12
  -4  -2  -2 124334. 2398.06   9
  -4  -3  -2 20374.0 854.115   1
   4   3   2 21356.4 868.842  13
  -4  -3  -2 20935.2 1326.04  12
  -4  -3  -2 21289.6 658.481   9
   4   4   2 32981.8 1065.75   4
  -4  -4  -2 32222.9 1122.15   1
   4   4   2 31869.3 1112.77  13
  -4  -4  -2 32283.3 1695.34  12
   4   5   2 28268.4 1024.55   4
  -4  -5  -2 27403.8 1048.71   1
   4   5   2 27339.7 1030.52  13
  -4  -5  -2 27407.7 1580.97  12
  -4  -6  -2 66152.0 1875.49   1
   4   6   2 64397.5 1835.64   4
   4   6   2 67154.2 1860.46  13
  -4  -6  -2 62845.5 1916.34  11
  -4  -7  -2 4843.92 465.900  11
   4   7   2 3817.28 400.933   4
  -4  -7  -2 4346.50 421.120   1
   4   7   2 4456.53 415.928  13
   4   8   2 477.472 154.289  13
   4   8   2 322.186 135.495   4
  -4  -8  -2 279.104 128.192  11
   4   9   2 6724.51 593.471   4
  -4  -9  -2 6292.29 572.777  11
  -4  -9  -2 6632.40 574.202   1
   4   9   2 6759.14 570.962  13
   4  10   2 1355.08 282.231  13
   4  10   2 1392.68 292.642   4
  -4 -10  -2 1743.60 318.820  11
  -4 -10  -2 2266.88 351.331   1
   4  11   2 4094.49 495.723  13
   4  11   2 3715.45 495.561   4
   4  12   2 14191.1 947.079  13
   4  12   2 12510.1 945.026   4
   4  13   2 2296.18 425.650   4
   4  13   2 1805.80 369.121  13
   4  14   2 4499.26 616.514   4
   4  14   2 5967.50 670.103  13
   4  15   2 4637.04 616.765  13
   4  15   2 4204.97 624.214   4
  -4  17  -3 39.3011 167.429   2
   4 -17   3 81.0203 128.375   6
   4 -16   3 2063.13 365.170   6
   4 -15   3 867.867 238.325   6
   4 -14   3 387.633 197.576   6
   4 -13   3 24430.0 1178.63   6
   4 -12   3 5445.20 461.748   7
   4 -12   3 5007.97 507.157   6
   4 -11   3 3118.11 340.534   7
   4 -11   3 2903.79 382.412   6
   4 -10   3 13239.7 710.537   7
   4 -10   3 14552.4 784.853   6
   4  -9   3 3654.31 351.682   7
   4  -9   3 3820.58 378.008   6
   4  -8   3 814.774 178.433   7
   4  -8   3 979.944 186.266   6
   4  -7   3 17196.3 762.761   7
   4  -7   3 18606.9 803.409   6
   4  -6   3 4239.43 356.849   7
  -4   6  -3 3819.02 622.284  14
   4  -6   3 4282.47 352.671   6
  -4   5  -3 13313.4 597.375   2
   4  -5   3 13921.9 649.314   7
  -4   5  -3 13760.9 1080.36  14
   4  -5   3 13507.4 731.703   5
  -4   4  -3 2602.56 234.143   2
   4  -4   3 2112.95 243.543   7
   4  -4   3 2301.57 295.731   5
  -4   4  -3 2243.32 409.534  14
   4  -3   3 65764.4 1595.68   8
  -4   3  -3 63022.4 1516.08   2
   4  -3   3 67833.4 1904.07   5
   4  -3   3 67617.5 1699.18   7
  -4   3  -3 65136.3 2276.49  14
   4  -2   3 11953.5 577.408  13
  -4   2  -3 11066.3 463.128   2
   4  -2   3 11808.0 486.986   8
   4  -2   3 11211.4 653.753   5
   4  -2   3 10773.5 550.979   7
  -4   2  -3 11465.5 801.502  14
  -4   1  -3 19897.9 664.229   2
   4  -1   3 19171.1 626.409   8
   4  -1   3 19153.3 764.337   7
  -4   1  -3 18027.1 946.900  14
   4  -1   3 19319.5 769.748  13
   4   0   3 1466.80 150.298   8
   4   0   3 1043.81 101.813   4
  -4   0  -3 1184.94 138.092   2
   4   0   3 1485.70 208.459  13
  -4   0  -3 1340.98 232.277  14
   4   0   3 1338.31 187.527   7
  -4   0  -3 1249.20 221.822   3
   4   1   3 1385.35 150.600   8
   4   1   3 1462.01 144.923   4
   4   1   3 1245.45 201.871  13
  -4  -1  -3 1439.30 212.488  14
   4   1   3 1773.65 218.351   7
  -4  -1  -3 1539.34 230.265   3
   4   2   3 3987.52 359.565  13
  -4  -2  -3 3581.65 358.982   1
   4   2   3 3453.80 257.365   8
   4   2   3 3654.98 260.872   4
  -4  -2  -3 3820.05 576.098  12
   4   3   3 40076.0 1149.61   4
   4   3   3 42236.7 1334.09  13
  -4  -3  -3 40031.5 1351.28   1
  -4  -3  -3 37048.7 1907.20  12
   4   4   3 7200.59 451.270   4
  -4  -4  -3 6612.65 503.948   1
   4   4   3 7167.87 501.683  13
   4   5   3 11787.8 641.565   4
  -4  -5  -3 12489.3 717.156   1
   4   5   3 13681.4 706.788  13
   4   6   3 649.738 171.462   4
  -4  -6  -3 770.865 194.432   1
   4   6   3 1156.06 229.006  13
  -4  -7  -3 9702.52 674.296   1
   4   7   3 10011.1 654.346   4
  -4  -7  -3 9488.08 678.041  11
   4   7   3 8951.16 613.247  13
  -4  -8  -3 173.870 115.458   1
   4   8   3 605.280 199.475   4
   4   8   3 595.262 190.727  13
  -4  -8  -3 700.671 206.872  11
  -4  -9  -3 2362.66 363.541   1
   4   9   3 2368.13 342.699  13
   4   9   3 2076.90 345.054   4
  -4  -9  -3 2019.38 347.143  11
   4  10   3 1069.02 265.232  13
   4  10   3 883.480 250.736   4
  -4 -10  -3 793.440 235.181  11
  -4 -10  -3 820.638 235.454   1
  -4 -11  -3 377.347 197.463   1
   4  11   3 99.3100 141.758  13
   4  11   3 331.454 206.293   4
   4  12   3 422.636 199.594  13
   4  12   3 467.613 228.078   4
   4  13   3 690.545 254.611   4
   4  14   3-275.328 220.501   4
   4  15   3 1499.41 382.706   4
   4 -17   4 94.3489 158.483   6
   4 -16   4 65.0251 139.648   6
   4 -15   4 2340.83 397.343   6
   4 -14   4 870.432 258.313   6
   4 -13   4 3793.65 471.095   6
   4 -12   4 6296.37 528.268   7
   4 -12   4 6605.09 581.900   6
   4 -11   4 6688.61 531.067   7
   4 -11   4 7064.29 581.721   6
   4 -10   4 37831.8 1349.92   7
   4 -10   4 39203.0 1441.94   6
   4  -9   4 2565.16 316.543   7
   4  -9   4 3443.84 384.151   6
   4  -8   4 4261.99 398.520   7
   4  -8   4 3700.31 381.621   6
   4  -7   4 27774.9 1056.30   7
   4  -7   4 29254.4 1092.08   6
   4  -6   4 628.645 192.241   5
   4  -6   4 354.164 110.551   7
   4  -5   4 32839.6 1300.93   5
  -4   5  -4 35243.4 1064.20   2
   4  -5   4 35001.1 1170.11   7
  -4   5  -4 32766.0 1769.37  14
  -4   4  -4 57281.0 2316.11  14
   4  -4   4 60413.2 1637.48   8
  -4   4  -4 62378.0 1503.18   2
   4  -4   4 61048.7 1682.01   7
   4  -4   4 62553.2 1905.36   5
  -4   3  -4 19666.0 667.141   2
   4  -3   4 21041.3 785.599   8
   4  -3   4 20964.7 833.955   7
  -4   3  -4 20888.9 1219.76  14
   4  -3   4 21035.5 980.501   5
  -4   2  -4 34582.9 939.246   2
   4  -2   4 36702.7 1059.43   8
   4  -2   4 35583.3 1114.81  13
   4  -2   4 33793.5 1125.28   7
  -4   2  -4 33625.4 1504.03  14
   4  -1   4 287.325 84.4619   8
  -4   1  -4 305.649 70.5470   2
  -4   1  -4 462.088 163.597  14
  -4   1  -4 410.335 150.413   3
   4  -1   4 279.355 105.585   7
   4  -1   4 561.154 120.885  13
   4   0   4 96820.9 2111.35   8
   4   0   4 97374.0 2290.85  13
   4   0   4 91277.2 2244.84   7
  -4   0  -4 100621. 2636.90  14
  -4   0  -4 95010.8 2728.78   3
   4   1   4 134.795 81.3540   7
   4   1   4 162.196 62.4449   8
   4   1   4 141.432 48.5874   4
  -4  -1  -4 286.677 135.535   1
   4   1   4 203.275 92.9251  13
   4   2   4 4528.90 329.079   8
   4   2   4 4313.95 289.985   4
   4   2   4 4330.51 353.723   7
  -4  -2  -4 4389.52 424.935   1
   4   2   4 4047.74 371.834  13
  -4  -2  -4 4305.40 645.024  12
   4   3   4 10389.0 551.661   8
   4   3   4 10994.4 526.264   4
  -4  -3  -4 10719.6 682.300   1
   4   3   4 10321.5 565.441   7
   4   3   4 11131.7 634.271  13
  -4  -4  -4 368.125 154.041   1
   4   4   4 730.684 174.089  13
   4   4   4 458.361 129.032   4
   4   5   4 17761.4 800.026   4
  -4  -5  -4 16822.4 894.774   1
   4   5   4 17769.4 848.489  13
   4   6   4 62017.9 1810.49   4
  -4  -6  -4 59288.5 1953.73   1
   4   6   4 63031.2 1846.62  13
  -4  -7  -4 6969.64 593.480   1
   4   7   4 6440.08 529.201   4
  -4  -7  -4 6483.44 572.078  11
   4   7   4 5969.58 506.800  13
   4   8   4 9445.37 691.001   4
  -4  -8  -4 9895.48 757.906   1
  -4  -8  -4 10483.6 753.535  11
   4   8   4 9752.92 678.061  13
  -4  -9  -4 1317.31 316.666   1
   4   9   4 1760.16 337.916   4
   4   9   4 2369.71 350.729  13
  -4  -9  -4 1943.84 361.803  11
  -4 -10  -4 7118.54 701.022   1
   4  10   4 7131.58 664.063   4
   4  10   4 7854.60 661.881  13
  -4 -10  -4 8106.24 704.424  11
  -4 -11  -4 568.950 219.492  11
  -4 -11  -4 694.777 273.434   1
   4  12   4-12.2254 207.564   4
   4  13   4 2040.41 416.135   4
   4  14   4 507.912 262.144   4
   4  15   4 235.190 215.786   4
   4 -17   5 2554.77 464.137   6
   4 -16   5 1640.78 350.460   6
   4 -15   5 1173.10 325.367   6
   4 -14   5 844.649 252.893   6
   4 -13   5 4035.17 456.619   7
   4 -13   5 4479.12 523.176   6
   4 -12   5 9198.40 667.165   7
   4 -12   5 9169.14 710.456   6
   4 -11   5 9184.13 650.039   7
   4 -11   5 8945.80 681.384   6
   4 -10   5 464.313 173.794   7
   4 -10   5-144.092 126.511   6
   4  -9   5 43196.3 1674.62   5
   4  -9   5 40918.1 1443.39   7
   4  -9   5 41436.1 1495.24   6
   4  -8   5 5328.62 527.755   5
   4  -8   5 5176.22 466.821   7
   4  -8   5 5108.35 467.550   6
   4  -7   5 17290.4 841.825   7
   4  -7   5 18400.8 1000.97   5
   4  -6   5 2775.18 389.690   5
  -4   6  -5 2846.16 282.118   2
   4  -6   5 2751.61 316.811   7
   4  -5   5 212.085 120.237   8
   4  -5   5 128.460 116.484   7
   4  -5   5 61.1713 102.578   5
  -4   5  -5 0.99488 55.9808   2
   4  -4   5 15536.5 741.048   8
  -4   4  -5 15912.4 604.798   2
   4  -4   5 14624.8 738.460   7
  -4   4  -5 14521.4 1112.89  14
   4  -4   5 14971.9 876.859   5
  -4   3  -5 62872.5 1458.88   2
   4  -3   5 64830.4 1710.17   8
   4  -3   5 61736.1 1758.49   7
  -4   3  -5 66957.1 2509.81   3
  -4   3  -5 65167.6 2405.01  14
   4  -2   5 24343.0 892.823   8
  -4   2  -5 23401.5 1354.04   3
   4  -2   5 23147.2 924.612   7
  -4   2  -5 23944.1 1307.31  14
   4  -1   5 89456.1 2091.02   8
   4  -1   5 87431.3 2109.50  13
   4  -1   5 86650.4 2164.65   7
  -4   1  -5 88133.4 2678.64  14
  -4   1  -5 82592.2 2770.63   3
   4   0   5 1603.02 224.837   7
   4   0   5 1661.66 202.161   8
   4   0   5 1762.63 225.943  13
  -4   0  -5 1583.68 315.870   3
   4   1   5 45143.6 1313.90   8
  -4  -1  -5 42346.1 1563.63   1
   4   1   5 45560.3 1376.24   7
   4   1   5 47044.1 1396.69  13
  -4  -1  -5 43479.6 1764.38   3
   4   2   5 4581.38 362.882   8
   4   2   5 4145.86 286.124   4
   4   2   5 4320.74 365.600   7
   4   2   5 4838.35 405.256  13
  -4  -2  -5 4423.29 452.462   1
   4   3   5 1802.81 255.953  13
   4   3   5 1477.32 220.963   8
  -4  -3  -5 1590.34 283.104   1
   4   3   5 1840.57 211.922   4
   4   3   5 1612.13 231.337   7
   4   4   5 2993.62 294.010   4
   4   4   5 3271.24 349.163  13
  -4  -4  -5 3258.31 395.869   1
   4   4   5 2904.14 300.936   7
   4   4   5 3050.85 332.774   8
   4   5   5 4258.15 382.566   4
   4   5   5 5001.41 440.765  13
  -4  -5  -5 3996.96 457.775   1
   4   5   5 4111.24 363.847   7
  -4  -6  -5-7.31182 107.592   1
   4   6   5 79.3994 91.2067   4
   4   6   5 153.206 119.741  13
   4   7   5 27395.7 1162.71   4
  -4  -7  -5 26946.1 1312.40   1
   4   7   5 28349.9 1182.72  13
  -4  -7  -5 26341.7 1249.47  11
  -4  -8  -5 1764.69 346.192   1
   4   8   5 1281.06 266.805   4
  -4  -8  -5 1738.61 320.632  11
   4   9   5 21753.2 1131.70   4
  -4  -9  -5 22308.9 1182.38  11
  -4  -9  -5 20997.8 1239.64   1
  -4 -10  -5 198.752 176.880   1
   4  10   5 303.688 200.181   4
  -4 -10  -5 391.191 165.953  11
   4  11   5 1457.45 331.327   4
  -4 -11  -5 1600.65 394.499   1
   4  12   5 453.047 197.978   4
   4  13   5-56.8837 181.852   4
   4  14   5 29.8502 162.600   4
  -4  17  -6 2337.93 452.421   2
   4 -17   6 2242.66 474.584   5
   4 -16   6 3486.10 526.429   6
   4 -15   6 462.209 218.533   6
   4 -14   6 2355.78 427.396   6
   4 -14   6 1636.91 317.975   7
   4 -13   6 646.514 205.239   7
   4 -13   6 311.438 193.334   6
   4 -12   6 859.593 291.215   5
   4 -12   6 706.310 214.990   7
   4 -12   6 410.034 219.620   6
   4 -11   6 3224.31 477.041   5
   4 -11   6 2916.55 404.985   6
   4 -11   6 2421.85 352.497   7
   4 -10   6 17812.2 1098.79   5
   4 -10   6 17685.0 960.853   7
   4 -10   6 20035.2 1041.49   6
   4  -9   6 7752.19 701.909   5
   4  -9   6 5619.57 531.006   7
   4  -9   6 7228.50 586.474   6
   4  -8   6 17791.8 930.070   7
   4  -8   6 20258.7 1133.85   5
   4  -7   6 917.721 246.637   5
   4  -7   6 769.999 213.885   7
   4  -6   6 20215.2 981.529   8
  -4   6  -6 20763.0 806.222   2
   4  -6   6 18705.9 904.647   7
   4  -6   6 19831.0 1088.46   5
   4  -5   6 9886.98 741.816   5
   4  -5   6 8028.82 580.194   8
   4  -5   6 9276.66 602.023   7
   4  -4   6 64.0161 81.9408   8
   4  -4   6-17.8065 129.947   7
   4  -3   6 2037.11 267.626   8
   4  -3   6 1944.87 266.231   7
  -4   3  -6 1803.33 384.941  14
  -4   3  -6 2113.62 449.392   3
  -4   2  -6 12631.4 1052.98   3
   4  -2   6 13832.1 693.015   8
   4  -2   6 12283.2 675.610   7
  -4   2  -6 13036.0 994.865  14
   4  -1   6 11935.7 634.298   8
   4  -1   6 11584.3 644.599   7
  -4   1  -6 12283.2 1023.20   3
   4   0   6 67094.8 1763.53   8
   4   0   6 60319.9 1730.39   7
   4   0   6 62058.6 1671.12  13
  -4   0  -6 61019.7 2030.18   1
  -4   0  -6 61184.1 2384.59   3
   4   1   6 19230.2 835.055   8
  -4  -1  -6 18859.7 1018.97   1
   4   1   6 19630.3 815.013  13
   4   1   6 18946.6 838.728   7
   4   2   6 13738.8 716.712   8
   4   2   6 12498.2 669.536   7
  -4  -2  -6 14402.7 893.582   1
   4   2   6 15166.2 725.132  13
   4   3   6 4138.05 391.240   8
  -4  -3  -6 3673.91 442.607   1
   4   3   6 3967.45 359.863   7
   4   3   6 3952.16 372.849  13
   4   4   6 1827.14 246.414   7
  -4  -4  -6 1522.73 307.317   1
   4   5   6 217.492 95.8162   4
  -4  -5  -6 143.991 114.746   1
   4   6   6 5608.47 480.787   4
  -4  -6  -6 5629.27 584.207   1
  -4  -7  -6 389.974 195.554   1
   4   7   6 160.895 115.464   4
  -4  -7  -6-95.4163 160.598  11
  -4  -8  -6 1785.07 381.176   1
   4   8   6 1730.95 311.207   4
  -4  -8  -6 2258.48 373.670  11
   4   9   6 243.879 151.370   4
  -4  -9  -6 25.0836 141.583   1
   4  10   6 7438.80 692.951   4
  -4 -10  -6 7603.91 797.082   1
   4  11   6 2649.81 433.384   4
  -4 -11  -6 3035.42 531.561   1
   4  12   6 665.053 281.736   4
   4  13   6 4.03996 174.674   4
   4 -16   7 560.417 273.008   5
   4 -16   7 714.930 277.847   6
   4 -15   7 3262.76 562.762   5
   4 -15   7 2982.02 449.059   7
   4 -15   7 3808.88 556.383   6
   4 -14   7 9005.84 899.919   5
   4 -14   7 8620.16 739.919   7
   4 -14   7 8503.28 777.886   6
   4 -13   7 111.585 170.488   5
   4 -13   7 383.351 198.204   7
   4 -13   7 221.305 154.179   6
   4 -12   7 1372.68 293.531   7
   4 -12   7 1586.37 328.532   6
   4 -11   7 384.305 182.421   5
   4 -11   7 108.740 122.732   7
   4 -11   7 273.639 161.616   6
   4 -10   7 2480.28 436.777   5
   4 -10   7 2740.14 386.404   7
   4  -9   7 9070.27 689.939   7
   4  -9   7 12232.4 930.331   5
   4  -8   7 43287.3 1582.95   7
   4  -8   7 45928.0 1870.79   5
   4  -7   7 10089.0 694.773   7
   4  -7   7 10215.8 811.166   5
   4  -6   7 14377.7 853.704   8
   4  -6   7 15286.2 838.536   7
   4  -6   7 13750.1 940.416   5
   4  -5   7 12728.9 773.961   8
   4  -5   7 13191.3 762.000   7
   4  -4   7 5113.61 465.253   8
   4  -4   7 4472.89 434.179   7
   4  -3   7 55.0906 73.5636   8
   4  -3   7-58.1376 140.427   7
   4  -2   7 3138.29 346.828   8
   4  -2   7 3782.82 375.191   7
  -4   1  -7 148.874 117.250   1
   4  -1   7 205.723 101.159   8
   4  -1   7 122.453 92.4374   7
  -4   1  -7 250.108 168.632   3
   4   0   7 10326.2 623.449   7
   4   0   7 10324.7 629.735   8
  -4   0  -7 8855.26 733.937   1
   4   1   7 17719.9 852.119   8
   4   1   7 16027.6 793.523   7
  -4  -1  -7 17791.6 1034.98   1
   4   2   7 64761.9 1840.15   7
  -4  -2  -7 66932.0 2218.80   1
  -4  -3  -7 13663.3 919.297   1
   4   3   7 13260.3 703.186   7
  -4  -4  -7 12016.0 872.124   1
   4   4   7 13357.3 698.031   7
  -4  -5  -7 3866.61 501.388   1
  -4  -6  -7 123.595 124.927   1
  -4  -7  -7 620.442 260.880   1
  -4  -8  -7 11103.8 940.669   1
   4   8   7 11172.9 782.303   4
  -4  -9  -7 959.339 300.710   1
   4   9   7 1143.99 292.817   4
  -4 -10  -7 3847.13 609.593   1
   4  10   7 4494.45 545.441   4
   4  11   7 1036.14 285.440   4
  -4 -11  -7 879.496 321.421   1
   4  12   7 1713.02 397.487   4
   4  13   7 310.928 211.410   4
   4 -15   8 4147.35 553.102   7
   4 -15   8 5917.42 691.046   6
   4 -14   8 1135.01 392.721   5
   4 -14   8 718.787 313.242   6
   4 -14   8 964.811 289.972   7
   4 -13   8 1580.44 399.802   5
   4 -13   8 1258.14 315.614   7
   4 -12   8 789.058 256.604   7
   4 -12   8 1102.75 340.684   5
   4 -11   8 369.898 209.272   5
   4 -11   8 317.694 189.665   7
   4 -10   8 31.1653 185.568   5
   4 -10   8-82.7963 174.825   7
   4  -9   8 28552.4 1322.15   7
   4  -9   8 30628.1 1565.43   5
   4  -8   8 358.940 200.312   5
   4  -8   8 48.4395 179.659   7
   4  -7   8 33789.0 1466.04   8
   4  -7   8 30722.4 1338.61   7
   4  -7   8 34809.7 1620.88   5
   4  -6   8 4591.05 501.709   8
   4  -6   8 5323.29 519.017   7
   4  -5   8 34104.6 1400.71   8
   4  -5   8 34372.4 1363.97   7
   4  -4   8 1053.09 234.244   8
   4  -4   8 1035.32 248.827   7
   4  -3   8 680.880 200.523   8
   4  -3   8 724.036 173.206   7
   4  -2   8 160.014 125.591   8
   4  -2   8-30.9739 106.872   7
   4  -1   8 37269.6 1382.19   8
   4  -1   8 35483.8 1325.19   7
  -4   1  -8 35061.2 1574.15   1
   4   0   8 4529.92 439.208   7
  -4   0  -8 4333.32 529.756   1
   4   1   8 35781.0 1293.14   7
  -4  -1  -8 33745.5 1562.52   1
  -4  -2  -8 43.2473 158.082   1
   4   2   8 133.933 117.483   7
  -4  -3  -8 12279.5 903.410   1
   4   3   8 11877.5 685.684   7
  -4  -4  -8 4628.02 569.892   1
  -4  -5  -8 3642.52 526.529   1
  -4  -6  -8 103.185 171.877   1
  -4  -7  -8 2965.80 498.437   1
  -4  -8  -8 333.728 229.846   1
  -4  -9  -8 6024.12 752.715   1
  -4 -10  -8 2242.46 483.002   1
  -4 -11  -8 7933.44 922.653   1
   4 -15   9 494.527 274.909   7
   4 -14   9 11002.6 909.113   7
   4 -13   9-7.66881 165.021   5
   4 -13   9 507.698 241.354   7
   4 -12   9 549.339 265.278   5
   4 -12   9 268.595 193.482   7
   4 -11   9 361.516 171.191   5
   4 -11   9 143.453 151.805   7
   4 -10   9 449.595 208.995   5
   4 -10   9 415.587 195.220   7
   4  -9   9 154.166 172.785   7
   4  -9   9 586.028 271.271   5
   4  -8   9 23522.9 1190.38   7
   4  -7   9 3091.96 421.290   7
   4  -7   9 2960.34 440.903   8
   4  -6   9 17812.1 1041.23   8
   4  -6   9 17403.9 992.185   7
   4  -5   9 1993.70 329.267   7
   4  -5   9 1673.89 308.842   8
   4  -4   9 13041.2 839.343   8
   4  -4   9 11635.4 774.936   7
   4  -3   9 2943.65 389.518   8
   4  -3   9 2445.76 343.074   7
   4  -2   9 1102.96 229.126   7
  -4   2  -9 869.358 304.692   1
   4  -1   9 164.472 141.705   7
  -4   1  -9 738.848 249.419   1
   4   0   9 14765.4 820.625   7
  -4   0  -9 15145.8 1029.61   1
   4   1   9 401.851 148.550   7
  -4  -1  -9 432.712 223.148   1
  -4  -2  -9 40989.7 1806.24   1
   4   2   9 40585.2 1436.93   7
  -4  -3  -9 2281.02 402.377   1
  -4  -4  -9 1408.94 327.737   1
  -4  -5  -9 3837.48 554.909   1
  -4  -6  -9 45.2121 143.873   1
  -4  -7  -9-124.763 143.004   1
  -4  -8  -9 3247.86 575.533   1
  -4  -9  -9 211.456 200.355   1
  -4 -10  -9 884.753 324.439   1
   4 -14  10 2084.27 414.344   7
   4 -13  10 1798.17 409.086   7
   4 -12  10 324.392 231.522   7
   4 -12  10 1205.00 360.114   5
   4 -11  10 1952.21 438.496   5
   4 -11  10 1471.84 344.538   7
   4 -10  10 55.9814 223.987   7
   4  -9  10 5796.27 609.651   7
   4  -8  10 4137.17 564.808   8
   4  -8  10 4290.84 523.233   7
   4  -7  10 3239.75 474.346   8
   4  -7  10 2973.54 450.013   7
   4  -6  10 9693.14 793.471   8
   4  -6  10 10052.7 762.208   7
   4  -5  10 12208.0 831.298   7
   4  -5  10 12954.1 895.878   8
   4  -4  10 11794.1 808.610   7
  -4   4 -10 11072.2 927.136   1
  -4   3 -10 2139.59 407.383   1
   4  -3  10 1749.16 310.490   7
   4  -2  10 1205.36 263.870   7
  -4   2 -10 1272.61 329.846   1
  -4   1 -10 109.210 134.881   1
   4  -1  10 286.965 133.354   7
   4   0  10 254.044 143.935   7
  -4   0 -10 338.304 206.007   1
  -4  -1 -10 2646.63 452.631   1
   4   1  10 2104.91 311.692   7
  -4  -2 -10 10671.1 910.163   1
  -4  -3 -10 6394.56 723.966   1
  -4  -4 -10 2209.83 445.151   1
  -4  -5 -10 11702.3 1020.91   1
  -4  -6 -10 5214.49 694.982   1
  -4  -7 -10 226.165 204.499   1
  -4  -8 -10 676.950 332.044   1
  -4  -9 -10 9.31764 145.183   1
   4 -13  11 3856.99 575.412   7
   4 -12  11 214.146 177.273   7
   4 -11  11 165.686 201.461   7
   4 -10  11 1911.07 401.916   7
   4  -9  11 734.711 265.845   7
   4  -8  11 479.067 246.118   7
   4  -8  11 282.145 202.228   8
   4  -7  11 6554.60 692.444   8
   4  -7  11 6375.78 639.816   7
   4  -6  11 3071.25 445.000   7
   4  -5  11 9209.26 748.149   7
  -4   5 -11 7758.29 807.463   1
   4  -4  11 4668.84 516.260   7
  -4   4 -11 5335.54 669.010   1
   4  -3  11 3849.44 463.305   7
  -4   3 -11 3917.23 556.836   1
  -4   2 -11 2019.53 410.612   1
   4  -2  11 1686.26 313.902   7
   4  -1  11 16.7860 112.560   7
  -4   1 -11 162.682 147.922   1
  -4   0 -11 238.946 151.604   1
   4   0  11 354.599 165.224   7
  -4  -1 -11 1746.35 396.605   1
  -4  -2 -11 1018.39 319.148   1
  -4  -3 -11 4629.95 644.054   1
  -4  -4 -11 614.220 287.925   1
  -4  -5 -11 2823.31 529.496   1
  -4  -6 -11 4458.56 676.647   1
  -4  -7 -11 5.82257 128.394   1
  -4  -8 -11 543.503 274.444   1
   4 -12  12 2727.00 480.081   7
   4 -11  12 2132.08 424.923   7
   4 -10  12 461.352 220.670   7
   4  -9  12 277.448 225.944   7
   4  -8  12 585.731 203.853   7
   4  -7  12 1304.86 313.629   7
  -4   7 -12 1951.78 452.885   1
  -4   6 -12 4303.18 627.135   1
   4  -6  12 4402.80 550.015   7
  -4   5 -12 786.036 267.511   1
   4  -5  12 625.650 252.685   7
  -4   4 -12 2857.77 504.018   1
   4  -4  12 2074.32 362.237   7
   4  -3  12 1940.87 348.512   7
  -4   3 -12 1706.08 386.168   1
   4  -2  12 977.089 254.425   7
  -4   2 -12 1216.20 322.969   1
   4  -1  12 1105.00 267.928   7
  -4   1 -12 727.245 277.988   1
  -4   0 -12-31.7979 134.860   1
  -4  -1 -12-151.538 204.200   1
  -4  -2 -12 678.968 271.347   1
  -4  -3 -12 78.4788 216.991   1
  -4  -4 -12 407.287 218.845   1
  -4  -5 -12 259.822 235.352   1
  -4  -6 -12 1051.31 391.146   1
   4 -10  13 387.007 220.269   7
   4  -9  13 1336.51 362.168   7
  -4   8 -13 43.1114 170.383   1
   4  -8  13 126.868 150.144   7
   4  -7  13 224.549 198.453   7
  -4   7 -13-87.6814 150.167   1
  -4   6 -13 355.232 190.205   1
   4  -6  13 308.264 209.108   7
   4  -5  13 704.436 266.251   7
  -4   5 -13 704.776 256.439   1
  -4   4 -13 536.729 216.714   1
   4  -4  13 98.6116 127.169   7
   4  -3  13 4807.21 555.053   7
  -4   3 -13 4780.37 669.371   1
   4  -2  13-66.5968 133.822   7
  -4   2 -13-231.814 226.082   1
  -4   1 -13 1847.95 419.274   1
  -4   0 -13 559.528 226.457   1
  -4  -1 -13 1291.17 373.839   1
  -4  -2 -13 140.739 213.256   1
  -4  -3 -13-127.228 145.485   1
  -4  -4 -13-2.63883 145.913   1
   4  -8  14 1847.14 405.805   7
   4  -7  14 361.576 181.123   7
  -4   7 -14 54.3957 138.389   1
  -4   6 -14 67.8857 163.433   1
   4  -6  14-219.826 184.116   7
  -4   5 -14 169.952 167.974   1
   4  -5  14-184.119 176.519   7
   4  -4  14 428.319 209.774   7
  -4   4 -14 299.676 179.361   1
   4  -3  14-177.669 166.205   7
  -4   3 -14 36.4933 185.500   1
  -4   2 -14 3916.30 622.345   1
  -4   1 -14 211.896 206.450   1
  -4   0 -14 5521.17 748.249   1
  -4  -1 -14 479.676 268.168   1
  -5   2  17 29.5999 192.269   8
  -5   1  17 65.3031 248.905   8
  -5   0  17 925.975 377.595   8
  -5  -1  17 2620.80 620.595   8
  -5  -2  17 1317.12 448.192   8
  -5  -3  17 3299.27 664.403   8
  -5  -4  17 0.80567 230.176   8
  -5  -5  17 4446.33 800.921   8
  -5  -6  17-856.302 373.897   8
  -5  -7  17-91.1245 223.977   8
  -5  -8  17 311.170 259.760   8
  -5   5  16 597.344 386.957   8
  -5   4  16 2479.00 574.394   8
  -5   3  16 1616.16 470.982   8
  -5   2  16-25.4052 188.402   8
  -5   1  16 182.587 163.300   8
  -5   0  16 84.6775 248.255   8
  -5  -1  16 631.204 340.855   8
  -5  -2  16 3544.37 677.832   8
  -5  -3  16 2763.21 602.655   8
  -5  -4  16 931.693 373.391   8
  -5  -5  16 1504.73 461.560   8
  -5  -6  16 2305.55 549.622   8
  -5  -7  16 237.077 197.500   8
  -5  -8  16 121.890 182.582   8
  -5  -9  16 568.958 321.394   8
  -5 -10  16 226.759 205.214   8
  -5 -11  16 1548.68 491.169   8
  -5   7  15 187.440 218.587   8
  -5   6  15 752.125 348.575   8
  -5   5  15 32.8695 258.302   8
  -5   4  15 1512.14 451.405   8
  -5   3  15 943.323 418.705   8
  -5   2  15 2328.71 528.860   8
  -5   1  15 1463.06 429.134   8
  -5   0  15 1147.37 406.299   8
  -5  -1  15 573.210 274.057   8
  -5  -2  15 299.441 191.707   8
  -5  -3  15 171.386 256.601   8
  -5  -4  15 3916.90 673.080   8
  -5  -5  15 3672.68 676.350   8
  -5  -6  15 5191.56 782.812   8
  -5  -7  15 1376.88 330.393   9
  -5  -7  15 1241.55 445.618   8
  -5  -8  15 1173.13 316.865   9
  -5  -8  15 1511.45 435.433   8
  -5  -9  15 2244.51 434.833   9
  -5  -9  15 2768.74 593.684   8
  -5 -10  15 183.306 144.827   9
  -5 -10  15 515.673 359.723   8
  -5 -11  15 35.9266 128.382   9
  -5 -11  15 847.822 353.411   8
  -5 -12  15 1517.98 392.977   9
  -5 -12  15 3273.11 676.926   8
  -5   9  14 2607.14 500.431   4
  -5   8  14 889.387 292.739   4
  -5   8  14 887.923 346.562   8
  -5   7  14 54.4373 161.483   8
  -5   6  14 138.081 208.138   8
  -5   5  14 2033.55 495.259   8
  -5   4  14 261.511 166.597   8
  -5   3  14 8309.35 945.632   8
  -5   2  14 783.095 343.516   8
  -5   1  14 3202.80 537.924   9
  -5   1  14 3184.15 600.714   8
  -5   0  14 7569.03 783.438   9
  -5   0  14 6197.19 801.351   8
  -5  -1  14 2307.43 423.390   9
  -5  -1  14 2297.74 471.295   8
  -5  -2  14 1981.23 498.401   8
  -5  -2  14 1996.20 398.222   9
  -5  -3  14 1178.63 360.693   8
  -5  -3  14 1437.05 319.311   9
  -5  -4  14 633.872 208.402   9
  -5  -4  14 1107.06 387.068   8
  -5  -5  14 4269.61 681.062   8
  -5  -5  14 4583.17 583.092   9
  -5  -6  14 4183.32 562.484   9
  -5  -6  14 3330.62 644.201   8
  -5  -7  14 8089.03 949.045   8
  -5  -7  14 7790.59 770.328   9
  -5  -8  14 4813.07 599.312   9
  -5  -8  14 4526.87 731.710   8
  -5  -9  14 990.860 308.776   9
  -5  -9  14 1212.82 403.291   8
  -5 -10  14 3501.09 673.171   8
  -5 -10  14 2901.67 498.447   9
  -5 -11  14 124.187 164.284   9
  -5 -11  14 71.3342 173.484   8
  -5 -12  14 137.024 220.672   9
  -5 -13  14 815.883 310.462   9
  -5 -14  14-168.906 227.459   9
  -5  10  13-111.048 198.266   4
  -5   9  13 660.174 284.600   4
  -5   9  13 113.308 213.085   8
  -5   8  13 747.738 268.562   4
  -5   8  13 943.209 379.799   8
  -5   7  13 1244.34 324.059   4
  -5   7  13 1739.06 451.822   8
  -5   6  13 400.017 195.900   4
  -5   6  13 842.351 347.746   8
  -5   5  13 406.693 264.313   8
  -5   4  13 1139.45 390.122   8
  -5   3  13 1413.45 386.829   8
  -5   2  13 12484.2 1097.48   8
  -5   1  13 4180.36 621.889   8
  -5   1  13 4498.33 593.604   9
  -5   0  13 9324.92 850.461   9
  -5   0  13 7590.35 844.922   8
  -5  -1  13 1021.67 272.145   9
  -5  -1  13 993.315 326.290   8
  -5  -2  13 1209.64 307.324   9
  -5  -2  13 1673.59 396.577   8
  -5  -3  13 276.044 163.055   9
  -5  -3  13 1140.73 339.102   8
  -5  -4  13 659.217 236.337   9
  -5  -4  13 684.161 283.385   8
  -5  -5  13 11.1577 122.398   9
  -5  -5  13 232.280 243.305   8
  -5  -6  13 6894.77 814.408   8
  -5  -6  13 6973.46 707.805   9
  -5  -7  13 219.710 162.767   9
  -5  -7  13 36.0206 177.550   8
  -5  -8  13 9195.18 975.353   8
  -5  -8  13 10951.8 903.324   9
  -5  -9  13 1841.08 452.106   8
  -5  -9  13 2245.25 434.041   9
  -5 -10  13 5573.01 789.341   8
  -5 -10  13 4914.30 631.751   9
  -5 -11  13 321.685 176.401   9
  -5 -11  13 1332.85 418.095   8
  -5 -11  13 1091.29 257.911   6
  -5 -12  13 48.0868 123.549   6
  -5 -12  13 343.039 231.332   9
  -5 -13  13 759.188 301.993   9
  -5 -13  13 445.754 186.622   6
  -5 -14  13 1299.09 373.401   9
  -5 -14  13 939.881 305.110   6
  -5  11  12 1221.68 352.835   4
  -5  10  12-3.43402 186.508   4
  -5  10  12 370.566 267.754   8
  -5   9  12 5130.03 627.710   4
  -5   9  12 5706.94 837.243   8
  -5   8  12 1755.61 371.081   4
  -5   8  12 1676.26 473.477   8
  -5   7  12 439.846 249.718   4
  -5   7  12 439.354 283.868   8
  -5   6  12 445.142 209.689   4
  -5   6  12 399.126 245.903   8
  -5   5  12 669.883 256.235   8
  -5   5  12 924.451 258.089   4
  -5   4  12 160.970 180.034   8
  -5   3  12 1327.64 364.755   8
  -5   2  12 3043.61 523.729   8
  -5   1  12 7384.58 801.925   8
  -5   0  12 1008.78 309.297   8
  -5   0  12 741.568 258.894   9
  -5  -1  12 34144.4 1632.46   9
  -5  -1  12 31536.0 1673.01   8
  -5  -2  12 1075.74 302.355   9
  -5  -2  12 1954.96 431.686   8
  -5  -3  12 3326.23 473.862   9
  -5  -3  12 4178.37 602.682   8
  -5  -4  12-189.694 150.379   9
  -5  -4  12 6.67728 143.119   8
  -5  -5  12 368.442 169.332   9
  -5  -5  12 289.452 218.266   8
  -5  -6  12 169.149 128.332   9
  -5  -6  12 111.034 165.728   8
  -5  -7  12 16131.3 1221.88   8
  -5  -7  12 15615.1 1056.09   9
  -5  -8  12 2659.37 520.831   8
  -5  -8  12 2174.69 387.759   9
  -5  -9  12 12151.1 956.513   9
  -5  -9  12 12673.4 1115.61   8
  -5  -9  12 12126.7 743.772   6
  -5 -10  12 869.405 275.235   9
  -5 -10  12 1311.65 401.969   8
  -5 -10  12 1011.05 252.634   6
  -5 -11  12 11211.9 1096.09   8
  -5 -11  12 9013.22 859.610   9
  -5 -11  12 10454.2 754.822   6
  -5 -12  12-11.6521 155.956   9
  -5 -12  12 90.8219 134.128   6
  -5 -13  12-182.927 188.056   9
  -5 -13  12 321.787 201.898   6
  -5 -14  12 1196.20 369.142   9
  -5 -14  12 1405.52 310.803   6
  -5 -15  12 1274.54 377.772   9
  -5 -15  12 1249.30 347.860   6
  -5  12  11-60.8364 190.548   4
  -5  11  11 1930.01 402.260   4
  -5  10  11 984.683 320.928   4
  -5   9  11 2336.46 434.921   4
  -5   8  11 15046.0 1009.84   4
  -5   7  11 4678.86 562.700   4
  -5   6  11 8041.90 703.940   4
  -5   6  11 7357.39 833.334   8
  -5   5  11 2229.45 368.999   4
  -5   5  11 2649.03 486.407   8
  -5   4  11 289.583 119.245   4
  -5   4  11 245.607 207.463   8
  -5   3  11 829.755 312.162   8
  -5   2  11 11008.6 945.112   8
  -5   1  11 24849.6 1434.68   8
  -5   0  11 20429.4 1265.82   8
  -5  -1  11 35263.7 1623.74   9
  -5  -1  11 34776.4 1676.39   8
  -5  -2  11 32126.4 1613.96   8
  -5  -2  11 30596.4 1497.78   9
  -5  -3  11 5146.31 630.523   8
  -5  -3  11 5032.28 564.157   9
  -5  -4  11 10029.5 867.771   8
  -5  -4  11 9915.10 807.286   9
  -5  -5  11 17.6422 128.421   9
  -5  -5  11 95.5552 131.742   8
  -5  -6  11 2554.82 407.522   9
  -5  -6  11 1880.10 393.550   8
  -5  -7  11 12577.2 1015.08   8
  -5  -7  11 10264.2 834.243   9
  -5  -8  11 22528.1 1400.91   8
  -5  -8  11 21038.9 1231.77   9
  -5  -9  11 7082.38 794.289   8
  -5  -9  11 6772.68 704.504   9
  -5 -10  11 19525.8 1365.22   8
  -5 -10  11 19252.7 1230.74   9
  -5 -11  11 5343.23 665.589   9
  -5 -12  11 4147.63 602.627   9
  -5 -13  11-67.3521 204.284   9
  -5 -14  11-73.8949 212.387   9
  -5 -15  11 406.531 279.655   9
  -5 -15  11 187.849 182.412   6
  -5  13  10-205.999 231.473   4
  -5  12  10 453.906 238.795   4
  -5  11  10 378.291 193.749   4
  -5  10  10 2463.57 417.743   4
  -5   9  10 6394.06 662.141   4
  -5   8  10 15649.5 1003.76   4
  -5   7  10 3802.89 473.300   4
  -5   6  10 3750.73 452.758   4
  -5   5  10 15655.2 917.910   4
  -5   5  10 13821.9 1077.87   8
  -5   4  10 616.554 216.573   4
  -5   4  10 826.493 276.001   8
  -5   4  10 431.144 162.092   2
  -5   3  10 3323.25 507.037   8
  -5   3  10 3548.49 418.180   2
  -5   2  10 6713.89 690.733   8
  -5   2  10 5699.38 512.199   2
  -5   1  10 22594.9 1275.12   8
  -5   1  10 22954.4 1073.33   2
  -5   0  10 14699.5 1009.18   8
  -5  -1  10 56901.0 2076.27   9
  -5  -1  10 54874.0 2090.19   8
  -5  -2  10 54960.1 2033.52   9
  -5  -2  10 55852.3 2095.55   8
  -5  -3  10 2630.72 412.618   9
  -5  -3  10 2810.90 433.316   8
  -5  -4  10 8450.15 765.807   8
  -5  -4  10 8301.94 719.026   9
  -5  -5  10 1539.19 312.741   9
  -5  -5  10 1944.47 357.157   8
  -5  -6  10-109.962 144.820   9
  -5  -6  10 415.377 230.466   8
  -5  -7  10 4021.85 561.396   8
  -5  -7  10 4674.37 547.239   9
  -5  -8  10 20550.3 1270.68   8
  -5  -8  10 19694.2 1165.84   9
  -5  -9  10 3487.58 491.115   9
  -5  -9  10 3748.98 567.587   8
  -5 -10  10 14293.5 1122.87   8
  -5 -10  10 12515.6 961.779   9
  -5 -11  10 15145.8 1097.93   9
  -5 -12  10 6305.60 720.227   9
  -5 -13  10 857.382 294.832   9
  -5 -14  10 103.535 162.648   9
  -5 -15  10 151.126 167.275   9
   5  16 -10-44.8730 141.848   4
  -5 -16  10 47.1481 235.114   9
  -5  13   9 2120.80 416.946   4
  -5  12   9 172.705 173.535   4
  -5  11   9 121.255 188.088   4
  -5  10   9 333.768 213.695   4
  -5   9   9 3053.73 455.376   4
  -5   8   9 1506.09 322.600   4
  -5   8   9 835.205 245.994   2
  -5   7   9 16168.2 960.859   2
  -5   7   9 17190.4 991.040   4
  -5   6   9 665.156 202.306   4
  -5   6   9 616.496 196.536   2
  -5   5   9 22615.5 1126.05   2
  -5   5   9 22701.7 1081.73   4
  -5   4   9 522.710 194.701   4
  -5   4   9 180.320 97.8549   2
  -5   3   9 2170.04 328.796   4
  -5   3   9 1768.76 347.284   8
  -5   3   9 1543.76 283.679   2
  -5   2   9 1812.99 354.863   8
  -5   2   9 1924.76 302.666   2
  -5   1   9 9676.01 771.038   8
  -5   1   9 10974.0 711.085   2
  -5   0   9 328.998 141.934   2
  -5   0   9 89.9280 117.543   8
  -5  -1   9 27978.2 1333.08   9
  -5  -1   9 25899.1 1299.13   8
  -5  -2   9 4726.59 525.233   9
  -5  -2   9 3855.26 476.080   8
  -5  -3   9 28159.1 1333.31   8
  -5  -3   9 27099.5 1320.83   9
  -5  -4   9 4384.21 516.795   8
   5   4  -9 4812.38 379.648  13
  -5  -4   9 3909.03 474.525   9
  -5  -5   9 20334.9 1130.60   8
   5   5  -9 18657.6 812.005  13
  -5  -5   9 18141.4 1042.43   9
  -5  -6   9 587.036 202.409   9
  -5  -6   9 450.313 214.216   8
  -5  -7   9 1130.82 285.973   9
  -5  -7   9 1079.32 275.489   8
  -5  -8   9 81.7609 138.533   9
  -5  -8   9 127.477 131.075   8
  -5  -9   9 7960.99 765.861   8
  -5  -9   9 9657.08 797.832   9
  -5 -10   9 87.3434 141.491   9
  -5 -11   9 19307.0 1230.19   9
  -5 -12   9 225.437 206.277   9
  -5 -13   9 3281.91 541.455   9
  -5 -14   9 1697.43 426.924   9
  -5 -15   9 499.153 278.481   9
   5  16  -9 644.535 241.925   4
  -5  14   8 4542.38 624.933   4
  -5  13   8 585.337 268.241   4
  -5  12   8 320.189 234.275   4
  -5  12   8 234.968 170.061   2
  -5  11   8 972.716 283.843   4
  -5  11   8 1673.60 353.095   2
  -5  10   8 675.704 208.774   4
  -5  10   8 791.548 244.753   2
  -5   9   8 1974.23 352.763   2
  -5   9   8 2143.31 353.978   4
  -5   8   8 11208.7 786.242   4
  -5   8   8 11756.0 790.602   2
  -5   7   8 7280.76 610.940   2
  -5   7   8 8160.65 641.826   4
  -5   6   8 18258.2 964.413   2
  -5   6   8 17307.6 922.134   4
  -5   5   8 91.4125 144.012   4
  -5   5   8 105.131 129.956   2
  -5   4   8 49628.9 1620.46   4
  -5   4   8 49626.9 1707.10   2
  -5   3   8 3154.04 348.504   4
  -5   3   8 2589.39 351.499   2
  -5   2   8 4427.10 449.729   2
  -5   2   8 5066.37 530.503   8
  -5   1   8 21973.5 1118.30   8
  -5   1   8 21589.1 1018.41   2
  -5   0   8 8116.15 654.502   8
  -5   0   8 8265.40 600.622   2
  -5  -1   8 23470.8 1147.08   8
   5   1  -8 24390.8 843.547  13
  -5  -1   8 23739.7 1536.13   3
  -5  -2   8 95494.5 2728.01   9
   5   2  -8 96744.9 2250.87  13
  -5  -2   8 93813.6 2647.42   8
  -5  -2   8 95001.3 3366.58   3
  -5  -3   8 36441.1 1916.71   3
  -5  -3   8 36135.7 1452.95   8
   5   3  -8 36490.3 1158.75  13
  -5  -3   8 37802.5 1519.11   9
  -5  -4   8 35130.7 1468.23   9
   5   4  -8 34390.2 1139.83  13
  -5  -4   8 36833.4 1467.91   8
  -5  -4   8 35553.3 1902.26   3
   5   5  -8 9882.48 567.693  13
  -5  -5   8 10023.8 741.306   8
   5   5  -8 8911.80 846.942   3
  -5  -5   8 9088.43 709.773   9
  -5  -6   8 18986.3 1055.16   8
  -5  -6   8 18821.1 1036.19   9
  -5  -7   8 8653.27 709.359   8
  -5  -7   8 8378.44 702.385   9
  -5  -8   8 3935.21 492.622   8
  -5  -8   8 3596.22 467.298   9
  -5  -9   8 14596.0 1007.82   8
  -5  -9   8 12247.6 886.488   9
  -5 -10   8 9192.98 795.364   9
  -5 -11   8 359.347 199.591   9
  -5 -12   8 16475.0 1163.69   9
  -5 -13   8 873.500 314.976   9
  -5 -14   8 3154.09 559.595   9
  -5 -15   8 1755.61 437.974   9
   5  15  -8 948.744 301.354   4
   5  16  -8-405.522 236.035   4
   5  17  -8 807.384 293.702   4
  -5  15   7 1286.60 360.734   4
  -5  14   7 39.6563 199.693   4
  -5  14   7-42.3927 137.406   2
  -5  13   7 4560.48 594.518   2
  -5  13   7 4944.79 595.115   4
  -5  12   7 353.706 204.790   4
  -5  12   7 225.959 176.943   2
  -5  11   7 1330.61 293.907   4
  -5  11   7 1334.94 318.733   2
  -5  10   7 1586.48 308.180   4
  -5  10   7 1846.29 334.516   2
  -5   9   7 1866.74 329.833   4
  -5   9   7 1831.86 319.188   2
  -5   8   7 6457.20 565.800   2
  -5   8   7 5510.21 520.981   4
  -5   7   7 14334.2 834.833   2
  -5   7   7 15036.8 840.444   4
  -5   6   7 10467.1 688.594   2
  -5   6   7 10215.2 671.995   4
  -5   5   7 36832.6 1373.71   2
  -5   5   7 36203.3 1311.02   4
  -5   4   7 513.372 173.788   4
  -5   4   7 302.791 121.733   2
  -5   3   7 13326.9 769.160   2
  -5   3   7 12727.8 690.946   4
  -5   2   7 10311.1 675.414   2
  -5   2   7 10038.1 709.513   8
  -5   1   7 824.783 206.359   2
   5  -1  -7 810.262 121.277  13
  -5   1   7 478.223 190.410   3
  -5   0   7 4744.84 457.893   8
  -5   0   7 5443.51 473.923   2
   5   0  -7 4779.03 325.532  13
  -5   0   7 4297.95 618.265   3
   5   1  -7 16532.2 699.360  13
  -5  -1   7 18060.4 903.438   8
  -5  -1   7 16584.0 1195.42   3
  -5  -1   7 15454.8 820.551   2
  -5  -2   7 15403.3 827.509   8
   5   2  -7 14665.4 668.185  13
  -5  -2   7 15393.6 889.957   9
  -5  -2   7 14816.5 1123.79   3
  -5  -3   7 58481.5 1949.63   9
  -5  -3   7 58443.2 2357.53   3
  -5  -3   7 59470.9 1854.56   8
   5   3  -7 59418.8 1596.26  13
  -5  -4   7 11153.6 707.007   8
   5   4  -7 10900.6 576.459  13
  -5  -4   7 9149.22 874.033   3
  -5  -4   7 9031.74 677.347   9
   5   5  -7 49356.8 1455.93  13
  -5  -5   7 50501.6 1709.99   8
   5   5  -7 50627.8 2007.89   3
  -5  -5   7 48186.1 1725.58   9
  -5  -6   7 5674.82 520.570   8
   5   6  -7 4997.60 583.640   3
  -5  -6   7 5477.58 536.225   9
  -5  -7   7 3536.25 433.267   8
  -5  -7   7 3987.60 464.405   9
   5   7  -7 3528.53 513.430   3
  -5  -8   7 17166.1 1001.43   8
  -5  -8   7 16987.6 992.228   9
  -5  -9   7-7.28916 168.611   9
  -5 -10   7 11662.2 877.786   9
  -5 -11   7 13462.7 990.548   9
  -5 -12   7 2816.27 489.079   9
  -5 -13   7 5093.71 668.707   9
  -5 -14   7 173.116 198.024   9
   5  15  -7 7375.21 801.862   4
  -5 -15   7 6522.34 823.749   9
   5  16  -7-233.115 208.496   4
   5  17  -7 282.527 216.361   4
  -5  16   6 541.417 237.189   2
  -5  15   6 195.354 183.193   4
  -5  15   6 106.135 146.118   2
  -5  14   6 1946.49 381.387   4
  -5  14   6 1800.42 386.599   2
  -5  13   6 4921.77 597.253   2
  -5  13   6 4394.59 545.862   4
  -5  12   6 630.063 224.510   4
  -5  12   6 859.452 247.717   2
  -5  11   6 478.578 209.051   4
  -5  11   6 6.78238 167.218   2
  -5  10   6 7809.57 647.059   4
  -5  10   6 7805.56 650.457   2
  -5   9   6-23.5059 147.006   4
  -5   9   6 56.3950 152.865   2
  -5   8   6-18.7291 123.577   4
  -5   8   6 250.784 129.381   2
  -5   7   6 2709.02 336.943   4
  -5   7   6 1920.30 293.226   2
  -5   6   6 1449.05 240.855   4
  -5   6   6 1218.86 223.455   2
  -5   5   6 7875.10 563.006   2
  -5   5   6 7343.30 530.017   4
  -5   4   6 35576.9 1296.91   2
  -5   4   6 37468.1 1248.72   4
  -5   4   6 35449.8 1382.24  10
  -5   3   6 34751.7 1285.44   2
  -5   3   6 35099.1 1189.61   4
  -5   3   6 36249.8 1281.10  10
  -5   2   6 12759.2 732.312   2
  -5   2   6 13027.1 645.659  10
  -5   1   6 1558.27 246.557   8
  -5   1   6 1581.22 258.525   2
   5  -1  -6 2064.95 203.399  13
  -5   1   6 1828.84 201.062  10
  -5   0   6 6978.50 529.868   2
  -5   0   6 7108.66 280.095  11
  -5   0   6 7416.48 535.966   8
   5   0  -6 7466.65 432.981  13
  -5   0   6 7091.23 723.987   3
  -5   0   6 7861.70 366.683  10
  -5  -1   6 253.055 129.881   2
  -5  -1   6 277.068 111.272   8
   5   1  -6 295.726 102.691  13
  -5  -1   6 227.479 65.1678  11
  -5  -1   6 282.431 152.942   3
  -5  -2   6 6226.84 533.735   9
  -5  -2   6 6355.89 674.721   3
  -5  -2   6 6960.17 495.784   8
   5   2  -6 6036.86 417.385  13
  -5  -2   6 6320.17 329.777  11
  -5  -3   6 12701.6 786.369   9
  -5  -3   6 13712.9 725.829   8
   5   3  -6 13443.1 633.809  13
  -5  -3   6 12257.8 933.227   3
  -5  -4   6 11535.3 672.229   8
   5   4  -6 11783.9 597.159  13
  -5  -4   6 10537.1 865.638   3
  -5  -4   6 11864.0 535.859  10
  -5  -4   6 9279.68 662.687   9
  -5  -5   6 164.227 113.286   9
   5   5  -6 315.839 118.313  13
  -5  -5   6 168.991 120.063   8
   5   5  -6 360.946 162.124   3
  -5  -5   6 238.471 98.8996  10
  -5  -6   6 54808.3 1745.12   8
   5   6  -6 52597.9 1949.72   3
  -5  -6   6 52305.7 1630.19  10
  -5  -6   6 53237.4 1794.45   9
  -5  -7   6 17599.2 979.173   9
  -5  -7   6 19722.9 992.945   8
   5   7  -6 19614.8 1132.74   3
   5   7  -6 19434.4 1039.59  12
  -5  -7   6 19490.5 983.718  10
  -5  -8   6 4407.36 495.940   9
  -5  -9   6 1484.20 300.633   9
  -5 -10   6 1854.69 356.168   9
  -5 -11   6 382.023 166.111   9
  -5 -12   6 3506.64 531.394   9
  -5 -13   6 8519.31 850.175   9
  -5 -14   6 3366.28 570.631   9
   5  14  -6 3342.16 523.025   4
   5  15  -6 789.034 298.545   4
   5  16  -6 2683.06 514.421   4
   5  17  -6 453.026 269.943   4
  -5  16   5 146.198 163.539   2
  -5  16   5 867.532 295.660   4
  -5  15   5 584.277 263.682   2
  -5  15   5 725.720 271.227   4
  -5  14   5 126.095 165.125   4
  -5  14   5 286.609 181.401   2
  -5  13   5 369.651 201.679   4
  -5  13   5 675.120 219.521   2
  -5  12   5 8154.34 688.593   4
  -5  12   5 7982.14 716.625   2
  -5  11   5 4743.70 510.335   4
  -5  11   5 4882.19 537.283   2
  -5  10   5 13941.5 847.137   4
  -5  10   5 15535.8 914.400   2
  -5   9   5 14936.3 841.003   4
  -5   9   5 14664.4 856.455   2
  -5   8   5 4263.88 432.153   4
  -5   8   5 4771.59 468.430   2
  -5   7   5 8804.63 618.031   2
  -5   7   5 11083.9 657.588   4
  -5   6   5 14151.2 724.789   4
  -5   6   5 14387.8 762.499   2
  -5   6   5 13794.8 931.694  10
  -5   5   5 672.874 166.510   4
  -5   5   5 797.072 186.424   2
  -5   5   5 470.741 168.660  10
  -5   4   5 22024.5 884.326   4
  -5   4   5 23387.4 962.964   2
  -5   4   5 22016.2 1041.92  10
  -5   3   5 32702.4 1087.51   4
  -5   3   5 33314.9 1201.67   2
  -5   3   5 31797.8 1199.72  10
  -5   2   5 147398. 3307.03   2
   5  -2  -5 144558. 2922.03  13
  -5   2   5 136984. 3134.55  10
  -5   1   5 95363.4 2454.52   2
  -5   1   5 97246.3 2373.75   8
   5  -1  -5 95064.1 2158.98  13
  -5   0   5 73023.3 1895.95   8
  -5   0   5 71522.8 1516.18  11
   5   0  -5 72255.6 1817.94  13
  -5   0   5 71585.5 2004.21   2
  -5  -1   5 65965.9 1717.86   8
   5   1  -5 61101.8 1669.31  13
  -5  -1   5 62491.9 1413.49  11
  -5  -1   5 60401.2 2177.40   3
  -5  -1   5 62928.0 1838.49   2
  -5  -2   5 1688.50 274.708   9
  -5  -2   5 1649.44 218.994   8
   5   2  -5 1515.97 208.639  13
  -5  -2   5 1742.06 215.445  12
  -5  -2   5 1834.53 182.364  11
  -5  -2   5 1350.88 297.184   3
  -5  -3   5 1202.67 212.561   9
  -5  -3   5 1400.80 204.639   8
   5   3  -5 1577.85 210.347  13
  -5  -3   5 1260.28 165.940  11
  -5  -3   5 1243.10 265.432   3
  -5  -4   5 50652.1 1470.84   8
  -5  -4   5 45231.7 1775.94   3
   5   4  -5 46706.1 1387.91  13
  -5  -4   5 48742.4 1327.62  11
  -5  -4   5 46953.9 1587.04   9
  -5  -5   5 17950.6 816.832   8
   5   5  -5 16387.1 747.366  13
  -5  -5   5 16943.6 720.629  11
   5   5  -5 16472.4 912.758   3
  -5  -5   5 16014.3 851.517   9
  -5  -6   5 67124.3 1888.75   8
   5   6  -5 61678.4 2014.32   3
  -5  -6   5 64124.9 1969.09  10
  -5  -6   5 64337.5 1978.36   9
  -5  -7   5 55177.4 1831.06   9
   5   7  -5 55334.8 1904.80   3
   5   7  -5 56725.2 2013.16  12
  -5  -7   5 53237.9 1882.87  10
   5   8  -5 4653.06 553.477  12
  -5  -8   5 4146.50 507.665  10
  -5  -8   5 4356.17 474.787   9
  -5  -9   5 41850.1 1652.27   9
  -5 -10   5 4452.82 527.150   9
  -5 -11   5 596.723 247.047   9
  -5 -12   5 867.879 288.391   9
  -5 -13   5 416.124 259.266   9
   5  14  -5 2122.63 422.533   4
   5  15  -5 8205.15 843.614   4
   5  16  -5 4196.10 647.107   4
   5  17  -5 945.795 337.132   4
  -5  16   4 1359.44 331.744   4
  -5  16   4 1683.09 396.640   2
  -5  15   4 297.025 190.087   4
  -5  15   4 103.759 140.255   2
  -5  14   4 856.023 238.083   4
  -5  14   4 515.446 246.604   2
  -5  13   4 11068.5 822.512   4
  -5  13   4 11652.4 877.591   2
  -5  12   4 909.819 256.952   4
  -5  12   4 459.267 210.223   2
  -5  11   4 6247.43 561.775   4
  -5  11   4 5418.22 554.181   2
  -5  10   4 16457.1 897.667   4
  -5  10   4 17117.7 955.303   2
  -5   9   4 19712.3 947.424   4
  -5   9   4 19756.7 988.801   2
  -5   8   4 4225.69 404.900   4
  -5   8   4 3875.48 408.549   2
  -5   7   4 3557.32 353.668   4
  -5   7   4 2892.51 345.341   2
  -5   6   4 8000.43 517.348   4
  -5   6   4 9066.63 578.315   2
  -5   6   4 7819.31 692.412  10
  -5   5   4 14814.2 690.452   4
  -5   5   4 15709.3 760.503   2
  -5   5   4 15037.3 910.061  10
  -5   4   4 29635.7 995.920   4
  -5   4   4 28683.2 1063.15   2
  -5   4   4 27114.2 1186.21  10
  -5   3   4 139891. 2951.97   4
  -5   3   4 135029. 3089.46   2
  -5   2   4 35976.6 1248.88   2
   5  -2  -4 37293.4 1089.07  13
  -5   1   4 33972.8 1209.77   2
   5  -1  -4 32413.2 1044.57  13
  -5   0   4 112756. 2713.65   2
  -5   0   4 116022. 2495.30   8
   5   0  -4 108691. 2537.87  13
  -5  -1   4 111625. 2684.74   9
   5   1  -4 104967. 2500.66  13
  -5  -1   4 110692. 2380.30   8
  -5  -1   4 105024. 2915.18   3
  -5  -1   4 104351. 2623.90   2
   5   1  -4 110311. 2138.39   5
  -5  -2   4 4528.46 412.964   9
  -5  -2   4 4666.21 325.012   8
   5   2  -4 4647.31 365.992  13
  -5  -2   4 4473.52 418.986  12
  -5  -2   4 3884.05 445.423   3
  -5  -2   4 4631.51 308.180  11
  -5  -3   4 4721.45 331.809   8
  -5  -3   4 3972.78 384.568   9
  -5  -3   4 3458.00 398.284   3
   5   3  -4 3686.53 324.293  13
  -5  -3   4 3667.96 380.320  12
  -5  -3   4 3984.94 298.531  11
  -5  -4   4 292.986 105.097   9
  -5  -4   4 373.591 105.291   8
   5   4  -4 330.472 106.829  13
  -5  -4   4 160.512 80.2124  11
  -5  -5   4 25665.6 940.436   8
   5   5  -4 24359.3 944.439  13
  -5  -5   4 25231.3 929.082  11
   5   5  -4 23984.1 1013.25   3
  -5  -5   4 23497.6 1027.73   9
   5   6  -4 41676.3 1434.30   3
  -5  -6   4 42359.5 1334.82  11
  -5  -6   4 40933.1 1455.28   9
  -5  -7   4 112526. 2963.79   9
   5   7  -4 108986. 3122.32  14
   5   7  -4 128050. 3018.17   3
   5   7  -4 126076. 3439.87  12
  -5  -7   4 116858. 2842.89  11
   5   8  -4 10076.8 860.070  12
  -5  -8   4 8494.89 769.726  10
  -5  -8   4 9344.72 683.250   9
  -5  -9   4 15570.3 938.253   9
  -5 -10   4 27440.3 1335.50   9
  -5 -11   4 40.3639 120.650   9
  -5 -12   4 0.44368 181.813   9
   5  13  -4 4056.25 549.856   4
  -5 -13   4 3854.15 571.827   9
   5  14  -4 57.1024 160.605   4
   5  15  -4 1685.02 390.560   4
   5  16  -4 3489.31 592.324   4
   5  17  -4 3008.67 557.951   4
  -5  16   3 267.103 192.061   4
  -5  16   3 475.315 259.840   2
  -5  15   3 285.585 208.645   4
  -5  15   3 436.822 237.392   2
  -5  14   3 79.9080 164.013   4
  -5  14   3 555.126 252.767   2
  -5  13   3 109.174 133.074   4
  -5  13   3-14.7328 129.240   2
  -5  12   3 16696.4 954.407   4
  -5  12   3 16363.2 999.699   2
  -5  11   3 516.766 180.457   4
  -5  11   3 565.661 191.287   2
  -5  10   3 27937.3 1160.71   4
  -5  10   3 27901.2 1245.93   2
  -5   9   3 731.072 205.193   4
   5  -9  -3 508.210 124.523   6
  -5   9   3 660.803 207.865   2
  -5   8   3 26017.3 1032.11   4
  -5   8   3 25970.0 1105.47   2
   5  -8  -3 26525.8 874.412   6
  -5   7   3 1415.71 220.379   4
  -5   7   3 1109.20 207.991   2
   5  -7  -3 1492.77 178.660   6
  -5   6   3 205.178 93.7935   4
  -5   6   3 117.357 107.645   2
  -5   6   3 11.6797 126.596  10
  -5   5   3 3752.97 319.637   4
  -5   5   3 4692.87 389.125   2
   5  -5  -3 3885.83 249.138   7
  -5   5   3 4186.02 470.374  10
  -5   4   3 115.554 108.822   2
  -5   4   3 274.119 108.798   4
  -5   3   3 4118.36 310.457   4
  -5   3   3 4078.75 348.365   2
  -5   2   3 202994. 4223.23   2
   5  -2  -3 205372. 4067.43  13
  -5   1   3 3333.91 338.658   2
   5  -1  -3 3564.90 308.650  13
  -5   0   3 108391. 2620.85   2
   5   0  -3 107555. 2225.89   5
  -5   0   3 114055. 2294.71   8
   5   0  -3 107788. 2525.03  13
   5   1  -3 69.5911 43.7743   5
   5   1  -3 91.0698 71.0356  13
  -5  -1   3 264.653 119.638   9
  -5  -1   3 257.005 70.8643   8
  -5  -1   3 104.772 68.7250   2
  -5  -2   3 15535.9 546.850   8
  -5  -2   3 14012.3 711.842   9
   5   2  -3 15277.7 703.026  13
  -5  -2   3 13669.0 748.246   3
  -5  -3   3 2738.42 221.694   8
  -5  -3   3 2658.73 168.253   1
   5   3  -3 2546.10 277.249  13
  -5  -3   3 2496.63 287.831   3
  -5  -3   3 2685.03 362.789  12
  -5  -3   3 2765.74 305.834   9
  -5  -4   3 200.027 101.365   9
  -5  -4   3 90.6756 37.9192   1
   5   4  -3 142.171 88.5723  13
  -5  -4   3 106.971 91.4367  12
  -5  -4   3 337.580 111.317  11
  -5  -5   3 4798.55 246.981   1
   5   5  -3 4780.90 396.758  13
  -5  -5   3 5259.38 438.250   9
  -5  -5   3 4417.88 376.892  11
  -5  -6   3 30000.4 826.280   1
   5   6  -3 32462.3 1158.36  13
   5   6  -3 31483.4 1181.71  14
  -5  -6   3 32177.5 1150.71  11
   5   6  -3 31954.4 1070.65   3
  -5  -6   3 29271.0 1164.22   9
  -5  -7   3 1546.93 266.821   9
  -5  -7   3 2417.54 312.564  11
  -5  -8   3 27362.6 1209.63   9
  -5  -8   3 29313.7 1185.57  11
  -5  -9   3 69.5338 100.280   9
  -5 -10   3 41093.0 1661.20   9
  -5 -11   3 1986.17 379.684   9
   5  12  -3 165.523 142.558   4
  -5 -12   3 845.293 267.018   9
   5  13  -3 1343.79 335.999   4
   5  14  -3 4063.60 615.958   4
   5  15  -3 31.1865 186.144   4
   5  16  -3 5145.97 712.855   4
  -5  17   2 1045.27 315.188   4
  -5  17   2 1269.58 363.711   2
  -5  16   2 414.909 193.353   4
  -5  16   2 280.199 251.156   2
  -5  15   2 5725.57 609.520   4
  -5  15   2 5346.01 637.947   2
  -5  14   2 1514.04 316.347   4
  -5  14   2 1780.28 382.552   2
  -5  13   2 510.824 182.468   4
  -5  13   2 179.241 188.983   2
  -5  12   2 7521.46 608.866   4
  -5  12   2 7821.84 671.063   2
  -5  11   2 2257.34 315.995   4
   5 -11  -2 3157.09 332.323   6
  -5  11   2 3013.23 415.030   2
  -5  10   2 5117.51 460.455   4
  -5  10   2 5456.15 530.517   2
   5 -10  -2 5422.41 413.150   6
  -5   9   2 95224.0 2416.03   4
  -5   9   2 94835.6 2556.86   2
   5  -9  -2 97530.1 2273.41   6
  -5   8   2 26218.0 1002.92   4
  -5   8   2 26449.1 1100.02   2
   5  -8  -2 26502.9 911.318   6
  -5   7   2 57438.0 1591.18   4
  -5   7   2 59485.0 1737.96   2
   5  -7  -2 58635.5 1379.37   7
   5  -7  -2 58244.4 1483.98   6
  -5   6   2 996.158 168.788   4
   5  -6  -2 861.723 126.778   7
  -5   6   2 1096.42 206.580   2
  -5   6   2 1168.56 279.248  10
  -5   5   2 11884.0 552.244   4
  -5   5   2 12524.8 643.424   2
   5  -5  -2 12374.9 508.992   7
  -5   4   2 3906.93 292.507   4
  -5   4   2 4164.43 352.948   2
   5  -4  -2 4344.60 298.331   7
  -5   3   2 63114.4 1544.58   4
  -5   3   2 66512.4 1718.37   2
   5  -3  -2 65091.1 1655.35  13
  -5   2   2 83390.4 2093.43   2
   5  -2  -2 86287.2 2043.81  13
  -5   1   2 47117.6 1441.08   2
   5  -1  -2 48988.6 1405.28  13
   5   0  -2 46767.5 1400.02  13
  -5   0   2 46483.2 1433.11   2
   5   0  -2 47076.6 1238.59   5
  -5  -1   2 436987. 8153.82   9
   5   1  -2 448147. 8238.50  13
  -5  -1   2 435851. 8226.74   2
   5   2  -2 84394.2 2095.28  13
  -5  -2   2 84420.0 2015.68   3
  -5  -2   2 80495.5 2041.60   9
   5   3  -2 23935.0 929.328  13
  -5  -3   2 25882.1 804.378   3
  -5  -3   2 24960.5 744.358   1
  -5  -3   2 24352.5 919.363   9
  -5  -3   2 25397.5 1265.49  12
  -5  -4   2 4969.60 284.165   1
   5   4  -2 4909.06 394.365  13
  -5  -4   2 5313.23 561.449  12
  -5  -4   2 4291.15 366.404   9
  -5  -5   2 375.870 131.829  11
   5   5  -2 233.047 123.532  13
  -5  -5   2 249.014 105.669   9
  -5  -5   2 275.993 76.9835   1
   5   5  -2 426.393 87.6125  14
  -5  -6   2 5701.24 339.814   1
   5   6  -2 5440.35 445.802  13
   5   6  -2 4676.74 292.517   3
  -5  -6   2 4811.32 417.599   9
  -5  -7   2 84893.3 1941.10   1
   5   7  -2 86965.3 2268.32  13
  -5  -7   2 82055.7 2254.30  11
  -5  -8   2 36290.4 1360.82  11
  -5  -8   2 31404.8 1305.43   9
  -5  -9   2 30468.5 1292.55  11
  -5  -9   2 29608.6 1310.47   9
  -5 -10   2 223.719 160.909   9
   5  11  -2 15201.5 1021.02   4
  -5 -11   2 16410.5 1050.93   9
   5  12  -2 3583.75 509.990   4
   5  13  -2 904.947 242.850   4
   5  14  -2 411.440 201.852   4
   5  15  -2 1388.69 380.119   4
   5  16  -2 1698.65 454.435  13
   5  16  -2 1225.80 349.845   4
  -5  17   1 3967.36 598.916   2
  -5  16   1 2394.62 406.007   4
  -5  16   1 2684.98 472.801   2
  -5  15   1 120.183 161.408   4
  -5  15   1 211.491 185.127   2
  -5  14   1 1491.64 300.853   4
  -5  14   1 965.120 257.734   2
  -5  13   1-45.7385 153.439   4
  -5  13   1 33.0683 147.292   2
  -5  12   1 2847.77 363.182   4
   5 -12  -1 3152.02 356.420   6
  -5  12   1 2603.62 413.467   2
  -5  11   1 6045.00 502.632   4
  -5  11   1 5287.90 533.931   2
   5 -11  -1 6034.72 472.851   6
  -5  10   1 9990.81 615.183   4
  -5  10   1 9538.30 693.611   2
   5 -10  -1 9688.22 578.645   6
  -5   9   1 37863.3 1268.73   4
  -5   9   1 36971.4 1392.83   2
   5  -9  -1 39583.7 1250.75   6
  -5   8   1 52662.0 1518.50   4
  -5   8   1 52676.4 1677.22   2
   5  -8  -1 53993.5 1374.50   7
   5  -8  -1 54491.3 1493.79   6
  -5   7   1 29333.7 983.555   4
  -5   7   1 28533.6 1097.60   2
   5  -7  -1 28142.1 884.067   7
   5  -7  -1 27982.9 946.215   6
  -5   6   1 47291.1 1301.32   4
  -5   6   1 47543.3 1449.04   2
   5  -6  -1 47473.3 1259.43   7
   5  -5  -1 341.262 100.814   7
  -5   5   1 241.022 91.6506   4
   5  -5  -1 449.004 239.439  14
  -5   5   1 448.492 139.199   2
  -5   4   1 12556.3 518.912   4
  -5   4   1 12929.8 627.672   2
   5  -4  -1 13804.4 580.941   7
   5  -4  -1 13516.9 1039.72  14
  -5   3   1 35382.6 1127.46   2
   5  -3  -1 36406.3 1137.85  13
  -5   2   1 162186. 3402.86   2
   5  -2  -1 160238. 3393.46  13
   5  -1  -1 61075.0 1564.60   5
  -5   1   1 64843.4 1699.41   2
   5  -1  -1 60978.1 1676.72  13
  -5   0   1 124506. 2841.85   2
   5   0  -1 126419. 2873.92  13
   5   0  -1 127479. 2719.27   5
  -5  -1   1 109302. 2578.89   2
   5   1  -1 114515. 2661.34  13
  -5  -1   1 113464. 2485.84   9
  -5  -2   1 69532.4 1731.36   9
  -5  -2   1 68865.3 1544.18   3
   5   3  -1 13543.5 677.169  13
  -5  -3   1 12943.5 559.689   1
  -5  -3   1 12814.5 953.301  12
  -5  -3   1 12927.3 600.349   9
  -5  -4   1 34805.4 1016.26   1
   5   4  -1 35884.0 1204.31  13
  -5  -4   1 33505.6 1612.11  12
  -5  -4   1 33175.1 1096.57   9
  -5  -5   1 376.652 98.2915   9
  -5  -5   1 389.259 97.5532   1
   5   5  -1 362.097 135.086  13
  -5  -5   1 293.628 167.340  12
  -5  -5   1 296.471 121.600  11
  -5  -6   1 13332.2 609.447   1
  -5  -6   1 13796.4 762.784  11
  -5  -6   1 12375.1 679.749   9
   5   6  -1 14139.4 741.746  13
  -5  -7   1 40809.0 1235.97   1
   5   7  -1 39645.8 1409.99  13
  -5  -7   1 39523.1 1449.46  11
  -5  -7   1 39167.8 1386.10   9
  -5  -8   1 38515.0 1447.68   9
  -5  -8   1 39625.9 1277.74   1
   5   8  -1 42053.2 1484.97  13
  -5  -8   1 40428.9 1498.44  11
  -5  -9   1 23639.4 1158.92   9
  -5  -9   1 25932.2 1213.57  11
  -5  -9   1 25887.1 1032.62   1
   5  10  -1 41552.8 1695.53   4
  -5 -10   1 44629.4 1715.52  11
  -5 -10   1 44721.3 1729.17   9
   5  11  -1 6958.54 669.107   4
   5  12  -1 2769.30 436.357   4
   5  13  -1 1804.78 409.884   4
   5  14  -1 187.115 201.501  13
   5  14  -1-203.603 179.721   4
   5  15  -1 207.818 216.721   4
   5  15  -1 112.879 177.708  13
   5  16  -1 447.810 267.454  13
   5  16  -1 893.460 302.458   4
  -5  17   0-182.361 181.611   2
  -5  16   0 3002.50 492.603   2
  -5  15   0 5455.73 642.437   2
  -5  14   0 2433.99 364.304   4
   5 -14   0 3295.46 406.687   6
  -5  14   0 2833.14 450.524   2
  -5  13   0 28.4271 111.200   4
  -5  13   0 108.171 124.947   2
   5 -13   0-70.9062 121.253   6
  -5  12   0 4263.96 430.664   4
  -5  12   0 4550.56 518.712   2
   5 -12   0 3877.01 417.461   6
  -5  11   0 191.590 134.148   4
   5 -11   0 17.2959 98.1590   6
  -5  11   0-83.0393 120.331   2
  -5  10   0 7176.91 507.108   4
  -5  10   0 8239.16 622.500   2
   5 -10   0 7297.87 521.162   6
  -5   9   0 14738.0 710.294   4
  -5   9   0 14722.7 818.986   2
   5  -9   0 15661.5 667.315   7
   5  -9   0 14348.2 720.539   6
  -5   8   0 32913.1 1081.82   4
  -5   8   0 34576.6 1256.49   2
   5  -8   0 34037.3 1065.26   7
   5  -8   0 33216.8 1129.43   6
  -5   7   0 182.268 82.1366   4
   5  -7   0-5.77675 92.1452   6
  -5   7   0 235.838 124.516   2
  -5   6   0 27104.9 867.860   4
  -5   6   0 28657.5 1044.34   2
   5  -6   0 28170.0 935.042   7
   5  -6   0 29761.3 1742.59  14
  -5   5   0 5386.67 320.076   4
  -5   5   0 6056.27 425.944   2
   5  -5   0 6092.36 387.813   7
   5  -5   0 6170.66 720.602  14
  -5   4   0 8077.09 374.854   4
  -5   4   0 8172.06 477.416   2
   5  -4   0 7970.25 450.497   7
   5  -4   0 6755.36 716.865  14
  -5   3   0 3584.12 307.190   2
   5  -3   0 3739.04 332.286  13
   5  -3   0 3653.99 300.022   7
   5  -3   0 2946.89 437.288  14
   5  -2   0 56073.9 1530.81   5
  -5   2   0 55206.5 1505.61   2
   5  -2   0 56921.7 1972.33  14
   5  -2   0 56076.8 1553.66  13
  -5   1   0 2315.35 257.939   2
   5  -1   0 2831.94 358.225  14
   5  -1   0 2152.12 257.502  13
   5  -1   0 2631.73 278.770   5
  -5   0   0 40834.2 1103.62   9
   5   0   0 38745.7 1282.21  13
   5   0   0 38030.3 1308.45  14
   5   0   0 39356.7 1220.93   5
  -5   0   0 39715.3 1223.34   2
   5   1   0 116559. 2738.18  13
   5   1   0 120407. 2526.42  14
  -5  -1   0 112111. 2591.70   2
  -5  -1   0 112273. 2417.12   9
   5   2   0 74443.3 1977.14  13
  -5  -2   0 71884.8 1693.26   9
   5   3   0 1497.13 232.343  13
  -5  -3   0 1587.32 205.969   1
  -5  -3   0 1492.37 351.217  12
  -5  -3   0 1384.41 175.366   9
  -5  -4   0 4213.89 335.168   1
   5   4   0 3663.10 355.154  13
  -5  -4   0 3805.93 557.446  12
  -5  -4   0 3571.92 300.987   9
  -5  -5   0 1102.63 180.899   9
   5   5   0 1485.16 239.737  13
  -5  -5   0 1287.07 320.594  12
  -5  -5   0 1246.38 184.251   1
  -5  -6   0 1003.51 181.790   1
  -5  -6   0 1501.66 229.573   9
   5   6   0 1439.22 248.373  13
  -5  -6   0 1489.62 258.175  11
   5   7   0 3131.68 377.765  13
  -5  -7   0 2697.11 305.706   1
  -5  -7   0 2769.91 366.078  11
  -5  -7   0 2953.57 337.732   9
  -5  -8   0 13804.7 737.844   1
  -5  -8   0 11905.0 791.056  11
   5   8   0 13355.4 798.015  13
  -5  -8   0 13283.4 779.490   9
   5   9   0 226.479 162.001   4
   5   9   0 678.981 215.840  13
  -5  -9   0 526.349 200.264  11
  -5  -9   0 413.779 151.900   1
  -5 -10   0 6968.09 640.601  11
   5  10   0 6017.18 590.968   4
   5  10   0 6874.67 630.051  13
   5  11   0 6592.94 650.098  13
   5  11   0 5838.36 627.785   4
   5  12   0 11100.4 904.135   4
   5  12   0 12292.3 920.855  13
   5  13   0 1482.36 362.187   4
   5  13   0 1514.84 337.349  13
   5  14   0 116.067 181.856  13
   5  14   0 350.836 225.698   4
   5  15   0 238.873 186.578   4
   5  15   0-2.57091 177.183  13
   5  16   0 794.238 335.588   4
   5  16   0 648.982 290.211  13
  -5  17  -1 4374.87 598.898   2
  -5  16  -1 786.165 285.762   2
   5 -15   1 4792.24 539.205   6
  -5  15  -1 4285.27 571.270   2
   5 -14   1 213.838 152.096   6
  -5  14  -1 164.329 186.213   2
  -5  13  -1 6894.43 668.224   2
   5 -13   1 7657.82 620.653   6
  -5  12  -1 3113.39 433.586   2
   5 -12   1 2372.27 328.963   6
  -5  11  -1 138.377 122.871   2
  -5  11  -1 376.604 119.202   4
   5 -11   1 416.417 171.760   6
  -5  10  -1 11506.4 622.923   4
  -5  10  -1 11718.3 748.130   2
   5 -10   1 12463.0 638.965   7
   5 -10   1 11478.6 680.326   6
  -5   9  -1 24054.0 897.266   4
  -5   9  -1 24099.3 1067.51   2
   5  -9   1 22802.3 901.096   7
   5  -9   1 25375.1 1010.02   6
  -5   8  -1 361.562 109.308   4
   5  -8   1 359.671 134.808   7
   5  -8   1 191.441 139.384   6
  -5   8  -1 347.257 140.112   2
  -5   7  -1 59232.1 1452.35   4
  -5   7  -1 56972.3 1674.68   2
   5  -7   1 56541.7 1563.83   7
   5  -7   1 57472.8 1606.90   6
  -5   6  -1 2347.72 205.744   4
   5  -6   1 2202.33 248.142   7
   5  -6   1 2531.40 493.986  14
  -5   6  -1 2254.05 265.543   2
  -5   5  -1 44566.2 1094.57   4
  -5   5  -1 45336.3 1337.71   2
   5  -5   1 45394.6 1312.61   7
   5  -5   1 45975.3 2096.49  14
  -5   4  -1 4359.73 341.816   2
   5  -4   1 4635.85 353.131   7
   5  -4   1 4635.13 584.584  14
   5  -3   1 27352.6 996.798  13
  -5   3  -1 28189.1 939.197   2
   5  -3   1 28665.5 1048.78   5
   5  -3   1 28696.2 976.868   7
   5  -3   1 26443.6 1371.42  14
   5  -2   1 138.592 82.6618  13
   5  -2   1 34.4798 74.0597  14
   5  -2   1 80.2101 84.1444   7
  -5   1  -1 11658.5 575.325   2
   5  -1   1 11316.9 615.785  13
   5  -1   1 11476.5 627.361   5
   5   0   1 50637.0 1500.46  13
  -5   0  -1 48631.9 1353.12   2
  -5  -1  -1 108854. 2214.17   9
  -5  -1  -1 107727. 2442.43   2
   5   2   1 9727.12 594.512  13
  -5  -2  -1 8544.53 536.752   1
  -5  -2  -1 8727.25 394.035   9
  -5  -3  -1 77771.6 1987.95   1
   5   3   1 76522.7 2063.72  13
  -5  -3  -1 75632.8 2834.54  12
  -5  -3  -1 74946.9 1724.67   9
  -5  -4  -1 11843.6 630.627   1
   5   4   1 9842.50 613.673  13
  -5  -4  -1 11138.8 992.022  12
  -5  -4  -1 11978.6 543.945   9
  -5  -5  -1 34206.7 1187.92   1
   5   5   1 34554.4 1251.21  13
  -5  -5  -1 35236.4 1116.67   9
   5   6   1 3374.20 368.223  13
  -5  -6  -1 3199.41 339.737   1
  -5  -6  -1 2382.48 341.297  11
  -5  -6  -1 2842.22 304.132   9
   5   7   1 405.394 160.440  13
  -5  -7  -1 385.260 133.928   1
   5   7   1 252.996 112.578   4
  -5  -7  -1 275.820 132.631  11
  -5  -8  -1 6307.50 519.531   1
   5   8   1 5198.31 512.888   4
   5   8   1 5858.78 525.987  13
  -5  -8  -1 5102.39 539.503  11
  -5  -9  -1 5641.46 522.013   1
   5   9   1 5375.66 544.883   4
   5   9   1 5790.49 558.869  13
  -5  -9  -1 5045.49 533.655  11
   5  10   1 1643.44 325.777  13
   5  10   1 1155.11 285.671   4
  -5 -10  -1 1338.56 304.171  11
  -5 -10  -1 1360.07 284.119   1
   5  11   1 13147.5 909.445  13
   5  11   1 11561.4 888.985   4
  -5 -11  -1 11821.6 893.852  11
   5  12   1 325.645 247.200   4
   5  12   1 142.399 189.729  13
   5  13   1 3136.05 481.973  13
   5  13   1 2982.08 487.878   4
   5  14   1 1754.25 391.132   4
   5  14   1 3048.64 516.746  13
   5  15   1 1145.91 361.912  13
   5  15   1 2121.94 461.142   4
   5  16   1 1310.52 381.909  13
  -5  17  -2 1883.35 423.604   2
   5 -17   2 1733.10 367.565   6
   5 -16   2 2031.00 383.946   6
  -5  16  -2 2284.64 431.783   2
   5 -15   2 209.526 179.315   6
  -5  15  -2-25.1616 181.188   2
  -5  14  -2 10956.0 858.619   2
   5 -14   2 11774.2 826.092   6
  -5  13  -2 594.143 263.792   2
   5 -13   2 588.383 212.667   6
  -5  12  -2 3858.15 466.480   2
   5 -12   2 3926.59 440.223   6
  -5  11  -2 6494.96 577.999   2
   5 -11   2 6002.39 477.793   7
   5 -11   2 5990.90 528.272   6
  -5  10  -2 446.150 169.749   2
   5 -10   2 656.085 166.926   7
   5 -10   2 608.061 174.700   6
  -5   9  -2 11322.3 705.068   2
   5  -9   2 11980.5 654.377   7
   5  -9   2 12030.2 697.654   6
  -5   8  -2 28802.0 1141.05   2
   5  -8   2 28414.8 1056.75   7
   5  -8   2 29239.8 1108.27   6
  -5   7  -2 18786.3 847.848   2
   5  -7   2 18112.5 804.169   7
  -5   6  -2 83386.2 2107.35   2
   5  -6   2 83522.2 2105.33   7
  -5   5  -2 19447.1 788.977   2
   5  -5   2 19453.0 817.910   7
  -5   4  -2 78254.2 1902.06   2
   5  -4   2 76811.4 1968.06   7
   5  -4   2 80485.5 2144.31   5
  -5   3  -2 3491.26 289.161   2
   5  -3   2 3295.09 314.708   7
   5  -3   2 3545.86 371.917   5
   5  -2   2 2153.14 261.607  13
  -5   2  -2 2190.44 231.879   2
   5  -2   2 2133.56 283.019   5
  -5   1  -2 56742.6 1487.62   2
   5  -1   2 54028.4 1549.06   7
   5  -1   2 55289.4 1604.44  13
   5   0   2 4149.04 378.011  13
  -5   0  -2 3976.61 310.181   2
  -5  -1  -2 2983.95 296.480   3
   5   1   2 2794.48 320.412  13
   5   2   2 111626. 2609.16  13
  -5  -2  -2 104602. 2564.96   1
  -5  -3  -2 9856.15 618.182   1
   5   3   2 10596.5 647.893  13
  -5  -3  -2 10974.4 1029.84  12
  -5  -3  -2 10540.6 445.501   9
  -5  -4  -2 66505.9 1904.85   1
   5   4   2 65748.1 1915.23  13
  -5  -4  -2 67558.7 1615.44   9
   5   5   2 13321.3 736.661  13
   5   5   2 12685.5 681.319   4
  -5  -5  -2 12636.2 719.021   1
   5   6   2 24660.6 1078.80  13
   5   6   2 23708.5 1024.66   4
  -5  -6  -2 24950.9 1078.12   1
  -5  -7  -2 9612.19 674.183   1
   5   7   2 10449.6 684.757   4
   5   7   2 11297.0 721.441  13
  -5  -7  -2 10614.4 758.286  11
   5   8   2 1147.00 249.362  13
  -5  -8  -2 1438.71 274.737   1
   5   8   2 1041.39 237.247   4
  -5  -8  -2 1437.96 293.854  11
  -5  -9  -2 4673.73 510.688   1
   5   9   2 5356.72 543.594   4
   5   9   2 5545.71 543.680  13
  -5  -9  -2 4937.03 542.531  11
  -5 -10  -2 5794.84 588.574   1
   5  10   2 6315.44 626.495   4
   5  10   2 6556.78 629.177  13
  -5 -10  -2 5566.24 600.375  11
  -5 -11  -2 546.817 205.836   1
  -5 -11  -2 244.994 215.530  11
   5  11   2 102.661 161.337  13
   5  11   2 191.181 187.009   4
   5  12   2 11256.5 918.265   4
   5  12   2 13620.4 968.672  13
   5  13   2-269.339 212.173  13
   5  13   2-252.104 198.208   4
   5  14   2 986.980 327.569   4
   5  14   2 1325.07 335.661  13
   5  15   2 681.539 255.854   4
   5 -17   3 1019.97 288.422   6
  -5  17  -3 757.553 305.197   2
   5 -16   3 1554.65 357.538   6
  -5  16  -3 1826.71 399.256   2
   5 -15   3 1576.06 342.047   6
  -5  15  -3 813.347 254.489   2
  -5  14  -3-6.94696 171.285   2
   5 -14   3 70.0432 181.645   6
   5 -13   3 15988.1 964.779   6
  -5  13  -3 16065.8 1012.19   2
  -5  12  -3-140.884 160.090   2
   5 -12   3-170.547 156.851   6
  -5  11  -3 4905.96 512.060   2
   5 -11   3 4906.59 455.674   7
   5 -11   3 5257.21 513.353   6
   5 -10   3 963.403 210.746   7
  -5  10  -3 702.907 213.911   2
   5 -10   3 972.055 231.579   6
  -5   9  -3 3286.30 377.542   2
   5  -9   3 3206.88 347.224   7
   5  -9   3 3092.43 376.874   6
   5  -8   3 1418.13 248.012   7
  -5   8  -3 1345.92 234.869   2
  -5   7  -3 10584.2 612.420   2
   5  -7   3 8758.34 568.775   7
   5  -6   3 17305.9 904.904   5
  -5   6  -3 16124.8 742.225   2
   5  -6   3 16211.1 780.946   7
  -5   5  -3 36320.1 1144.85   2
   5  -5   3 36036.3 1222.00   7
   5  -5   3 35693.5 1370.61   5
   5  -4   3 2482.10 347.996   5
  -5   4  -3 1888.07 223.117   2
   5  -4   3 2424.81 282.419   7
  -5   4  -3 1931.91 402.246  14
  -5   3  -3 84060.1 1962.88   2
   5  -3   3 82528.4 2120.28   7
  -5   3  -3 86593.7 2820.42  14
   5  -3   3 87039.8 2355.94   5
   5  -2   3 147.131 118.791   5
   5  -2   3 127.049 57.2133   8
  -5   2  -3 120.494 59.1280   2
  -5   2  -3 482.864 169.710  14
   5  -2   3 133.168 108.697   7
   5  -2   3 208.110 113.045  13
  -5   1  -3 7279.68 419.032   2
   5  -1   3 7551.83 501.841  13
   5  -1   3 7027.70 324.838   8
   5  -1   3 6515.97 459.550   7
  -5   1  -3 6597.82 591.397  14
   5   0   3 3538.62 334.628   7
  -5   0  -3 3309.28 378.342  14
   5   0   3 3126.21 327.968  13
  -5   0  -3 2666.80 237.220   2
  -5   0  -3 2764.53 354.087   3
   5   1   3 915.627 184.856  13
  -5  -1  -3 1004.07 189.615  14
   5   1   3 981.630 127.866   4
   5   1   3 748.998 167.238   7
  -5  -1  -3 1106.15 204.492   3
   5   2   3 434.300 106.419   4
  -5  -2  -3 372.312 134.308   1
   5   2   3 320.923 119.018  13
   5   3   3 17819.0 727.735   4
   5   3   3 20222.5 931.598  13
  -5  -3  -3 19407.6 939.201   1
   5   4   3 4341.18 365.076   4
   5   4   3 4911.82 453.297  13
  -5  -4  -3 4903.82 465.366   1
   5   5   3 32661.5 1175.83   4
  -5  -5  -3 31856.4 1290.56   1
   5   5   3 33732.5 1288.17  13
   5   6   3 324.398 133.900   4
   5   6   3 360.960 164.138  13
  -5  -6  -3 229.341 136.086   1
  -5  -7  -3 10768.4 757.628   1
   5   7   3 11003.8 718.356   4
  -5  -7  -3 10346.3 777.224  11
   5   7   3 12549.9 772.959  13
  -5  -8  -3-83.7407 97.7903   1
   5   8   3-83.8909 151.846   4
   5   8   3 137.772 128.816  13
  -5  -8  -3 61.5974 138.213  11
  -5  -9  -3 312.155 165.780   1
   5   9   3 468.703 216.870   4
   5   9   3 783.126 238.468  13
  -5  -9  -3 709.322 220.832  11
  -5 -10  -3 295.368 162.348   1
   5  10   3 192.221 153.541   4
   5  10   3 47.8800 124.895  13
  -5 -10  -3 580.107 219.251  11
   5  11   3 2740.36 456.358   4
   5  11   3 2424.96 405.587  13
  -5 -11  -3 2659.83 441.996  11
  -5 -11  -3 2353.25 435.383   1
   5  12   3 200.211 194.813   4
   5  12   3-94.3646 184.725  13
   5  13   3 2009.10 407.091   4
   5  14   3-220.468 277.162   4
   5  15   3 1816.49 416.995   4
   5 -17   4 792.230 244.264   6
  -5  17  -4 125.849 168.626   2
   5 -16   4 602.276 265.894   6
  -5  16  -4 401.288 208.767   2
   5 -15   4 416.572 204.148   6
  -5  15  -4 163.204 148.252   2
  -5  14  -4 4874.55 592.301   2
   5 -14   4 4944.24 574.336   6
  -5  13  -4 5839.09 602.314   2
   5 -13   4 6753.31 641.372   6
  -5  12  -4 8379.94 699.850   2
   5 -12   4 8992.31 649.852   7
   5 -12   4 9682.59 739.902   6
   5 -11   4 757.167 207.309   7
   5 -11   4 1542.62 306.069   6
  -5  11  -4 1548.04 300.938   2
  -5  10  -4 28381.3 1245.29   2
   5 -10   4 28451.8 1198.37   7
   5 -10   4 30209.9 1267.70   6
   5  -9   4 2932.78 361.705   7
  -5   9  -4 2711.45 352.619   2
   5  -8   4 2841.18 401.599   5
  -5   8  -4 2006.20 274.134   2
   5  -8   4 2551.92 324.211   7
   5  -7   4 1310.98 259.845   5
   5  -7   4 779.424 179.505   7
  -5   7  -4 1005.43 191.050   2
   5  -6   4 155.683 153.177   5
   5  -6   4 469.652 155.729   7
  -5   6  -4 80.7506 71.7318   2
  -5   5  -4 530.229 135.475   2
   5  -5   4 214.912 162.477   5
   5  -5   4 604.979 169.005   7
  -5   4  -4 42528.5 1212.43   2
   5  -4   4 40003.7 1358.80   7
  -5   4  -4 42942.8 2004.83  14
   5  -4   4 41628.3 1570.07   5
  -5   3  -4 90258.2 2090.06   2
   5  -3   4 95882.1 2138.20   8
   5  -3   4 91432.8 2331.95   7
  -5   3  -4 94854.3 3052.50  14
   5  -3   4 97221.2 2619.68   5
  -5   2  -4 52311.8 1365.43   2
   5  -2   4 52068.8 1333.15   8
   5  -2   4 51362.8 1558.61   7
  -5   2  -4 52988.0 2035.93  14
   5  -2   4 50853.6 1533.17  13
  -5   1  -4 1456.61 301.180   3
  -5   1  -4 1533.53 293.868  14
   5  -1   4 990.659 179.150   7
   5  -1   4 1487.11 225.026  13
   5   0   4 59197.9 1749.56   7
  -5   0  -4 68768.4 2110.45  14
   5   0   4 66839.2 1834.53  13
  -5   0  -4 62227.1 2129.80   3
   5   1   4 17649.7 825.710   7
   5   1   4 19337.4 878.422  13
  -5  -1  -4 18189.3 980.329   3
  -5  -1  -4 16793.4 930.648   1
   5   2   4 32.2663 106.724   7
   5   2   4 231.482 122.760  13
  -5  -2  -4-31.8596 82.4188   1
   5   3   4 23264.3 845.315   4
   5   3   4 21819.4 942.386   7
  -5  -3  -4 23555.1 1111.51   1
   5   3   4 23695.0 1034.70  13
   5   4   4 3267.99 318.645   4
  -5  -4  -4 3325.32 404.617   1
   5   4   4 3038.46 371.039  13
   5   5   4 4043.22 381.316   4
  -5  -5  -4 3769.37 443.761   1
   5   5   4 4421.07 439.599  13
   5   6   4 29525.6 1167.07   4
  -5  -6  -4 26127.7 1263.26   1
   5   6   4 28653.2 1231.30  13
   5   7   4 8388.92 624.131   4
  -5  -7  -4 8899.97 722.709   1
   5   7   4 8986.48 667.393  13
  -5  -7  -4 9164.30 742.631  11
  -5  -8  -4 13525.4 929.970   1
   5   8   4 12379.2 812.497   4
   5   8   4 12445.6 820.814  13
  -5  -8  -4 11581.3 860.339  11
  -5  -9  -4 1262.69 299.174   1
   5   9   4 1325.38 295.065   4
   5   9   4 1114.48 262.002  13
  -5  -9  -4 457.815 215.766  11
   5  10   4 5124.54 571.312   4
  -5 -10  -4 4850.86 604.947   1
  -5 -10  -4 5428.38 623.887  11
   5  11   4-81.1283 141.209   4
  -5 -11  -4 333.328 202.745  11
  -5 -11  -4-53.1395 123.850   1
   5  12   4 711.708 232.887   4
   5  13   4 2350.72 442.201   4
   5  14   4 1358.46 352.970   4
   5 -16   5 4.12042 160.588   6
  -5  16  -5 69.4621 151.291   2
  -5  15  -5 1133.43 326.356   2
   5 -15   5 1088.75 313.842   6
  -5  14  -5 3656.90 505.558   2
   5 -14   5 3630.98 524.177   6
  -5  13  -5 5937.41 620.721   2
   5 -13   5 5833.41 557.455   7
   5 -13   5 5190.52 592.318   6
  -5  12  -5 12853.3 881.026   2
   5 -12   5 11469.6 797.535   7
   5 -11   5 12255.8 938.659   5
  -5  11  -5 11115.2 782.700   2
   5 -11   5 11965.4 786.283   7
   5 -11   5 12257.6 834.176   6
   5 -10   5 12529.0 921.361   5
  -5  10  -5 12709.3 792.681   2
   5 -10   5 11903.6 781.629   7
   5  -9   5 26405.3 1341.48   5
  -5   9  -5 27661.9 1160.25   2
   5  -9   5 26841.3 1176.50   7
   5  -8   5 3420.30 479.086   5
  -5   8  -5 3590.16 371.797   2
   5  -8   5 2981.11 371.265   7
   5  -7   5 1549.78 262.507   7
   5  -7   5 1762.73 328.529   5
  -5   7  -5 1604.98 238.071   2
  -5   6  -5 20586.0 840.186   2
   5  -6   5 18687.4 930.546   7
   5  -6   5 20666.0 1118.71   5
  -5   5  -5 7674.02 461.060   2
   5  -5   5 7707.53 562.341   7
   5  -5   5 8248.26 682.069   5
   5  -4   5 16238.4 749.833   8
[truncated: 1,535,680 more chars]
