# Supplementary material for: Organic–inorganic hybrid mixed-halide ZnII and CdII tetra­halometallates with the 2-methyl­imidazo[1,5-a]pyridinium cation
Source: Acta Crystallogr E Crystallogr Commun. 2022 Mar 8;78(Pt 4):359–64. doi: 10.1107/S2056989022002420 (PMC8983982; doi:10.1107/S2056989022002420)
Supplement: Supplementary file 2 [file e-78-00359-Isup2.hkl]

data_I                                                                          
_shelx_title ' lv729f in P-1'                                                   
_shelx_refln_list_code          4                                               
_shelx_F_calc_maximum      223.65                                               
_exptl_crystal_F_000       538.32                                               
_reflns_d_resolution_high  0.5871                                               
                                                                                
loop_                                                                           
 _space_group_symop_operation_xyz                                               
 'x, y, z'                                                                      
 '-x, -y, -z'                                                                   
                                                                                
_cell_length_a     9.4588                                                       
_cell_length_b    10.8892                                                       
_cell_length_c    10.8343                                                       
_cell_angle_alpha 100.305                                                       
_cell_angle_beta  110.910                                                       
_cell_angle_gamma  90.955                                                       
                                                                                
_shelx_F_squared_multiplier     1.000                                           
                                                                                
loop_                                                                           
 _refln_index_h                                                                 
 _refln_index_k                                                                 
 _refln_index_l                                                                 
 _refln_F_squared_calc                                                          
 _refln_F_squared_meas                                                          
 _refln_F_squared_sigma                                                         
 _refln_observed_status                                                         
   2   0   0       5222.27       5839.61        82.21 o                         
   3   0   0        245.70        302.98        13.86 o                         
   4   0   0        367.48        429.42        10.16 o                         
   5   0   0       1991.09       1983.47        27.44 o                         
   6   0   0       1469.68       1467.46        26.99 o                         
   7   0   0       3567.19       3581.00        50.31 o                         
   8   0   0        633.78        693.27        30.57 o                         
   9   0   0        891.69        861.31        34.79 o                         
  10   0   0        901.62        948.78        38.30 o                         
  11   0   0        309.32        335.60        34.50 o                         
  12   0   0        612.92        660.29        42.65 o                         
  13   0   0        370.50        422.88        29.70 o                         
  14   0   0         23.24         18.71         9.69 o                         
 -14   1   0         44.15         70.66        13.40 o                         
 -13   1   0        355.85        381.56        27.73 o                         
 -12   1   0         48.77         74.12        23.89 o                         
 -11   1   0         11.09          9.20         8.93 o                         
 -10   1   0         69.00         76.55        11.09 o                         
  -9   1   0         60.76         67.30         9.80 o                         
  -8   1   0       2259.31       2241.77        57.21 o                         
  -7   1   0         29.42         35.56         3.89 o                         
  -6   1   0         86.22         88.57         6.69 o                         
  -5   1   0         74.00        123.21         7.23 o                         
  -4   1   0        350.72        354.17        10.78 o                         
  -3   1   0      11320.49      12199.46       115.31 o                         
  -2   1   0       5559.85       5703.46        90.05 o                         
   0   1   0         87.99          5.43         1.11 o                         
   1   1   0       1471.91       1772.35        32.74 o                         
   2   1   0        499.61        583.03        21.60 o                         
   3   1   0         27.47         64.15         3.42 o                         
   4   1   0       4449.21       4285.44        57.11 o                         
   5   1   0       5523.90       5797.13        91.26 o                         
   6   1   0       1158.32       1110.69        25.58 o                         
   7   1   0          5.89         17.02         3.73 o                         
   8   1   0        189.22        185.47        22.45 o                         
   9   1   0        183.14        206.84        24.61 o                         
  10   1   0         10.13         17.15        11.17 o                         
  11   1   0        145.40        163.16        25.12 o                         
  12   1   0         25.98         26.79         8.79 o                         
  13   1   0         20.82         28.63        16.05 o                         
  14   1   0          0.86         14.72         8.68 o                         
 -14   2   0        146.03        142.36        25.26 o                         
 -13   2   0         35.70         51.06        11.38 o                         
 -12   2   0        328.06        290.84        23.87 o                         
 -11   2   0        106.07         88.59        10.43 o                         
 -10   2   0         28.59         28.05         8.09 o                         
  -9   2   0          2.43          0.30         3.44 o                         
  -8   2   0       1201.22       1283.43        40.32 o                         
  -7   2   0       7018.72       6899.48        84.72 o                         
  -6   2   0       4017.26       3902.70        54.03 o                         
  -5   2   0       2708.90       2812.70        40.50 o                         
  -4   2   0       1251.38       1275.50        26.28 o                         
  -3   2   0        667.62        890.27        13.26 o                         
  -2   2   0       2155.33       2496.82        28.63 o                         
  -1   2   0      14950.52      14894.74       285.12 o                         
   0   2   0       5279.68       5716.30        67.11 o                         
   1   2   0        835.57        773.91        14.21 o                         
   2   2   0       3329.56       3670.03        47.77 o                         
   3   2   0         65.16         72.60         4.16 o                         
   4   2   0       3404.27       3426.57        58.18 o                         
   5   2   0       4031.33       3667.76        64.63 o                         
   6   2   0       1297.29       1232.48        33.16 o                         
   7   2   0       1478.12       1514.68        39.49 o                         
   8   2   0         15.06         31.12        10.20 o                         
   9   2   0         22.72         27.19         6.77 o                         
  10   2   0        122.73        137.94        14.85 o                         
  11   2   0        675.97        713.78        35.31 o                         
  12   2   0        708.12        839.60        58.98 o                         
  13   2   0         75.83        113.36        15.53 o                         
  14   2   0        104.14        113.98        16.39 o                         
 -14   3   0         85.54         82.24        19.85 o                         
 -13   3   0          5.59         -0.24         9.15 o                         
 -12   3   0         30.21         46.62        14.83 o                         
 -11   3   0        508.65        497.88        33.28 o                         
 -10   3   0       1246.44       1256.66        32.11 o                         
  -9   3   0       3693.88       3620.65        79.77 o                         
  -8   3   0       2233.76       2166.06        37.64 o                         
  -7   3   0        139.10        168.19        12.25 o                         
  -6   3   0         32.58         48.54         4.40 o                         
  -5   3   0        242.44        179.42         8.38 o                         
  -4   3   0        129.49        118.88         5.49 o                         
  -3   3   0      10123.81      10670.95        91.10 o                         
  -2   3   0      14121.17      14806.70       135.14 o                         
  -1   3   0      28361.43      29962.30       542.33 o                         
   0   3   0        599.78        672.02        15.38 o                         
   1   3   0      12217.78      13429.69       121.79 o                         
   2   3   0        231.24        248.49         7.81 o                         
   3   3   0       2130.47       2046.34        28.55 o                         
   4   3   0       5895.37       5892.09        66.65 o                         
   5   3   0         56.00         74.51         5.53 o                         
   6   3   0        130.18        122.50         7.63 o                         
   7   3   0         58.01         41.15         6.03 o                         
   8   3   0       1629.43       1627.59        48.07 o                         
   9   3   0       2229.07       2381.36        63.29 o                         
  10   3   0       1061.20       1159.70        43.90 o                         
  11   3   0        799.99        858.38        57.98 o                         
  12   3   0          0.35         -6.76        10.18 o                         
  13   3   0          3.81          5.86         9.78 o                         
  14   3   0          0.62          4.91         7.71 o                         
 -14   4   0          1.00         10.25        11.27 o                         
 -13   4   0         60.21         73.68        18.20 o                         
 -12   4   0          0.67          5.34         7.99 o                         
 -11   4   0        259.87        232.42        16.59 o                         
 -10   4   0         10.45          9.70         4.64 o                         
  -9   4   0          0.44          6.84         7.09 o                         
  -8   4   0       2657.81       2405.33        48.24 o                         
  -7   4   0        700.63        658.60        20.33 o                         
  -6   4   0         43.13         43.41         5.57 o                         
  -5   4   0        430.68        399.62        11.72 o                         
  -4   4   0       5090.38       5090.34        62.72 o                         
  -3   4   0        274.23        313.30         7.66 o                         
  -2   4   0        514.11        562.75        11.06 o                         
  -1   4   0       3182.32       3653.97        42.35 o                         
   0   4   0        537.97        652.88        16.93 o                         
   1   4   0        647.77        828.74        16.17 o                         
   2   4   0         10.62         13.39         1.78 o                         
   3   4   0        464.53        521.58        13.86 o                         
   4   4   0        924.06        801.56        17.81 o                         
   5   4   0        215.25        192.07         9.01 o                         
   6   4   0         13.40         18.04         3.16 o                         
   7   4   0        325.49        327.33        14.60 o                         
   8   4   0        162.06        183.58        15.87 o                         
   9   4   0         69.44         61.69         9.64 o                         
  10   4   0        156.94        152.83        23.98 o                         
  11   4   0        817.11        808.48        56.81 o                         
  12   4   0        218.52        248.98        32.74 o                         
  13   4   0         13.86         23.33        14.05 o                         
  14   4   0          5.25         13.46         8.85 o                         
 -14   5   0         20.70         23.02        12.83 o                         
 -13   5   0         30.37         36.91        13.06 o                         
 -12   5   0          7.42          2.95         5.05 o                         
 -11   5   0        344.10        341.48        19.94 o                         
 -10   5   0        610.55        588.58        35.98 o                         
  -9   5   0       1610.33       1564.15        40.07 o                         
  -8   5   0        787.30        736.52        24.46 o                         
  -7   5   0       1487.89       1481.17        40.69 o                         
  -6   5   0        861.51        958.83        21.17 o                         
  -5   5   0        273.64        292.57        10.29 o                         
  -4   5   0       8230.94       8748.67        86.62 o                         
  -3   5   0       3972.73       4066.38        47.46 o                         
  -2   5   0       3592.20       3691.03        39.59 o                         
  -1   5   0       1436.29       1562.65        24.03 o                         
   0   5   0        130.10        155.28         8.87 o                         
   1   5   0       1998.29       1939.26        23.10 o                         
   2   5   0       6281.71       6146.12        65.43 o                         
   3   5   0       9893.94       9822.18       113.23 o                         
   4   5   0       2179.35       2122.62        31.90 o                         
   5   5   0         54.09         63.48         5.38 o                         
   6   5   0        923.60        966.25        25.05 o                         
   7   5   0        140.02        120.97         9.09 o                         
   8   5   0       1952.01       1887.27        52.85 o                         
   9   5   0       1278.51       1288.68        44.62 o                         
  10   5   0        523.68        538.44        44.40 o                         
  11   5   0        360.93        368.75        38.65 o                         
  12   5   0          1.04         -8.01        10.62 o                         
  13   5   0         42.91         69.61        20.18 o                         
 -14   6   0          0.63         -3.39         7.86 o                         
 -13   6   0          3.93         11.77         7.81 o                         
 -12   6   0        896.32        952.30        56.56 o                         
 -11   6   0        688.32        624.44        27.83 o                         
 -10   6   0        466.99        432.13        21.71 o                         
  -9   6   0         51.32         61.33         8.19 o                         
  -8   6   0         76.41         84.46         9.07 o                         
  -7   6   0        105.55         86.67        10.02 o                         
  -6   6   0         21.59         23.72         3.90 o                         
  -5   6   0       1520.91       1410.78        26.06 o                         
  -4   6   0        526.33        448.75        11.13 o                         
  -3   6   0          0.11          6.53         2.34 o                         
  -2   6   0       1897.01       1984.35        35.13 o                         
  -1   6   0        864.26        863.78        19.70 o                         
   0   6   0       7686.83       8015.03       104.79 o                         
   1   6   0       4357.81       4497.37        67.86 o                         
   2   6   0        421.69        475.97        12.12 o                         
   3   6   0          3.59         14.93         3.11 o                         
   4   6   0       2258.51       2210.73        30.35 o                         
   5   6   0         69.94         67.36         5.60 o                         
   6   6   0        164.13        141.82         9.54 o                         
   7   6   0       1324.27       1297.47        32.42 o                         
   8   6   0       1164.67       1151.24        57.60 o                         
   9   6   0        386.88        398.15        37.18 o                         
  10   6   0          4.87         10.71         9.30 o                         
  11   6   0         17.96         20.50        12.13 o                         
  12   6   0          2.96          6.21        11.94 o                         
  13   6   0         57.45         85.26        15.38 o                         
 -14   7   0          1.68        -10.91        10.91 o                         
 -13   7   0          0.30         -4.61         7.21 o                         
 -12   7   0         13.47         24.06         7.43 o                         
 -11   7   0        476.74        448.49        23.86 o                         
 -10   7   0        460.54        432.46        23.63 o                         
  -9   7   0       1209.09       1280.17        36.46 o                         
  -8   7   0        219.91        195.27        15.13 o                         
  -7   7   0         97.93         75.33         9.04 o                         
  -6   7   0        113.07        128.59         9.65 o                         
  -5   7   0          4.38          6.55         3.48 o                         
  -4   7   0       4034.06       4155.50        48.77 o                         
  -3   7   0        227.36        251.30         8.61 o                         
  -2   7   0         65.56         75.39         5.18 o                         
  -1   7   0        665.02        736.66        23.47 o                         
   0   7   0         49.36         56.01         7.04 o                         
   1   7   0       5005.07       5217.36        78.98 o                         
   2   7   0       2223.76       2214.78        52.63 o                         
   3   7   0       3311.54       3319.24        51.76 o                         
   4   7   0         80.68         77.95         6.86 o                         
   5   7   0        152.10        144.66         8.63 o                         
   6   7   0        249.24        274.79        14.93 o                         
   7   7   0        223.64        214.51        11.75 o                         
   8   7   0        730.25        714.81        54.73 o                         
   9   7   0       1018.62        998.82        49.02 o                         
  10   7   0        460.57        456.68        31.10 o                         
  11   7   0         25.78         17.11         8.32 o                         
  12   7   0         11.85         25.61         9.75 o                         
  13   7   0         43.04         64.00        19.36 o                         
 -13   8   0         69.18         50.65        16.57 o                         
 -12   8   0        588.02        573.99        31.20 o                         
 -11   8   0         35.00         40.95         7.39 o                         
 -10   8   0        134.84        135.41        12.38 o                         
  -9   8   0         92.51         94.97         9.99 o                         
  -8   8   0        273.04        275.99        18.44 o                         
  -7   8   0       1568.80       1571.70        43.77 o                         
  -6   8   0       3873.31       4000.33        60.00 o                         
  -5   8   0       1693.47       1690.89        28.30 o                         
  -4   8   0        392.16        381.00        12.86 o                         
  -3   8   0        433.31        429.78        13.11 o                         
  -2   8   0         50.71         46.08         4.26 o                         
  -1   8   0       1236.58       1278.82        39.98 o                         
   0   8   0       4817.73       4831.52        78.51 o                         
   1   8   0       2169.63       2202.74        47.31 o                         
   2   8   0       1162.55       1202.11        38.17 o                         
   3   8   0        237.40        248.43        12.24 o                         
   4   8   0         16.18         22.61         4.50 o                         
   5   8   0        632.51        660.88        19.48 o                         
   6   8   0        804.31        830.93        23.18 o                         
   7   8   0       1608.82       1630.83        41.73 o                         
   8   8   0        506.55        525.98        30.96 o                         
   9   8   0         24.29         16.55         8.10 o                         
  10   8   0         41.52         36.28         7.80 o                         
  11   8   0         19.45         25.30         9.62 o                         
  12   8   0        293.40        370.13        30.82 o                         
 -13   9   0         69.21         73.74        21.08 o                         
 -12   9   0          0.11          2.45         7.15 o                         
 -11   9   0          1.78          1.83         6.40 o                         
 -10   9   0         24.19         20.95        16.72 o                         
  -9   9   0          7.28         23.28        12.15 o                         
  -8   9   0        168.87        145.91        13.81 o                         
  -7   9   0          0.68         11.40         4.85 o                         
  -6   9   0        388.66        421.95        16.03 o                         
  -5   9   0        719.02        750.02        18.17 o                         
  -4   9   0        389.41        389.66        13.55 o                         
  -3   9   0        730.13        746.66        18.63 o                         
  -2   9   0        533.66        544.68        18.30 o                         
  -1   9   0       3348.62       3568.95       140.32 o                         
   0   9   0        216.35        266.57        18.70 o                         
   1   9   0        559.14        499.92        25.63 o                         
   2   9   0        940.74        862.90        43.97 o                         
   3   9   0        404.52        376.34        29.17 o                         
   4   9   0         25.49         27.91         6.75 o                         
   5   9   0         22.17         22.34         4.44 o                         
   6   9   0         48.43         47.17         8.12 o                         
   7   9   0         40.87         24.83         6.33 o                         
   8   9   0          5.73         -3.32         4.93 o                         
   9   9   0         22.67          5.98         7.64 o                         
  10   9   0          5.20          9.16         5.63 o                         
  11   9   0         11.36         17.73         8.06 o                         
  12   9   0          4.53         -3.14        10.44 o                         
 -12  10   0        155.67        172.23        21.57 o                         
 -11  10   0        224.69        236.28        31.53 o                         
 -10  10   0        170.02        183.17        19.54 o                         
  -9  10   0        152.98        169.12        25.22 o                         
  -8  10   0        401.42        372.89        34.53 o                         
  -7  10   0       1481.18       1542.12        69.09 o                         
  -6  10   0        134.69        127.67         9.64 o                         
  -5  10   0        405.21        377.72        15.77 o                         
  -4  10   0          2.96         -0.92         3.71 o                         
  -3  10   0         77.34         60.72         7.42 o                         
  -2  10   0        807.40        790.49        38.69 o                         
  -1  10   0       2402.29       2468.35        78.13 o                         
   0  10   0       4811.39       4794.03       124.85 o                         
   1  10   0        909.49        933.71        37.62 o                         
   2  10   0        984.80       1058.64        52.02 o                         
   3  10   0        238.57        227.18        24.37 o                         
   4  10   0         73.80         80.34        15.72 o                         
   5  10   0        332.67        332.60        17.97 o                         
   6  10   0        243.37        219.21        15.46 o                         
   7  10   0        871.61        851.87        32.17 o                         
   8  10   0        134.31        134.50        13.36 o                         
   9  10   0         31.06         28.27         7.66 o                         
  10  10   0        242.81        222.80        18.52 o                         
  11  10   0        206.24        233.18        27.23 o                         
 -12  11   0          0.55          7.28         6.74 o                         
 -11  11   0          0.02          0.67         7.88 o                         
 -10  11   0         53.03         53.69        11.71 o                         
  -9  11   0        306.11        288.29        33.26 o                         
  -8  11   0        713.69        723.28        49.98 o                         
  -7  11   0        123.41        143.55        21.40 o                         
  -6  11   0        492.21        444.53        23.66 o                         
  -5  11   0          2.97          1.77         3.47 o                         
  -4  11   0        145.41        125.91        11.08 o                         
  -3  11   0       1049.95       1053.13        32.99 o                         
  -2  11   0       1016.94       1026.30        47.97 o                         
  -1  11   0        462.58        477.06        32.51 o                         
   0  11   0         17.90         31.80         9.57 o                         
   1  11   0          1.38          6.63         7.21 o                         
   2  11   0        161.42        203.26        23.95 o                         
   3  11   0        337.73        361.65        32.09 o                         
   4  11   0        597.41        586.89        43.45 o                         
   5  11   0        294.65        312.83        22.69 o                         
   6  11   0         64.45         59.42         9.03 o                         
   7  11   0         42.12         37.31         8.11 o                         
   8  11   0          0.38         -7.21         7.21 o                         
   9  11   0        160.06        184.97        16.60 o                         
  10  11   0         53.16         54.91        10.20 o                         
  11  11   0        104.59        113.89        24.87 o                         
 -11  12   0         21.42         20.59         8.73 o                         
 -10  12   0          0.90         24.32        12.44 o                         
  -9  12   0         15.08          0.98         9.74 o                         
  -8  12   0        492.42        504.71        42.88 o                         
  -7  12   0        628.09        651.26        47.16 o                         
  -6  12   0        168.69        166.83        15.13 o                         
  -5  12   0        239.55        211.23        13.04 o                         
  -4  12   0         89.28        101.63        10.66 o                         
  -3  12   0          1.12         10.24         4.27 o                         
  -2  12   0         11.81         -2.47         5.38 o                         
  -1  12   0         92.92         69.89        13.35 o                         
   0  12   0        415.04        413.26        32.30 o                         
   1  12   0          1.34          2.72         6.19 o                         
   2  12   0        112.09        111.30        19.03 o                         
   3  12   0         25.81         23.59        11.28 o                         
   4  12   0        323.77        346.66        33.97 o                         
   5  12   0        615.17        588.73        32.42 o                         
   6  12   0        101.34        109.61        19.07 o                         
   7  12   0          1.14          3.96         6.25 o                         
   8  12   0         72.62         90.46        12.17 o                         
   9  12   0          8.93         12.28         6.69 o                         
  10  12   0         10.06          3.91         6.75 o                         
 -11  13   0         98.04         81.29        21.17 o                         
 -10  13   0        403.52        460.57        46.06 o                         
  -9  13   0        470.11        474.39        44.55 o                         
  -8  13   0        390.68        406.13        39.43 o                         
  -7  13   0          4.86          1.45         7.27 o                         
  -6  13   0          1.04          1.39        11.25 o                         
  -5  13   0          0.92          1.07         3.44 o                         
  -4  13   0        509.29        491.96        24.31 o                         
  -3  13   0        866.17        910.98        33.63 o                         
  -2  13   0        681.86        686.59        28.97 o                         
  -1  13   0        694.02        687.96        43.20 o                         
   0  13   0        131.86        141.63        20.69 o                         
   1  13   0        493.18        498.76        39.05 o                         
   2  13   0        213.10        230.41        28.38 o                         
   3  13   0        238.51        246.07        30.08 o                         
   4  13   0        166.06        190.37        26.72 o                         
   5  13   0         72.12         75.37        12.40 o                         
   6  13   0         24.69         20.23         7.72 o                         
   7  13   0          2.76          4.16         7.16 o                         
   8  13   0        218.79        240.70        23.72 o                         
   9  13   0        284.19        319.85        58.55 o                         
 -10  14   0          3.29          4.30         7.55 o                         
  -9  14   0          1.69          7.09        11.90 o                         
  -8  14   0          1.25         -1.19         9.40 o                         
  -7  14   0         26.29         38.17        13.52 o                         
  -6  14   0         33.00         30.24        11.74 o                         
  -5  14   0        174.24        144.19        11.68 o                         
  -4  14   0        361.62        386.02        30.46 o                         
  -3  14   0         26.06         26.39         7.07 o                         
  -2  14   0          4.04          3.43        10.64 o                         
  -1  14   0        107.73         64.92        15.15 o                         
   0  14   0          1.50         -3.50         9.69 o                         
   1  14   0        138.82        176.37        24.58 o                         
   2  14   0         52.93         84.42        18.12 o                         
   3  14   0         29.04         49.54        16.03 o                         
   4  14   0         81.49         94.85        20.23 o                         
   5  14   0          2.00         11.10         7.12 o                         
   6  14   0         17.65         17.22         7.58 o                         
   7  14   0         46.60         46.61        11.67 o                         
   8  14   0         37.94         31.26        11.11 o                         
  -9  15   0        174.71        178.65        29.16 o                         
  -8  15   0         29.29         14.16        10.26 o                         
  -7  15   0         69.28         96.78        20.80 o                         
  -6  15   0         93.96         87.59        19.60 o                         
  -5  15   0        307.27        274.15        32.28 o                         
  -4  15   0        187.77        169.54        13.25 o                         
  -3  15   0        103.86         91.37        11.87 o                         
  -2  15   0         28.50         19.27         6.46 o                         
  -1  15   0         13.57         -7.06        10.51 o                         
   0  15   0          4.01         -3.05         9.54 o                         
   1  15   0        239.33        231.96        29.02 o                         
   2  15   0        173.11        201.88        28.04 o                         
   3  15   0        509.94        509.25        45.38 o                         
   4  15   0        258.78        281.05        35.56 o                         
   5  15   0          2.08          5.78         6.46 o                         
   6  15   0         12.51         -1.34         7.93 o                         
   7  15   0          1.11          2.50         7.73 o                         
  -7  16   0         43.10         88.87        21.39 o                         
  -6  16   0         20.08         31.21        14.10 o                         
  -5  16   0        119.97        150.88        24.75 o                         
  -4  16   0        115.53        139.05        19.54 o                         
  -3  16   0          0.06         11.85         9.91 o                         
  -2  16   0         68.17         65.07        10.53 o                         
  -1  16   0        106.66         98.86        13.70 o                         
   0  16   0        692.02        742.04        53.27 o                         
   1  16   0         43.95         50.03        14.30 o                         
   2  16   0        141.71        146.43        25.32 o                         
   3  16   0          1.98          2.90         8.67 o                         
   4  16   0         15.97         14.31        10.73 o                         
   5  16   0         29.74         36.00        11.03 o                         
  -5  17   0          1.42         -9.13         9.13 o                         
  -4  17   0        111.67        120.01        23.66 o                         
  -3  17   0         13.49          4.64         8.77 o                         
  -2  17   0         77.57         57.15        14.62 o                         
  -1  17   0          0.44          7.12         6.87 o                         
   0  17   0          0.29          8.07         9.07 o                         
   1  17   0        140.28        109.56        22.28 o                         
   2  17   0         15.50         17.30        12.28 o                         
   3  17   0         66.19         23.71        10.81 o                         
   4  17   0         13.57         29.35        14.84 o                         
  -3  18   0          1.81          2.33         6.56 o                         
  -2  18   0         22.61         45.39        16.54 o                         
   0 -18   1         34.60         33.60         8.87 o                         
   1 -18   1         48.85         87.70        20.48 o                         
   2 -18   1        127.56        175.47        25.78 o                         
  -3 -17   1          7.02         12.01        11.05 o                         
  -2 -17   1          8.52         11.76         9.10 o                         
  -1 -17   1        106.10        126.72        23.64 o                         
   0 -17   1        207.10        225.22        20.25 o                         
   1 -17   1         53.41         31.60         8.98 o                         
   2 -17   1         59.96         57.05        10.52 o                         
   3 -17   1        187.00        139.16        21.94 o                         
   4 -17   1         92.56         73.78        19.70 o                         
   5 -17   1        180.14        219.84        30.10 o                         
  -6 -16   1         45.28         69.84        20.28 o                         
  -5 -16   1         27.59         33.01        11.20 o                         
  -4 -16   1         26.02         54.60        17.33 o                         
  -3 -16   1         13.65         19.32        11.99 o                         
  -2 -16   1        135.09        142.58        25.47 o                         
  -1 -16   1         34.36         27.86        12.39 o                         
   0 -16   1          1.12         -2.62         8.56 o                         
   1 -16   1         18.40         10.44         6.09 o                         
   2 -16   1         11.04          9.45        13.32 o                         
   3 -16   1         16.91          6.92         5.52 o                         
   4 -16   1         67.64         61.27        10.79 o                         
   5 -16   1         43.71         39.51        14.36 o                         
   6 -16   1          1.77         13.42        11.52 o                         
   7 -16   1         36.55         53.53        17.00 o                         
  -7 -15   1        138.30        172.20        27.19 o                         
  -6 -15   1         98.50        105.91        31.02 o                         
  -5 -15   1          3.06          7.82         6.91 o                         
  -4 -15   1         38.52         34.58        15.53 o                         
  -3 -15   1        214.67        172.44        27.32 o                         
  -2 -15   1        180.70        189.74        27.12 o                         
  -1 -15   1        776.18        798.63        54.07 o                         
   0 -15   1        191.41        162.39        23.72 o                         
   1 -15   1        116.80        116.85        13.17 o                         
   2 -15   1         73.79         61.39         9.92 o                         
   3 -15   1          8.42         13.50         6.20 o                         
   4 -15   1        104.78        135.26        20.18 o                         
   5 -15   1        203.01        229.52        19.70 o                         
   6 -15   1        183.73        186.70        18.87 o                         
   7 -15   1        256.05        204.93        29.27 o                         
   8 -15   1          0.91         -8.80        10.88 o                         
   9 -15   1         50.93         67.64        19.82 o                         
  -8 -14   1         95.33         96.07        15.92 o                         
  -7 -14   1         22.57         22.82         9.58 o                         
  -6 -14   1        125.29        125.77        17.39 o                         
  -5 -14   1          1.03         -0.98         9.82 o                         
  -4 -14   1        142.81        136.95        24.17 o                         
  -3 -14   1        280.90        336.47        34.82 o                         
  -2 -14   1         17.26         22.26        10.11 o                         
  -1 -14   1         85.78         87.40        18.47 o                         
   0 -14   1         93.16         93.94        16.70 o                         
   1 -14   1        130.13        100.41        17.53 o                         
   2 -14   1        566.16        562.32        27.15 o                         
   3 -14   1        495.95        528.84        26.22 o                         
   4 -14   1        709.09        754.72        31.68 o                         
   5 -14   1          7.64          9.63         5.92 o                         
   6 -14   1         25.36         32.36         8.67 o                         
   7 -14   1         28.42         17.54        12.02 o                         
   8 -14   1         42.24         36.92        15.65 o                         
   9 -14   1         42.77         71.09        18.90 o                         
  10 -14   1         18.38         29.50        12.71 o                         
  -9 -13   1         41.52         51.45        18.83 o                         
  -8 -13   1        196.87        190.86        21.31 o                         
  -7 -13   1         80.65         78.02        14.04 o                         
  -6 -13   1         77.64         86.40        13.79 o                         
  -5 -13   1         77.60         90.69        20.60 o                         
  -4 -13   1         21.19         37.37        14.16 o                         
  -3 -13   1         73.09         75.90        17.41 o                         
  -2 -13   1        189.20        180.37        24.41 o                         
  -1 -13   1          3.14          5.90         8.32 o                         
   0 -13   1         37.61         38.11        11.74 o                         
   1 -13   1         23.31         20.60         7.93 o                         
   2 -13   1         10.68          7.96         6.85 o                         
   3 -13   1         78.57         81.52        10.64 o                         
   4 -13   1       1519.30       1607.80        46.34 o                         
   5 -13   1        341.07        368.04        22.85 o                         
   6 -13   1        120.90        154.10        14.97 o                         
   7 -13   1         26.79         38.11        12.84 o                         
   8 -13   1         30.51         19.61        11.81 o                         
   9 -13   1          4.93          0.13         8.78 o                         
  10 -13   1         19.32         20.28         9.02 o                         
  11 -13   1        192.75        187.46        31.60 o                         
 -10 -12   1        182.62        194.54        19.49 o                         
  -9 -12   1        244.51        271.55        20.60 o                         
  -8 -12   1         68.32         79.75        13.67 o                         
  -7 -12   1         32.00         51.52        10.85 o                         
  -6 -12   1         74.67         83.17        12.54 o                         
  -5 -12   1        126.14        139.16        21.93 o                         
  -4 -12   1       1539.92       1525.41        74.63 o                         
  -3 -12   1        728.52        586.52        43.41 o                         
  -2 -12   1        503.06        465.06        37.14 o                         
  -1 -12   1        160.03        168.46        21.17 o                         
   0 -12   1        118.79        130.75        17.77 o                         
   1 -12   1       1376.08       1375.78        59.32 o                         
   2 -12   1        674.21        663.27        26.97 o                         
   3 -12   1       1046.90       1012.66        34.04 o                         
   4 -12   1         48.16         45.18         7.63 o                         
   5 -12   1        153.85        135.24        18.62 o                         
   6 -12   1         38.71         29.49         6.66 o                         
   7 -12   1         73.59         68.69        15.77 o                         
   8 -12   1        713.72        672.17        49.81 o                         
   9 -12   1        453.30        474.41        43.70 o                         
  10 -12   1        339.70        424.49        31.41 o                         
  11 -12   1        140.03        182.80        28.35 o                         
 -11 -11   1          8.79         -0.74         6.73 o                         
 -10 -11   1          0.27         -6.75         6.75 o                         
  -9 -11   1          0.85         11.56         6.07 o                         
  -8 -11   1          1.94         -0.58         5.41 o                         
  -7 -11   1        226.39        210.64        16.36 o                         
  -6 -11   1         94.63         69.03        11.76 o                         
  -5 -11   1        404.11        349.67        33.62 o                         
  -4 -11   1         10.21          0.95         8.52 o                         
  -3 -11   1        206.41        200.51        23.90 o                         
  -2 -11   1        212.28        203.67        23.06 o                         
  -1 -11   1        215.22        203.12        22.17 o                         
   0 -11   1       1198.06       1199.45        53.81 o                         
   1 -11   1        470.80        404.66        29.15 o                         
   2 -11   1        368.59        364.43        30.61 o                         
   3 -11   1        110.44         96.97         9.75 o                         
   4 -11   1        216.53        220.74        14.79 o                         
   5 -11   1         11.48         15.16         4.18 o                         
   6 -11   1         56.01         46.55         7.65 o                         
   7 -11   1         72.90         80.70        16.78 o                         
   8 -11   1          8.44          3.64         8.88 o                         
   9 -11   1         43.52         29.01        11.56 o                         
  10 -11   1          2.20          1.19         7.04 o                         
  11 -11   1         82.67         84.16        15.27 o                         
  12 -11   1        120.60        128.12        19.16 o                         
 -11 -10   1        156.78        169.22        16.46 o                         
 -10 -10   1         93.66        110.12        13.50 o                         
  -9 -10   1        136.55        125.53        13.60 o                         
  -8 -10   1         22.71         39.61         7.87 o                         
  -7 -10   1        185.34        171.10        12.18 o                         
  -6 -10   1        802.30        811.02        25.57 o                         
  -5 -10   1       2222.82       2194.07        49.70 o                         
  -4 -10   1       1909.54       1952.69        78.21 o                         
  -3 -10   1         38.76         31.47        11.02 o                         
  -2 -10   1          0.09         -4.24         6.81 o                         
  -1 -10   1         64.59         52.76        10.93 o                         
   0 -10   1         44.94         48.21        10.36 o                         
   1 -10   1       1159.89       1248.84        50.69 o                         
   2 -10   1       2380.21       2388.40        40.37 o                         
   3 -10   1       3183.77       3341.62        51.15 o                         
   4 -10   1        499.75        516.35        16.86 o                         
   5 -10   1        565.14        593.84        16.77 o                         
   6 -10   1          9.87         11.34         7.50 o                         
   7 -10   1        214.27        202.10        29.12 o                         
   8 -10   1        599.82        602.62        44.18 o                         
   9 -10   1         59.44         54.99        11.18 o                         
  10 -10   1        215.81        212.76        21.48 o                         
  11 -10   1          1.01          9.84        13.04 o                         
  12 -10   1        119.97        114.49        26.13 o                         
 -12  -9   1        125.20        123.64        23.86 o                         
 -11  -9   1         25.64         25.99        12.29 o                         
 -10  -9   1         65.14         54.46        22.42 o                         
  -9  -9   1         11.03         11.44         7.56 o                         
  -8  -9   1        255.27        256.95        21.50 o                         
  -7  -9   1        527.28        520.32        23.30 o                         
  -6  -9   1        792.76        784.12        27.60 o                         
  -5  -9   1       1334.96       1268.09        34.88 o                         
  -4  -9   1         27.84         40.68         7.76 o                         
  -3  -9   1        122.96        134.44        12.44 o                         
  -2  -9   1        296.78        312.87        25.28 o                         
  -1  -9   1       2016.05       1990.77        68.16 o                         
   0  -9   1       6184.14       6581.76       450.60 o                         
   1  -9   1        758.78        687.69        35.33 o                         
   2  -9   1       1333.24       1296.15        26.27 o                         
   3  -9   1        274.78        288.26        11.57 o                         
   4  -9   1         41.94         36.04         4.53 o                         
   5  -9   1       1280.20       1208.09        24.14 o                         
   6  -9   1        129.99        142.43        12.02 o                         
   7  -9   1       1714.93       1687.30        47.52 o                         
   8  -9   1        170.68        168.93        15.16 o                         
   9  -9   1         62.61         70.64         8.97 o                         
  10  -9   1        157.34        163.03        15.34 o                         
  11  -9   1        170.05        193.88        23.97 o                         
  12  -9   1        220.11        223.66        30.29 o                         
  13  -9   1         35.83          9.30        11.38 o                         
 -13  -8   1          1.38        -10.82        10.90 o                         
 -12  -8   1        393.92        451.61        33.68 o                         
 -11  -8   1         99.16        135.15        18.08 o                         
 -10  -8   1         21.22         22.60         7.78 o                         
  -9  -8   1          3.79          9.95         6.70 o                         
  -8  -8   1        963.03        985.44        32.96 o                         
  -7  -8   1        220.99        195.95        13.83 o                         
  -6  -8   1          1.86          0.65         3.11 o                         
  -5  -8   1       1876.98       2016.65        35.63 o                         
  -4  -8   1        453.54        450.43        16.74 o                         
  -3  -8   1         76.22         87.13        12.99 o                         
  -2  -8   1        105.24        126.52         8.54 o                         
  -1  -8   1        278.92        244.11        16.19 o                         
   0  -8   1        389.78        399.43        39.81 o                         
   1  -8   1        378.82        370.01        12.65 o                         
   2  -8   1        462.26        448.15        13.49 o                         
   3  -8   1          0.42          4.03         1.96 o                         
   4  -8   1        449.87        428.06        13.99 o                         
   5  -8   1          6.80         16.06         3.24 o                         
   6  -8   1        761.90        726.08        27.20 o                         
   7  -8   1        649.67        633.21        27.08 o                         
   8  -8   1        767.94        679.08        29.90 o                         
   9  -8   1        100.94         93.01        13.72 o                         
  10  -8   1         12.02          3.84         4.51 o                         
  11  -8   1        108.46        122.59        13.38 o                         
  12  -8   1         27.79         41.55        33.78 o                         
  13  -8   1         31.16         30.86         8.92 o                         
 -13  -7   1        191.17        236.72        25.21 o                         
 -12  -7   1         66.76        102.71        22.38 o                         
 -11  -7   1          2.20          2.36         7.28 o                         
 -10  -7   1        109.73         86.77        13.84 o                         
  -9  -7   1          0.30         10.96         7.05 o                         
  -8  -7   1       1811.30       1822.96        44.83 o                         
  -7  -7   1       4719.98       4518.42        75.64 o                         
  -6  -7   1       2683.32       2541.87        47.64 o                         
  -5  -7   1       2028.29       2003.36        34.24 o                         
  -4  -7   1         98.76        116.42         8.31 o                         
  -3  -7   1         40.42         48.94         5.45 o                         
  -2  -7   1        731.24        754.91        24.53 o                         
  -1  -7   1       2153.01       2141.23        54.25 o                         
   0  -7   1       3950.90       4109.09        67.82 o                         
   1  -7   1       1197.04       1267.44        25.72 o                         
   2  -7   1       1606.50       1716.32        26.76 o                         
   3  -7   1        961.54        969.61        18.48 o                         
   4  -7   1       5973.54       6226.27        82.34 o                         
   5  -7   1       2865.00       2897.53        39.40 o                         
   6  -7   1       1595.69       1556.88        41.12 o                         
   7  -7   1        667.18        599.38        25.78 o                         
   8  -7   1        156.60        143.97        11.18 o                         
   9  -7   1        109.02         95.27         9.86 o                         
  10  -7   1         65.61         44.13        10.88 o                         
  11  -7   1       1150.09       1200.62        52.66 o                         
  12  -7   1        426.70        386.04        38.77 o                         
  13  -7   1        387.65        436.71        84.06 o                         
 -13  -6   1          0.07         22.48         9.71 o                         
 -12  -6   1         90.77        101.14        27.82 o                         
 -11  -6   1         55.20         42.15        10.36 o                         
 -10  -6   1        144.47         96.97        20.60 o                         
  -9  -6   1       1021.70       1017.82        59.77 o                         
  -8  -6   1        135.48        119.56        16.12 o                         
  -7  -6   1        283.90        260.06        12.05 o                         
  -6  -6   1        178.32        168.55         9.08 o                         
  -5  -6   1        724.31        672.69        17.35 o                         
  -4  -6   1       1104.47       1173.88        20.01 o                         
  -3  -6   1       1059.11       1028.25        21.78 o                         
  -2  -6   1       3964.14       4011.26        52.70 o                         
  -1  -6   1       2647.61       2651.12        46.77 o                         
   0  -6   1         52.17         63.67         8.04 o                         
   1  -6   1         44.06         45.75         3.89 o                         
   2  -6   1        137.17        106.96         5.13 o                         
   3  -6   1        734.78        623.54        14.38 o                         
   4  -6   1        471.76        421.18        10.89 o                         
   5  -6   1        112.54        115.61         6.59 o                         
   6  -6   1        222.45        261.57        15.10 o                         
   7  -6   1       1140.18       1045.31        28.60 o                         
   8  -6   1        469.50        456.54        19.74 o                         
   9  -6   1        804.10        895.29        30.92 o                         
  10  -6   1        495.97        513.63        34.28 o                         
  11  -6   1        364.10        396.10        32.50 o                         
  12  -6   1         46.94         36.82        15.18 o                         
  13  -6   1         36.25         30.78        13.14 o                         
  14  -6   1         26.14         36.62        15.14 o                         
 -14  -5   1        217.26        268.79        25.85 o                         
 -13  -5   1        394.39        420.58        43.93 o                         
 -12  -5   1         78.84         60.35        19.25 o                         
 -11  -5   1         26.96         47.84        15.87 o                         
 -10  -5   1          1.96         10.71         8.76 o                         
  -9  -5   1          1.50          0.33         9.76 o                         
  -8  -5   1       2282.94       2234.10        44.97 o                         
  -7  -5   1        354.27        320.37        14.31 o                         
  -6  -5   1       1435.47       1391.07        28.32 o                         
  -5  -5   1         14.61         17.79         2.62 o                         
  -4  -5   1        107.34        130.91         5.22 o                         
  -3  -5   1       4216.19       4589.34        53.93 o                         
  -2  -5   1       2879.99       2923.50        40.88 o                         
  -1  -5   1       7600.68       7870.57       132.43 o                         
   0  -5   1        404.22        413.37         8.70 o                         
   1  -5   1         28.87         30.76         3.54 o                         
   2  -5   1        184.58        200.57         6.94 o                         
   3  -5   1        648.84        672.74        14.84 o                         
   4  -5   1       4533.58       4559.95        47.94 o                         
   5  -5   1       2436.57       2267.85        33.87 o                         
   6  -5   1       3333.95       3251.40        57.38 o                         
   7  -5   1        313.36        306.93        20.72 o                         
   8  -5   1         11.48         13.43         4.80 o                         
   9  -5   1        378.89        387.95        19.43 o                         
  10  -5   1        309.15        311.58        18.45 o                         
  11  -5   1        490.42        466.22        29.28 o                         
  12  -5   1        285.84        264.75        31.66 o                         
  13  -5   1         30.64         16.88        10.04 o                         
  14  -5   1         10.33         15.47        12.06 o                         
 -14  -4   1         45.66         71.91        20.83 o                         
 -13  -4   1          0.62         15.71        13.43 o                         
 -12  -4   1         18.31         22.51        13.60 o                         
 -11  -4   1         94.81         98.36        20.26 o                         
 -10  -4   1        464.03        417.36        38.02 o                         
  -9  -4   1       3073.85       3201.66       111.24 o                         
  -8  -4   1        978.21        966.37        40.45 o                         
  -7  -4   1       1732.43       1706.77        35.78 o                         
  -6  -4   1       1247.74       1191.69        25.44 o                         
  -5  -4   1       1730.75       1731.19        29.64 o                         
  -4  -4   1       3799.31       3640.16        45.96 o                         
  -3  -4   1       1929.63       1850.92        21.22 o                         
  -2  -4   1        194.31        220.82         6.49 o                         
  -1  -4   1          0.76          4.37         1.95 o                         
   0  -4   1        664.11        742.93        12.38 o                         
   1  -4   1       9908.47      10578.68        94.54 o                         
   2  -4   1       5301.39       5314.94        52.61 o                         
   3  -4   1      16456.72      17028.38       158.77 o                         
   4  -4   1       9760.07      10332.35       103.35 o                         
   5  -4   1        232.99        227.07        11.38 o                         
   6  -4   1        119.95         94.69         7.01 o                         
   7  -4   1        292.55        244.94        13.79 o                         
   8  -4   1       1381.79       1329.40        34.61 o                         
   9  -4   1        649.53        684.76        25.67 o                         
  10  -4   1       1065.88       1068.60        42.17 o                         
  11  -4   1        382.74        392.22        37.10 o                         
  12  -4   1         27.32         12.69         8.14 o                         
  13  -4   1        310.96        263.35        33.53 o                         
  14  -4   1         72.91         94.45        20.92 o                         
 -14  -3   1         88.73         96.10        21.97 o                         
 -13  -3   1         49.63         62.26        16.86 o                         
 -12  -3   1        220.83        212.91        30.06 o                         
 -11  -3   1         29.32         38.46        14.45 o                         
 -10  -3   1        192.98        217.44        28.35 o                         
  -9  -3   1        291.76        302.63        32.55 o                         
  -8  -3   1        421.63        447.74        17.82 o                         
  -7  -3   1        140.51        152.54         9.62 o                         
  -6  -3   1          1.01          9.59         3.47 o                         
  -5  -3   1        644.44        656.79        16.52 o                         
  -4  -3   1         20.41         27.69         2.99 o                         
  -3  -3   1        919.11        846.91        11.69 o                         
  -2  -3   1        156.07        149.13         4.68 o                         
  -1  -3   1        315.25        396.52         9.19 o                         
   0  -3   1       6903.95       7374.65        60.37 o                         
   1  -3   1       1060.14        975.60        13.60 o                         
   2  -3   1          1.60         16.40         2.23 o                         
   3  -3   1       2751.30       2750.40        41.21 o                         
   4  -3   1       7961.15       7915.25        97.84 o                         
   5  -3   1       1476.42       1408.81        23.36 o                         
   6  -3   1        203.90        210.73         9.11 o                         
   7  -3   1        868.98        846.88        20.32 o                         
   8  -3   1        336.02        357.52        14.87 o                         
   9  -3   1        111.36        121.50         9.19 o                         
  10  -3   1          3.80         12.55        12.00 o                         
  11  -3   1        337.50        303.13        23.12 o                         
  12  -3   1         76.33         87.46        19.32 o                         
  13  -3   1          7.64         19.89        11.39 o                         
  14  -3   1          5.24         25.28        13.52 o                         
 -14  -2   1        241.98        284.35        25.21 o                         
 -13  -2   1          6.24         -1.97         8.72 o                         
 -12  -2   1        376.68        425.84        40.83 o                         
 -11  -2   1       1025.28       1107.92        65.51 o                         
 -10  -2   1        512.04        578.60        44.03 o                         
  -9  -2   1       1199.43       1169.78        61.40 o                         
  -8  -2   1         20.45         21.95         4.97 o                         
  -7  -2   1         65.96         70.49         8.47 o                         
  -6  -2   1       1911.05       1929.91        34.52 o                         
  -5  -2   1       3709.61       3475.46        57.91 o                         
  -4  -2   1      11021.22      10716.45       166.59 o                         
  -3  -2   1       6563.07       6575.62        59.19 o                         
  -2  -2   1       9274.51       9798.68       115.05 o                         
  -1  -2   1       1741.65       1925.97        34.74 o                         
   0  -2   1        714.30        696.08        18.28 o                         
   1  -2   1      11370.16      12352.91       202.52 o                         
   2  -2   1      10619.68      10529.56        90.16 o                         
   3  -2   1       9803.34      10281.51        83.00 o                         
   4  -2   1       3502.57       3554.57        39.85 o                         
   5  -2   1         14.23          4.15         2.32 o                         
   6  -2   1        571.93        529.10        14.51 o                         
   7  -2   1       2471.43       2364.94        45.51 o                         
   8  -2   1       2842.88       2867.70        64.86 o                         
   9  -2   1        977.28       1004.81        30.85 o                         
  10  -2   1        903.98        870.80        37.92 o                         
  11  -2   1         31.07         50.31        14.62 o                         
  12  -2   1         42.38         35.15         9.15 o                         
  13  -2   1        160.34        151.85        32.16 o                         
  14  -2   1         61.52         48.27        14.54 o                         
 -14  -1   1         16.09          9.05        11.00 o                         
 -13  -1   1          1.66          9.72         9.17 o                         
 -12  -1   1        321.90        343.61        37.00 o                         
 -11  -1   1         46.67         61.23        16.37 o                         
 -10  -1   1         86.91         76.93        15.92 o                         
  -9  -1   1          6.35         18.44         8.91 o                         
  -8  -1   1       1424.96       1483.08        34.85 o                         
  -7  -1   1       4900.47       5095.70        74.41 o                         
  -6  -1   1       3821.15       3770.11        58.35 o                         
  -5  -1   1       5695.10       5650.95        74.63 o                         
  -4  -1   1       1028.36       1207.10        24.19 o                         
  -3  -1   1       7218.09       7609.65        87.25 o                         
  -2  -1   1       4385.60       4724.96        54.60 o                         
  -1  -1   1      10945.01      11024.53        98.66 o                         
   1  -1   1       8289.23       9009.69       175.09 o                         
   2  -1   1      13144.42      14779.17       134.83 o                         
   3  -1   1        391.61        440.78        10.43 o                         
   4  -1   1          3.14         11.45         2.19 o                         
   5  -1   1        526.47        577.58        17.55 o                         
   6  -1   1         22.38         35.32         4.01 o                         
   7  -1   1       1135.40       1250.34        67.03 o                         
   8  -1   1        204.52        195.13        15.59 o                         
   9  -1   1         24.11         15.46         5.32 o                         
  10  -1   1         13.95          8.74         5.02 o                         
  11  -1   1         62.56         58.23        10.59 o                         
  12  -1   1        977.70        906.46        44.00 o                         
  13  -1   1        154.70        177.14        24.56 o                         
  14  -1   1         93.74        102.91        20.29 o                         
 -14   0   1          6.30         26.55         9.73 o                         
 -13   0   1          6.59         16.00         7.46 o                         
 -12   0   1        220.12        272.75        32.40 o                         
 -11   0   1        251.64        229.15        28.50 o                         
 -10   0   1        198.13        229.91        22.46 o                         
  -9   0   1         38.27         62.20        10.04 o                         
  -8   0   1         20.10         20.61         3.93 o                         
  -7   0   1        107.93        157.19         9.18 o                         
  -6   0   1       1961.79       1908.53        28.85 o                         
  -5   0   1       6363.16       6340.88        81.50 o                         
  -4   0   1       8826.57       8743.44       101.69 o                         
  -3   0   1         37.09         80.97         5.64 o                         
  -2   0   1       3905.18       3967.84        83.05 o                         
   0   0   1        336.74        112.60        22.30 o                         
   2   0   1      14366.66      14215.12       266.33 o                         
   3   0   1      13448.90      13991.04       150.78 o                         
   4   0   1         12.94         41.91         9.84 o                         
   5   0   1       2167.32       2489.98        50.50 o                         
   6   0   1        219.86        208.67         9.71 o                         
   7   0   1        473.11        446.44        29.97 o                         
   8   0   1        340.32        376.53        22.25 o                         
   9   0   1         92.93        107.87        12.46 o                         
  10   0   1         15.49         14.93         5.75 o                         
  11   0   1         43.41         52.40        11.18 o                         
  12   0   1        265.09        257.87        22.77 o                         
  13   0   1        165.12        196.24        20.78 o                         
  14   0   1        258.05        283.47        37.17 o                         
 -15   1   1         66.41         82.85        13.78 o                         
 -14   1   1        235.32        188.21        20.56 o                         
 -13   1   1        990.70       1062.57        46.65 o                         
 -12   1   1        578.34        569.01        26.17 o                         
 -11   1   1        207.43        246.21        31.92 o                         
 -10   1   1        109.63         98.41        12.68 o                         
  -9   1   1        114.77         98.20        16.11 o                         
  -8   1   1       2872.68       2868.45        41.62 o                         
  -7   1   1       4038.47       4062.97        57.40 o                         
  -6   1   1       4245.05       4023.44        61.34 o                         
  -5   1   1       3344.37       3129.07        59.93 o                         
  -4   1   1        233.66        217.64        11.36 o                         
  -3   1   1       1996.76       2363.87        57.81 o                         
  -2   1   1       2159.22       2487.77        38.52 o                         
   0   1   1      10022.10      10778.01       196.16 o                         
   1   1   1       6361.45       6547.78        81.69 o                         
   2   1   1       4464.25       4992.27        71.02 o                         
   3   1   1         23.06         39.29         3.21 o                         
   4   1   1        619.17        588.84        26.48 o                         
   5   1   1       5888.87       5444.58        82.43 o                         
   6   1   1       3871.02       3661.00       227.88 o                         
   7   1   1       4536.25       4750.24       130.88 o                         
   8   1   1         27.84         27.94         9.62 o                         
   9   1   1        264.59        308.94        30.69 o                         
  10   1   1        195.65        224.85        28.21 o                         
  11   1   1        374.81        381.23        21.19 o                         
  12   1   1        939.88       1036.83        37.00 o                         
  13   1   1         44.98         47.32        19.60 o                         
  14   1   1         72.42         88.00        14.43 o                         
 -15   2   1         25.20         39.80        14.78 o                         
 -14   2   1          4.06          3.02         6.99 o                         
 -13   2   1          0.51         28.35        10.46 o                         
 -12   2   1        535.81        551.71        26.16 o                         
 -11   2   1         42.72         50.29         9.38 o                         
 -10   2   1         72.92         52.72         7.56 o                         
  -9   2   1        939.83        923.73        29.32 o                         
  -8   2   1       3513.47       3357.62        53.74 o                         
  -7   2   1        636.94        645.89        29.08 o                         
  -6   2   1         40.17         62.89         6.29 o                         
  -5   2   1       7801.53       8101.17       120.75 o                         
  -4   2   1         74.76         80.57         6.72 o                         
  -3   2   1        185.70        198.87         6.96 o                         
  -2   2   1         35.98         63.61         5.50 o                         
  -1   2   1        109.16        176.68         6.25 o                         
   0   2   1        162.79        191.80         6.71 o                         
   1   2   1         43.85         26.85         3.13 o                         
   2   2   1        536.47        628.17        10.48 o                         
   3   2   1       1789.18       1802.44        26.15 o                         
   4   2   1       2459.19       2616.34        39.24 o                         
   5   2   1        498.63        448.34        16.32 o                         
   6   2   1        356.86        302.88        15.59 o                         
   7   2   1       1228.72       1193.35        56.73 o                         
   8   2   1        519.13        532.04        27.00 o                         
   9   2   1        223.97        226.48        18.43 o                         
  10   2   1        281.96        294.25        21.93 o                         
  11   2   1        474.02        521.56        30.91 o                         
  12   2   1          3.29         12.40         9.75 o                         
  13   2   1         43.69         42.64         9.90 o                         
  14   2   1         36.45         29.26        10.07 o                         
 -15   3   1        238.01        232.97        32.84 o                         
 -14   3   1        190.23        174.51        26.78 o                         
 -13   3   1        694.30        664.02        50.86 o                         
 -12   3   1         11.96         25.42         7.46 o                         
 -11   3   1         10.74          0.58         4.21 o                         
 -10   3   1         31.65         35.68         5.85 o                         
  -9   3   1        592.19        555.81        19.30 o                         
  -8   3   1       3303.71       3379.44        47.82 o                         
  -7   3   1       4066.72       3807.07        55.89 o                         
  -6   3   1       4888.23       4871.04       101.60 o                         
  -5   3   1       1870.39       1803.85        40.24 o                         
  -4   3   1        169.10        196.43         7.99 o                         
  -3   3   1       1044.92       1085.50        15.78 o                         
  -2   3   1         20.26         12.49         4.25 o                         
  -1   3   1        456.01        428.78        15.69 o                         
   0   3   1      45671.98      46254.72       392.19 o                         
   1   3   1        542.47        560.11        11.25 o                         
   2   3   1       2929.70       3282.72        41.14 o                         
   3   3   1       3171.56       3226.66        45.38 o                         
   4   3   1      11586.12      11767.00       119.23 o                         
   5   3   1       3898.50       3828.97        51.60 o                         
   6   3   1       2561.94       2460.63        42.66 o                         
   7   3   1         80.69         86.92        16.10 o                         
   8   3   1        554.55        573.44        30.16 o                         
   9   3   1         46.14         28.73         7.58 o                         
  10   3   1        178.31        175.33        17.35 o                         
  11   3   1        912.56       1003.13        43.33 o                         
  12   3   1        462.47        492.62        31.31 o                         
  13   3   1        356.85        352.49        27.10 o                         
  14   3   1         26.96         37.30        15.07 o                         
 -15   4   1        132.59        102.39        23.11 o                         
 -14   4   1        171.90        183.36        27.83 o                         
 -13   4   1        135.19        120.50        16.12 o                         
 -12   4   1         11.96          9.69         7.38 o                         
 -11   4   1        273.95        256.64        16.89 o                         
 -10   4   1        272.19        242.29        18.91 o                         
  -9   4   1       1811.49       1647.44        54.51 o                         
  -8   4   1       1270.71       1104.80        30.00 o                         
  -7   4   1          0.07          8.11         3.27 o                         
  -6   4   1          0.30         11.83         4.65 o                         
  -5   4   1        596.67        659.45        15.78 o                         
  -4   4   1       2508.98       2603.63        37.33 o                         
  -3   4   1       6633.20       6851.00        66.95 o                         
  -2   4   1       4508.98       4830.20        49.78 o                         
  -1   4   1        109.20        154.61        11.05 o                         
   0   4   1        534.45        473.49        12.81 o                         
   1   4   1       4073.33       4454.51        49.70 o                         
   2   4   1        467.22        452.79        14.26 o                         
   3   4   1       4548.13       4310.43        49.21 o                         
   4   4   1       2571.90       2467.53        51.63 o                         
   5   4   1        569.06        569.58        20.61 o                         
   6   4   1         25.78         25.22         3.90 o                         
   7   4   1         79.77         81.78        10.50 o                         
   8   4   1        721.38        667.55        30.69 o                         
   9   4   1        546.72        588.05        30.07 o                         
  10   4   1        861.08        976.58        41.15 o                         
  11   4   1        257.86        312.34        35.89 o                         
  12   4   1         35.76         58.47        18.61 o                         
  13   4   1         22.91         38.76        10.54 o                         
 -14   5   1        166.69        151.35        26.15 o                         
 -13   5   1        144.63        143.28        17.57 o                         
 -12   5   1         19.49         18.20         5.00 o                         
 -11   5   1          0.70          6.06         4.99 o                         
 -10   5   1         18.95         22.03         5.25 o                         
  -9   5   1         62.19         49.60         6.98 o                         
  -8   5   1        249.11        249.63        26.24 o                         
  -7   5   1        111.10         94.70         9.31 o                         
  -6   5   1        363.68        326.66        11.82 o                         
  -5   5   1          3.84         17.42         2.97 o                         
  -4   5   1        340.76        323.55         8.77 o                         
  -3   5   1       5205.87       5390.37        57.38 o                         
  -2   5   1       4465.73       4603.07        58.00 o                         
  -1   5   1       6418.56       6839.44        88.06 o                         
   0   5   1        897.88        953.74        31.43 o                         
   1   5   1       1714.58       1676.24        32.27 o                         
   2   5   1        417.07        375.43        10.33 o                         
   3   5   1         23.46         32.20         3.06 o                         
   4   5   1       4466.19       4266.29        55.57 o                         
   5   5   1       1964.83       1743.69        34.28 o                         
   6   5   1       1249.28       1160.49        28.44 o                         
   7   5   1         19.79         13.51        11.16 o                         
   8   5   1        110.17        116.98        13.11 o                         
   9   5   1         57.66         63.52        14.15 o                         
  10   5   1          1.34          7.49         8.93 o                         
  11   5   1        329.35        338.41        37.14 o                         
  12   5   1          6.59         -3.41        11.92 o                         
  13   5   1          1.00         -3.66         7.11 o                         
 -14   6   1        166.23        129.55        23.24 o                         
 -13   6   1         47.54         45.45         8.85 o                         
 -12   6   1         34.01         25.39         6.78 o                         
 -11   6   1        432.53        402.61        28.23 o                         
 -10   6   1        584.34        578.20        27.20 o                         
  -9   6   1       2854.81       2712.20        54.89 o                         
  -8   6   1        537.80        505.54        24.06 o                         
  -7   6   1        367.14        353.38        14.21 o                         
  -6   6   1       1642.34       1615.63        31.47 o                         
  -5   6   1       2376.65       2383.38        38.57 o                         
  -4   6   1       3328.48       3254.01        37.19 o                         
  -3   6   1        658.73        581.11        12.34 o                         
  -2   6   1       1383.42       1395.39        25.84 o                         
  -1   6   1         46.56         44.68         5.28 o                         
   0   6   1         16.78          9.01         3.18 o                         
   1   6   1       8478.31       8821.68        86.23 o                         
   2   6   1       5368.37       5373.88        63.07 o                         
   3   6   1      10976.00      11487.67       260.45 o                         
   4   6   1       3351.70       3397.14        46.42 o                         
   5   6   1        152.01        149.47         9.78 o                         
   6   6   1          6.12          4.60         2.59 o                         
   7   6   1         82.66         76.55         9.98 o                         
   8   6   1        874.62        887.43        36.53 o                         
   9   6   1        271.60        271.32        44.31 o                         
  10   6   1        497.74        477.67        42.79 o                         
  11   6   1        185.15        177.16        28.20 o                         
  12   6   1         60.44         43.06        15.44 o                         
  13   6   1         83.33         86.59        23.51 o                         
 -14   7   1         11.79         20.68        14.71 o                         
 -13   7   1         32.69         22.96         6.54 o                         
 -12   7   1        188.47        175.63        21.21 o                         
 -11   7   1        184.35        169.64        14.45 o                         
 -10   7   1         39.74         27.00         6.27 o                         
  -9   7   1         75.82         86.49        11.15 o                         
  -8   7   1        219.65        210.81        15.58 o                         
  -7   7   1        245.69        225.22        11.41 o                         
  -6   7   1        302.40        281.63        12.12 o                         
  -5   7   1       1398.81       1430.91        24.35 o                         
  -4   7   1        193.57        194.16         7.08 o                         
  -3   7   1        527.55        508.00        12.03 o                         
  -2   7   1         38.56         30.30         3.24 o                         
  -1   7   1          1.72         15.33         5.74 o                         
   0   7   1       3041.34       3121.15        56.69 o                         
   1   7   1        263.47        213.18        11.42 o                         
   2   7   1       1335.29       1375.35        24.50 o                         
   3   7   1        310.56        322.85        17.66 o                         
   4   7   1        739.45        700.74        18.92 o                         
   5   7   1         18.65         16.23         3.31 o                         
   6   7   1         12.63         10.65         2.82 o                         
   7   7   1       1323.23       1317.75        31.79 o                         
   8   7   1          6.20         10.89         4.52 o                         
   9   7   1         33.21         20.23         6.32 o                         
  10   7   1          0.95          7.87         5.96 o                         
  11   7   1         38.92         41.34        11.42 o                         
  12   7   1         37.70         44.36        13.13 o                         
 -14   8   1         56.08         60.24        18.99 o                         
 -13   8   1         30.75         14.21         8.02 o                         
 -12   8   1        322.95        358.69        28.93 o                         
 -11   8   1        301.97        311.50        25.49 o                         
 -10   8   1        211.54        223.60        20.23 o                         
  -9   8   1         76.60         53.43         8.78 o                         
  -8   8   1        548.10        507.08        24.58 o                         
  -7   8   1        627.27        628.48        27.67 o                         
  -6   8   1        203.39        227.20        11.20 o                         
  -5   8   1       2598.29       2690.40        37.81 o                         
  -4   8   1       6246.53       6429.74        86.65 o                         
  -3   8   1       1679.65       1641.56        28.08 o                         
  -2   8   1        899.98        983.06        29.95 o                         
  -1   8   1         74.13         58.53         7.40 o                         
   0   8   1         67.41         71.89         8.13 o                         
   1   8   1        735.78        700.50        29.13 o                         
   2   8   1       1265.09       1183.80        25.69 o                         
   3   8   1       3095.11       3039.34        51.93 o                         
   4   8   1         23.01         19.19         3.51 o                         
   5   8   1        283.22        284.69        13.53 o                         
   6   8   1        686.82        691.94        21.91 o                         
   7   8   1         42.64         40.48         6.15 o                         
   8   8   1       1153.95       1136.02        37.05 o                         
   9   8   1         88.87        108.34        12.09 o                         
  10   8   1         54.01         58.42        11.96 o                         
  11   8   1         13.47         12.92         8.22 o                         
  12   8   1         17.37         15.59        15.18 o                         
 -13   9   1         33.93         19.06        25.53 o                         
 -12   9   1        395.26        457.08        33.67 o                         
 -11   9   1         10.30          5.00         6.21 o                         
 -10   9   1        199.02        192.09        27.06 o                         
  -9   9   1          6.65          9.02         8.65 o                         
  -8   9   1        996.56        978.79        55.46 o                         
  -7   9   1       1849.17       1892.28        49.51 o                         
  -6   9   1       1015.32       1059.68        46.50 o                         
  -5   9   1       1953.73       1922.30        37.71 o                         
  -4   9   1        210.22        229.46        13.29 o                         
  -3   9   1        114.71         97.30         9.05 o                         
  -2   9   1          7.27         11.01         6.15 o                         
  -1   9   1       1034.29        959.45       107.74 o                         
   0   9   1       4047.74       4107.98       138.33 o                         
   1   9   1       2399.22       2463.84        63.36 o                         
   2   9   1       1308.06       1311.54        56.67 o                         
   3   9   1        396.22        428.88        26.31 o                         
   4   9   1        195.73        205.44        12.73 o                         
   5   9   1        254.73        275.05        13.55 o                         
   6   9   1        328.95        331.68        15.63 o                         
   7   9   1        140.39        165.46        11.71 o                         
   8   9   1         22.43         13.80         5.62 o                         
   9   9   1        109.51         96.52        11.74 o                         
  10   9   1          1.11         -4.65         7.08 o                         
  11   9   1        124.66        155.79        49.32 o                         
 -13  10   1          7.03          6.33        11.65 o                         
 -12  10   1         58.57        105.50        17.25 o                         
 -11  10   1         27.81         27.62         9.33 o                         
 -10  10   1         23.54         42.57        14.63 o                         
  -9  10   1         12.87         39.24        13.83 o                         
  -8  10   1          8.51         13.72         9.86 o                         
  -7  10   1          1.39         12.50         5.57 o                         
  -6  10   1        313.91        308.61        14.84 o                         
  -5  10   1        497.50        490.19        18.10 o                         
  -4  10   1        393.31        386.71        18.40 o                         
  -3  10   1        120.62        110.37         9.72 o                         
  -2  10   1        163.14        145.69        16.73 o                         
  -1  10   1        102.25        105.58        15.16 o                         
   0  10   1        144.10        139.05        17.73 o                         
   1  10   1        320.89        292.88        26.48 o                         
   2  10   1        668.34        593.60        38.49 o                         
   3  10   1        229.40        213.42        23.92 o                         
   4  10   1        174.17        211.84        13.70 o                         
   5  10   1         78.15         69.31         7.50 o                         
   6  10   1         95.70         99.44         9.28 o                         
   7  10   1        544.93        564.59        26.26 o                         
   8  10   1          1.37          4.07         7.44 o                         
   9  10   1          5.97         11.00         5.54 o                         
  10  10   1          7.22          6.29        13.31 o                         
  11  10   1         54.73         28.46        12.08 o                         
 -12  11   1        259.60        241.56        37.03 o                         
 -11  11   1         10.07         15.25         9.63 o                         
 -10  11   1          1.59         14.84        10.78 o                         
  -9  11   1          0.08        -12.24        12.24 o                         
  -8  11   1        451.63        422.35        37.98 o                         
  -7  11   1        227.11        242.16        27.60 o                         
  -6  11   1       2412.68       2537.29        59.50 o                         
  -5  11   1        272.41        293.41        14.54 o                         
  -4  11   1        149.14        128.39        11.21 o                         
  -3  11   1       1407.96       1386.74        38.80 o                         
  -2  11   1        226.89        213.48        21.54 o                         
  -1  11   1       1785.65       1684.23        65.61 o                         
   0  11   1        787.26        778.14        43.91 o                         
   1  11   1         56.04         61.70        12.79 o                         
   2  11   1        179.18        190.13        23.00 o                         
   3  11   1         10.77         17.07         9.64 o                         
   4  11   1        979.65        997.40        57.46 o                         
   5  11   1        554.53        613.19        26.03 o                         
   6  11   1        510.91        560.48        26.14 o                         
   7  11   1        407.96        403.76        22.96 o                         
   8  11   1          0.01         -2.61         5.23 o                         
   9  11   1         12.96         29.26         8.38 o                         
  10  11   1          6.79          5.99         7.94 o                         
 -12  12   1         64.02         89.05        24.09 o                         
 -11  12   1         39.03         67.29        14.25 o                         
 -10  12   1         26.94         70.66        18.44 o                         
  -9  12   1        525.20        484.37        43.84 o                         
  -8  12   1        348.00        320.65        34.85 o                         
  -7  12   1         71.37         69.78        16.96 o                         
  -6  12   1         27.92         24.83         5.35 o                         
  -5  12   1        121.43        146.23        10.89 o                         
  -4  12   1         13.92         14.77         5.02 o                         
  -3  12   1         50.70         49.55         9.65 o                         
  -2  12   1         43.20         47.76        12.78 o                         
  -1  12   1        284.65        283.64        26.80 o                         
   0  12   1         11.34         15.05         9.74 o                         
   1  12   1        111.75        119.02        18.67 o                         
   2  12   1        116.44        126.69        20.35 o                         
   3  12   1        731.08        708.77        48.76 o                         
   4  12   1        376.91        385.74        37.04 o                         
   5  12   1          1.66         11.15         7.56 o                         
   6  12   1         43.81         42.41        11.36 o                         
   7  12   1        156.71        145.45        14.50 o                         
   8  12   1          6.66         11.70         8.30 o                         
   9  12   1         35.88         17.25         9.91 o                         
 -11  13   1         20.56         15.00         8.03 o                         
 -10  13   1          4.60         11.07        11.90 o                         
  -9  13   1         82.66        101.17        21.95 o                         
  -8  13   1        458.66        442.50        41.35 o                         
  -7  13   1        531.49        545.00        44.80 o                         
  -6  13   1         69.96         67.76        10.16 o                         
  -5  13   1          8.62         -0.28         5.34 o                         
  -4  13   1          6.97          9.82         5.16 o                         
  -3  13   1         66.80         79.49        10.25 o                         
  -2  13   1        115.14         92.21        16.28 o                         
  -1  13   1        611.01        577.98        40.78 o                         
   0  13   1         64.66         56.15        13.48 o                         
   1  13   1         57.03         43.10        13.22 o                         
   2  13   1        131.76        117.71        21.01 o                         
   3  13   1         21.27          0.89         8.00 o                         
   4  13   1        523.01        488.88        43.28 o                         
   5  13   1        135.65        153.86        17.23 o                         
   6  13   1        156.66        157.37        29.50 o                         
   7  13   1          0.25         15.87         7.92 o                         
   8  13   1          3.08         -6.04         7.20 o                         
   9  13   1          1.65          4.88         6.02 o                         
 -10  14   1         49.35         70.42        20.12 o                         
  -9  14   1        147.29        117.40        24.06 o                         
  -8  14   1         27.25         50.18        16.18 o                         
  -7  14   1         35.60         42.62        13.79 o                         
  -6  14   1        149.37        144.22        23.54 o                         
  -5  14   1         79.25         62.56        13.23 o                         
  -4  14   1        752.74        720.55        33.64 o                         
  -3  14   1        532.61        563.89        27.18 o                         
  -2  14   1        646.06        644.01        29.37 o                         
  -1  14   1          3.87          0.79         8.08 o                         
   0  14   1          9.49         -6.75        10.73 o                         
   1  14   1        101.00         91.13        18.09 o                         
   2  14   1        156.77        184.78        26.21 o                         
   3  14   1        609.33        605.96        48.96 o                         
   4  14   1         71.58         99.26        14.66 o                         
   5  14   1         88.41        120.60        32.52 o                         
   6  14   1         13.71          9.00         7.54 o                         
   7  14   1          9.85          2.94         7.73 o                         
   8  14   1         62.38         64.44        19.10 o                         
  -9  15   1          2.57         -8.33         8.33 o                         
  -8  15   1         12.27         23.57        12.96 o                         
  -7  15   1          9.35          5.45         9.51 o                         
  -6  15   1          8.54          7.92         9.17 o                         
  -5  15   1         10.81          8.18         6.11 o                         
  -4  15   1         59.40         77.84        12.00 o                         
  -3  15   1        115.13        117.76        19.56 o                         
  -2  15   1         75.29         61.36        15.66 o                         
  -1  15   1          5.86         -7.88         9.22 o                         
   0  15   1          9.93          8.34        10.04 o                         
   1  15   1        244.01        251.92        30.92 o                         
   2  15   1         42.92         59.83        17.35 o                         
   3  15   1          3.33         28.43        13.70 o                         
   4  15   1         51.32         50.39        11.78 o                         
   5  15   1         97.92         83.72        24.52 o                         
   6  15   1         22.17         35.07        20.80 o                         
  -7  16   1         58.49         43.01        14.89 o                         
  -6  16   1         37.44         20.60        13.23 o                         
  -5  16   1        123.47        126.94        15.48 o                         
  -4  16   1        215.29        246.50        47.42 o                         
  -3  16   1         96.59        132.30        22.19 o                         
  -2  16   1         15.13         22.13        10.20 o                         
  -1  16   1          2.17          4.47         7.56 o                         
   0  16   1        113.06        100.87        21.03 o                         
   1  16   1        148.11        170.78        26.73 o                         
   2  16   1        305.27        308.95        36.10 o                         
   3  16   1        227.24        222.00        31.09 o                         
   4  16   1         19.89         12.06         6.79 o                         
   5  16   1         58.75         65.85        19.19 o                         
  -5  17   1        118.86        199.36        30.10 o                         
  -4  17   1         54.18         47.88        10.43 o                         
  -3  17   1         20.91         23.80         7.96 o                         
  -2  17   1          8.10          5.64         7.61 o                         
  -1  17   1          8.89          9.61        11.49 o                         
   0  17   1        103.67        118.26        22.90 o                         
   1  17   1         18.28         51.95        17.57 o                         
   2  17   1         40.05         44.04        15.15 o                         
  -1 -18   2         24.08         29.35        13.28 o                         
   0 -18   2          4.38          3.03         5.61 o                         
   1 -18   2          4.32          0.14         5.74 o                         
   2 -18   2          6.13         14.65        10.77 o                         
   3 -18   2         50.30         51.05        14.81 o                         
  -4 -17   2         54.33         85.67        21.40 o                         
  -3 -17   2         96.61         95.96        21.73 o                         
  -2 -17   2         39.23         40.45        14.58 o                         
  -1 -17   2          6.62         19.91        11.14 o                         
   0 -17   2        122.30        134.28        15.77 o                         
   1 -17   2         34.92         51.74        16.81 o                         
   2 -17   2         83.99         64.78        11.30 o                         
   3 -17   2         16.66         14.89         9.81 o                         
   4 -17   2         22.84         25.12         8.21 o                         
   5 -17   2        112.09         90.49        13.95 o                         
  -6 -16   2        117.73        134.66        33.62 o                         
  -5 -16   2         45.81         72.31        13.93 o                         
  -4 -16   2          1.56          6.54        10.90 o                         
  -3 -16   2          5.41          6.26        10.02 o                         
  -2 -16   2        102.29         66.68        16.75 o                         
  -1 -16   2        129.44        104.08        19.66 o                         
   0 -16   2        353.09        296.16        32.15 o                         
   1 -16   2        159.53        146.91        15.59 o                         
   2 -16   2         38.07         34.08         8.73 o                         
   3 -16   2         25.30         41.56        12.74 o                         
   4 -16   2        160.06        188.57        24.79 o                         
   5 -16   2         97.85        108.06        14.42 o                         
   6 -16   2        171.86        211.40        19.99 o                         
   7 -16   2          5.91         13.81        10.43 o                         
  -8 -15   2          1.79          4.35        11.22 o                         
  -7 -15   2          8.11         28.55         9.85 o                         
  -6 -15   2         21.41         42.50        11.15 o                         
  -5 -15   2         51.14         69.78        19.10 o                         
  -4 -15   2         71.92         65.89        18.01 o                         
  -3 -15   2          0.94         -6.29         9.27 o                         
  -2 -15   2         18.18         13.78         8.02 o                         
  -1 -15   2        131.33        109.76        20.85 o                         
   0 -15   2        210.29        165.97        23.92 o                         
   1 -15   2         82.46         71.15        10.48 o                         
   2 -15   2        419.39        434.44        24.93 o                         
   3 -15   2        101.54         88.91        11.62 o                         
   4 -15   2          0.64          3.68         8.66 o                         
   5 -15   2          6.47          4.66         6.40 o                         
   6 -15   2         11.57         26.85         8.55 o                         
   7 -15   2         42.92         31.78        13.05 o                         
   8 -15   2         19.62          0.73         9.64 o                         
  -9 -14   2         34.10         34.61        11.28 o                         
  -8 -14   2         96.73        119.13        17.80 o                         
  -7 -14   2        118.27         86.68        19.36 o                         
  -6 -14   2        266.20        242.54        32.03 o                         
  -5 -14   2         26.06         20.68        10.14 o                         
  -4 -14   2        219.22        219.17        29.50 o                         
  -3 -14   2        569.94        587.10        47.14 o                         
  -2 -14   2        349.08        324.91        33.92 o                         
  -1 -14   2       1320.59       1250.65        64.90 o                         
   0 -14   2         34.01         43.82        13.70 o                         
   1 -14   2          0.05         -5.90         5.90 o                         
   2 -14   2          7.15         -1.25         4.43 o                         
   3 -14   2        345.69        345.43        21.11 o                         
   4 -14   2        634.65        641.56        42.89 o                         
   5 -14   2        521.76        572.63        29.91 o                         
   6 -14   2        762.48        813.60        37.18 o                         
   7 -14   2        113.43        106.85        21.35 o                         
   8 -14   2        110.27         98.33        21.53 o                         
   9 -14   2         51.37         65.28        14.25 o                         
 -10 -13   2         10.34          4.57         6.71 o                         
  -9 -13   2        224.53        241.67        24.04 o                         
  -8 -13   2          3.76          6.74         7.39 o                         
  -7 -13   2         14.44         29.61        48.80 o                         
  -6 -13   2          2.81          0.26         9.19 o                         
  -5 -13   2         57.74         45.47        12.20 o                         
  -4 -13   2        138.67        109.17        20.63 o                         
  -3 -13   2         16.96         12.23        10.23 o                         
  -2 -13   2        177.63        156.41        22.48 o                         
  -1 -13   2         35.63         46.76        13.08 o                         
   0 -13   2          1.02          1.06         7.15 o                         
   1 -13   2        129.90        105.48        16.03 o                         
   2 -13   2        294.33        300.92        18.66 o                         
   3 -13   2        612.25        673.58        28.69 o                         
   4 -13   2        411.77        441.15        34.02 o                         
   5 -13   2         23.40         29.70         8.32 o                         
   6 -13   2         37.42         25.53         7.65 o                         
   7 -13   2         83.30        102.78        20.06 o                         
   8 -13   2        115.71        133.88        23.06 o                         
   9 -13   2         53.96         52.00        11.45 o                         
  10 -13   2        118.11        106.31        16.60 o                         
 -11 -12   2         13.40         -0.14         7.57 o                         
 -10 -12   2         68.28         55.19         9.87 o                         
  -9 -12   2        177.78        165.34        19.84 o                         
  -8 -12   2        358.80        351.10        27.89 o                         
  -7 -12   2         73.17         98.73        23.39 o                         
  -6 -12   2         14.03         10.02        10.95 o                         
  -5 -12   2        254.87        180.09        25.63 o                         
  -4 -12   2        208.79        242.37        28.83 o                         
  -3 -12   2        451.77        533.84        40.43 o                         
  -2 -12   2        950.73       1012.09        54.75 o                         
  -1 -12   2        914.93        920.01        50.11 o                         
   0 -12   2         78.05         75.61        13.83 o                         
   1 -12   2        331.28        318.01        26.47 o                         
   2 -12   2         51.74         39.17         6.64 o                         
   3 -12   2        809.76        828.71        30.33 o                         
   4 -12   2        310.02        292.15        26.05 o                         
   5 -12   2        202.54        195.71        16.09 o                         
   6 -12   2        134.28        129.83        13.80 o                         
   7 -12   2          0.83          4.47         7.52 o                         
   8 -12   2          0.30          3.13         7.18 o                         
   9 -12   2         87.62         77.30        13.72 o                         
  10 -12   2        377.38        409.01        34.35 o                         
  11 -12   2        191.73        214.65        35.11 o                         
 -11 -11   2        134.36        106.27        16.14 o                         
 -10 -11   2        103.32         99.61        12.68 o                         
  -9 -11   2        117.98        116.99        13.60 o                         
  -8 -11   2         32.38         13.63         4.92 o                         
  -7 -11   2         34.18         21.03         6.54 o                         
  -6 -11   2        295.00        324.43        23.60 o                         
  -5 -11   2        831.90        794.55        36.80 o                         
  -4 -11   2       2152.83       2269.17        88.78 o                         
  -3 -11   2       1734.07       1754.84        73.80 o                         
  -2 -11   2        734.39        737.64        44.18 o                         
  -1 -11   2         39.82         30.18         9.35 o                         
   0 -11   2          7.36         11.94         6.19 o                         
   1 -11   2        152.43        134.37        16.11 o                         
   2 -11   2       1107.28       1065.21        25.97 o                         
   3 -11   2       1370.96       1383.37        36.91 o                         
   4 -11   2        541.12        571.69        18.84 o                         
   5 -11   2        304.90        308.60        15.18 o                         
   6 -11   2        348.95        380.71        21.36 o                         
   7 -11   2        614.32        659.52        45.47 o                         
   8 -11   2        697.58        750.57        51.17 o                         
   9 -11   2        163.13        177.96        19.23 o                         
  10 -11   2         24.83         39.16        13.35 o                         
  11 -11   2          4.11         11.44        17.72 o                         
 -12 -10   2         30.60         20.57         9.32 o                         
 -11 -10   2          2.04          9.58         6.58 o                         
 -10 -10   2          1.75         19.85         9.20 o                         
  -9 -10   2        301.81        302.39        26.89 o                         
  -8 -10   2          2.80          4.01         7.07 o                         
  -7 -10   2        160.22        146.27        12.82 o                         
  -6 -10   2        260.12        288.30        19.28 o                         
  -5 -10   2         23.53         11.24         8.09 o                         
  -4 -10   2        567.78        587.84        40.92 o                         
  -3 -10   2        500.27        519.66        25.85 o                         
  -2 -10   2       1293.10       1304.53        56.94 o                         
  -1 -10   2         78.69         66.90        12.57 o                         
   0 -10   2        146.81        149.13        16.73 o                         
   1 -10   2        357.73        397.69        26.52 o                         
   2 -10   2        325.09        342.52        13.50 o                         
   3 -10   2        100.83         89.46         7.15 o                         
   4 -10   2        343.44        321.89        13.54 o                         
   5 -10   2         45.15         29.13         4.94 o                         
   6 -10   2          7.23         15.75         4.92 o                         
   7 -10   2         74.54         67.11         9.94 o                         
   8 -10   2        261.41        278.60        18.16 o                         
   9 -10   2          2.86          5.83         5.43 o                         
  10 -10   2         64.04         54.96        13.57 o                         
  11 -10   2          7.65          8.35        23.34 o                         
  12 -10   2        111.38        111.81        25.98 o                         
 -12  -9   2        249.30        282.42        34.52 o                         
 -11  -9   2        315.14        351.71        42.97 o                         
 -10  -9   2        561.80        613.87        36.93 o                         
  -9  -9   2        167.07        169.48        18.77 o                         
  -8  -9   2         16.77         19.88         5.66 o                         
  -7  -9   2         88.33         86.39         9.64 o                         
  -6  -9   2        170.35        207.82        13.91 o                         
  -5  -9   2       1506.54       1510.06        46.24 o                         
  -4  -9   2       1953.87       1946.52        74.42 o                         
  -3  -9   2       1143.54       1232.36        55.63 o                         
  -2  -9   2        261.99        281.46        24.53 o                         
  -1  -9   2        169.62        154.62        15.80 o                         
   0  -9   2       2269.11       2323.07        71.80 o                         
   1  -9   2       4282.33       4294.88        72.61 o                         
   2  -9   2       3392.88       3319.87        61.32 o                         
   3  -9   2        957.45        961.24        22.74 o                         
   4  -9   2          1.07         -2.02         2.81 o                         
   5  -9   2        595.08        592.86        19.86 o                         
   6  -9   2         26.20         24.01        10.58 o                         
   7  -9   2        982.92       1010.24        36.14 o                         
   8  -9   2        909.53        931.22        31.19 o                         
   9  -9   2        310.13        288.42        18.18 o                         
  10  -9   2        201.81        171.57        14.87 o                         
  11  -9   2         42.39         27.94         8.85 o                         
  12  -9   2         89.61         94.26        15.38 o                         
  13  -9   2        111.49        112.33        23.40 o                         
 -13  -8   2        286.65        383.99        45.01 o                         
 -12  -8   2        277.64        324.45        28.45 o                         
 -11  -8   2          4.60          0.08         7.58 o                         
 -10  -8   2         92.26         77.64        14.25 o                         
  -9  -8   2        124.73        113.82        15.06 o                         
  -8  -8   2        258.30        274.40        16.93 o                         
  -7  -8   2        296.59        286.07        16.49 o                         
  -6  -8   2       1634.74       1610.38        39.13 o                         
  -5  -8   2       1686.00       1704.64       122.75 o                         
  -4  -8   2         12.02         22.06         5.54 o                         
  -3  -8   2       1137.24       1157.16        39.77 o                         
  -2  -8   2          6.89         14.01         9.34 o                         
  -1  -8   2       1060.37       1049.35        27.42 o                         
   0  -8   2        816.37        747.65        34.18 o                         
   1  -8   2         15.92         18.86         3.60 o                         
   2  -8   2          0.38          2.75         1.89 o                         
   3  -8   2          1.30          3.32         2.71 o                         
   4  -8   2        995.24       1007.49        22.92 o                         
   5  -8   2       1360.46       1447.72        31.92 o                         
   6  -8   2       3126.03       3027.21        64.88 o                         
   7  -8   2        626.75        593.01        26.88 o                         
   8  -8   2         19.76         18.67         5.10 o                         
   9  -8   2         13.79         18.07         6.55 o                         
  10  -8   2         44.23         24.58         9.08 o                         
  11  -8   2          1.48          7.00        11.76 o                         
  12  -8   2        262.17        291.44        25.61 o                         
  13  -8   2         40.57         39.73        16.27 o                         
 -13  -7   2         45.33         64.26        13.52 o                         
 -12  -7   2        276.16        317.83        27.42 o                         
 -11  -7   2        222.23        238.94        23.18 o                         
 -10  -7   2        239.57        236.43        30.30 o                         
  -9  -7   2        136.33        133.39        11.86 o                         
  -8  -7   2        136.94         94.34         9.82 o                         
  -7  -7   2         44.29         53.52         8.57 o                         
  -6  -7   2        559.73        531.68        22.71 o                         
  -5  -7   2       4127.50       4256.18        62.02 o                         
  -4  -7   2       1398.42       1431.37        43.87 o                         
  -3  -7   2        319.89        286.31        21.19 o                         
  -2  -7   2        163.32        157.94        10.75 o                         
  -1  -7   2        733.00        696.10        23.10 o                         
   0  -7   2       2358.97       2195.76        30.72 o                         
   1  -7   2         55.37         32.47         7.44 o                         
   2  -7   2       1063.20       1041.48        19.05 o                         
   3  -7   2        150.25        164.10         9.12 o                         
   4  -7   2         81.67         83.41         6.01 o                         
   5  -7   2        894.91        926.51        29.32 o                         
   6  -7   2        853.08        844.64        29.48 o                         
   7  -7   2       3004.76       3087.77        56.66 o                         
   8  -7   2        584.67        565.40        26.86 o                         
   9  -7   2         79.24         58.03         9.48 o                         
  10  -7   2         25.34         18.54         5.85 o                         
  11  -7   2         86.88        111.73        15.86 o                         
  12  -7   2        125.19        127.62        41.31 o                         
  13  -7   2         75.51         74.09        18.18 o                         
 -14  -6   2         97.81         84.08        25.34 o                         
 -13  -6   2        637.19        783.26        43.77 o                         
 -12  -6   2         87.13         71.10        15.69 o                         
 -11  -6   2        124.36        118.85        16.03 o                         
 -10  -6   2         96.83         79.31        12.74 o                         
  -9  -6   2        274.66        272.54        16.48 o                         
  -8  -6   2       1696.52       1659.13        41.05 o                         
  -7  -6   2        878.60        829.90        45.60 o                         
  -6  -6   2       1737.54       1676.16        31.02 o                         
  -5  -6   2        298.89        258.78        11.99 o                         
  -4  -6   2         80.35         83.96         4.50 o                         
  -3  -6   2       2077.67       2058.36        34.29 o                         
  -2  -6   2       3328.66       3257.44        54.75 o                         
  -1  -6   2      11190.51      11338.28       201.98 o                         
   0  -6   2       6161.79       6315.00        74.24 o                         
   1  -6   2        580.43        552.61        14.14 o                         
   2  -6   2       1719.50       1987.11        28.53 o                         
   3  -6   2          5.24         11.78         2.35 o                         
   4  -6   2       2190.18       2279.44        38.21 o                         
   5  -6   2       4397.61       4193.63        74.84 o                         
   6  -6   2       1428.63       1406.05        43.70 o                         
   7  -6   2        431.81        420.79        25.26 o                         
   8  -6   2          2.47          4.07         3.30 o                         
   9  -6   2        106.46         88.63         9.56 o                         
  10  -6   2        182.00        180.05        25.69 o                         
  11  -6   2       1199.33       1175.81        59.64 o                         
  12  -6   2        266.23        263.55        32.41 o                         
  13  -6   2        131.77        152.73        27.32 o                         
 -14  -5   2        136.60        161.15        20.53 o                         
 -13  -5   2          0.54         18.44        16.34 o                         
 -12  -5   2        226.42        240.75        32.98 o                         
 -11  -5   2          0.66        -10.98        10.98 o                         
 -10  -5   2         44.34         68.32        17.02 o                         
  -9  -5   2         38.60         38.45         7.65 o                         
  -8  -5   2        102.37         97.88        11.98 o                         
  -7  -5   2        387.07        347.19        14.50 o                         
  -6  -5   2         79.54         84.04         5.64 o                         
  -5  -5   2          5.70         16.36         2.22 o                         
  -4  -5   2       5800.31       5881.17        53.65 o                         
  -3  -5   2        451.67        402.95         9.22 o                         
  -2  -5   2       1035.38       1135.33        26.29 o                         
  -1  -5   2       2513.22       2549.04        52.41 o                         
   0  -5   2       3396.53       3373.95        42.87 o                         
   1  -5   2       1755.87       1839.82        27.73 o                         
   2  -5   2          9.90         23.71         3.46 o                         
   3  -5   2       6324.23       6513.10        65.76 o                         
   4  -5   2       1059.25       1021.92        19.92 o                         
   5  -5   2        997.06        977.37        28.53 o                         
   6  -5   2        397.41        362.32        15.17 o                         
   7  -5   2        121.97        117.54         9.41 o                         
   8  -5   2          0.82          0.43         3.41 o                         
   9  -5   2         67.94         62.54         8.49 o                         
  10  -5   2         28.13         34.21         8.31 o                         
  11  -5   2          0.01          9.16         9.52 o                         
  12  -5   2         77.52         66.02        17.59 o                         
  13  -5   2          1.26          8.09         7.93 o                         
 -14  -4   2        277.59        369.50        42.08 o                         
 -13  -4   2        395.07        501.13        46.75 o                         
 -12  -4   2         50.84         89.55        20.76 o                         
 -11  -4   2         71.75         74.73        18.50 o                         
 -10  -4   2        129.20        108.01        20.08 o                         
  -9  -4   2        209.19        217.60        16.80 o                         
  -8  -4   2       1234.50       1172.28        39.19 o                         
  -7  -4   2       1161.03       1041.62        24.55 o                         
  -6  -4   2        978.95        981.33        21.94 o                         
  -5  -4   2        281.69        243.42         9.26 o                         
  -4  -4   2       5912.98       5943.82        52.86 o                         
  -3  -4   2       5078.23       5070.10        49.32 o                         
  -2  -4   2      14492.13      14676.44       191.28 o                         
  -1  -4   2      11267.15      11389.82       170.27 o                         
   0  -4   2          1.26          7.71         1.75 o                         
   1  -4   2         13.61         14.24         1.65 o                         
   2  -4   2       2796.39       3001.31        37.61 o                         
   3  -4   2       1231.56       1288.88        20.02 o                         
   4  -4   2      10278.09      10478.08       176.27 o                         
   5  -4   2       3818.68       3941.22        57.94 o                         
   6  -4   2       5314.01       5278.75       100.49 o                         
   7  -4   2        313.99        291.84        23.89 o                         
   8  -4   2         79.13         77.46         8.28 o                         
   9  -4   2        283.24        252.89        15.69 o                         
  10  -4   2        174.04        144.71        22.20 o                         
  11  -4   2        830.82        748.88        52.22 o                         
  12  -4   2          5.15          4.51         9.23 o                         
  13  -4   2        162.67        111.09        22.37 o                         
 -14  -3   2         63.67        114.29        23.93 o                         
 -13  -3   2          4.94         -0.52         9.27 o                         
 -12  -3   2        146.79        171.05        26.93 o                         
 -11  -3   2        384.72        449.84        40.90 o                         
 -10  -3   2        901.42        982.44        58.34 o                         
  -9  -3   2       1896.25       1907.98        52.66 o                         
  -8  -3   2        288.38        281.93        14.01 o                         
  -7  -3   2        970.00        944.19        23.27 o                         
  -6  -3   2        144.05        152.01        11.13 o                         
  -5  -3   2       1266.76       1253.60        20.00 o                         
  -4  -3   2      13527.27      13613.72       154.65 o                         
  -3  -3   2       3822.88       3907.77        57.93 o                         
  -2  -3   2       4952.09       5300.69        49.96 o                         
  -1  -3   2         81.44         69.29         4.34 o                         
   0  -3   2        521.66        778.24        13.12 o                         
   1  -3   2       3831.92       4289.36        41.19 o                         
   2  -3   2       5439.65       5625.75        65.13 o                         
   3  -3   2       9894.18      10235.24       102.55 o                         
   4  -3   2        185.10        145.41         7.17 o                         
   5  -3   2        154.73        172.88         9.29 o                         
   6  -3   2        143.28        132.88         7.86 o                         
   7  -3   2        297.06        265.43        12.08 o                         
   8  -3   2       1302.26       1260.57        37.01 o                         
   9  -3   2        577.48        523.08        46.39 o                         
  10  -3   2        709.09        619.18        44.24 o                         
  11  -3   2         23.97         34.70        12.82 o                         
  12  -3   2         23.17         30.61        12.73 o                         
  13  -3   2         11.97          0.79         9.38 o                         
  14  -3   2         79.50        123.93        23.79 o                         
 -15  -2   2          1.56          1.14        15.25 o                         
 -14  -2   2         43.15         59.84        18.33 o                         
 -13  -2   2          0.13        -10.51        11.58 o                         
 -12  -2   2         20.55         12.32         8.36 o                         
 -11  -2   2        476.84        513.42        43.37 o                         
 -10  -2   2        300.80        325.72        33.11 o                         
  -9  -2   2       1728.91       1829.36        51.01 o                         
  -8  -2   2       2025.07       1942.33        59.98 o                         
  -7  -2   2        135.52        149.12        10.77 o                         
  -6  -2   2        470.71        453.44        16.16 o                         
  -5  -2   2       4211.58       4177.53        61.41 o                         
  -4  -2   2        524.72        551.14        14.21 o                         
  -3  -2   2       1586.76       1510.94        35.52 o                         
  -2  -2   2      12595.38      13259.15       109.37 o                         
  -1  -2   2       6803.97       7835.46        74.90 o                         
   0  -2   2         62.48        117.37         5.71 o                         
   1  -2   2          2.76         39.15         2.49 o                         
   2  -2   2        547.43        585.42        12.45 o                         
   3  -2   2       2692.63       2808.87        28.72 o                         
   4  -2   2        308.45        288.07         8.87 o                         
   5  -2   2        143.18        108.70         7.43 o                         
   6  -2   2         12.03         20.73         3.64 o                         
   7  -2   2        282.37        286.84        12.52 o                         
   8  -2   2        919.03        772.73        25.58 o                         
   9  -2   2        519.02        483.92        40.02 o                         
  10  -2   2       1093.46       1019.69        41.39 o                         
  11  -2   2        205.78        174.08        17.98 o                         
  12  -2   2          2.45          3.36         7.39 o                         
  13  -2   2          3.69         10.27         9.17 o                         
  14  -2   2         30.67         33.18        14.59 o                         
 -15  -1   2         40.67         42.28        11.17 o                         
 -14  -1   2        113.32        129.76        24.66 o                         
 -13  -1   2         98.24        100.06        20.81 o                         
 -12  -1   2        733.63        673.39        51.22 o                         
 -11  -1   2        565.56        583.70        45.97 o                         
 -10  -1   2       1075.67       1217.17        64.46 o                         
  -9  -1   2        609.82        581.33        22.36 o                         
  -8  -1   2        621.30        564.86        21.17 o                         
  -7  -1   2        901.28        937.15        26.30 o                         
  -6  -1   2       1252.93       1244.89        29.25 o                         
  -5  -1   2      21756.06      22128.90       238.08 o                         
  -4  -1   2      16591.09      16517.02       153.50 o                         
  -3  -1   2      11202.99      11674.07       128.00 o                         
  -2  -1   2       6077.04       6943.99        68.34 o                         
  -1  -1   2       1072.79       1284.91        37.56 o                         
   0  -1   2       1200.03       1347.43        43.15 o                         
   1  -1   2        666.56        532.99        11.27 o                         
   2  -1   2       3156.46       3137.59        35.15 o                         
   3  -1   2       4879.13       5167.96        45.26 o                         
   4  -1   2       3173.88       3407.18        38.65 o                         
   5  -1   2       2881.96       2784.73        44.82 o                         
   6  -1   2        264.02        267.36        12.44 o                         
   7  -1   2       3543.82       3622.50        75.04 o                         
   8  -1   2       3484.19       3541.39        81.01 o                         
   9  -1   2        235.72        236.84        26.87 o                         
  10  -1   2        139.38        131.24        14.98 o                         
  11  -1   2         70.78         61.87        10.85 o                         
  12  -1   2         19.07          7.76         7.19 o                         
  13  -1   2        290.41        306.78        21.21 o                         
 -15   0   2         20.61          6.01         7.91 o                         
 -14   0   2          7.26         12.99         8.79 o                         
 -13   0   2        278.83        242.09        31.43 o                         
 -12   0   2        347.77        378.90        39.14 o                         
 -11   0   2          0.62         10.80         7.07 o                         
 -10   0   2         12.08         21.72         7.52 o                         
  -9   0   2        608.71        626.02        23.33 o                         
  -8   0   2        456.79        484.61        17.34 o                         
  -7   0   2        168.24        172.22        10.64 o                         
  -6   0   2       3907.91       3992.04        59.84 o                         
  -5   0   2       2289.64       2352.08        39.13 o                         
  -4   0   2        687.14        803.49        17.81 o                         
  -3   0   2         42.64         86.94         6.54 o                         
  -2   0   2        727.48        740.14        26.01 o                         
  -1   0   2       1600.67       1741.91        50.97 o                         
   0   0   2      18071.99      17988.58       262.96 o                         
   1   0   2       1126.07       1066.28        35.37 o                         
   2   0   2       1082.35       1271.31        24.12 o                         
   3   0   2       2559.75       2505.64        37.03 o                         
   4   0   2         74.78        111.42         8.23 o                         
   5   0   2        215.05        203.40        12.05 o                         
   6   0   2        657.35        644.23        41.96 o                         
   7   0   2        243.00        279.52        16.82 o                         
   8   0   2        273.37        238.18        17.61 o                         
   9   0   2          2.98         10.02         4.55 o                         
  10   0   2        106.50         82.08        12.26 o                         
  11   0   2        145.24        134.38        26.70 o                         
  12   0   2         71.68        100.95        12.03 o                         
  13   0   2        226.60        233.97        18.36 o                         
  14   0   2         59.30         84.36        20.79 o                         
 -15   1   2          4.26         -3.69         6.14 o                         
 -14   1   2          5.41         13.43         6.69 o                         
 -13   1   2         10.69         16.91         9.99 o                         
 -12   1   2       1501.88       1729.75        73.13 o                         
 -11   1   2       1445.93       1518.86        52.92 o                         
 -10   1   2       2041.63       2213.68        62.82 o                         
  -9   1   2        131.83        120.52         8.53 o                         
  -8   1   2          0.89         10.01         3.28 o                         
  -7   1   2        129.92        156.09         9.93 o                         
  -6   1   2        767.19        851.18        23.97 o                         
  -5   1   2       2601.09       2416.80        50.56 o                         
  -4   1   2       1678.33       1593.16        35.38 o                         
  -3   1   2       4106.88       4473.79       158.08 o                         
  -2   1   2       3770.38       4140.86        59.65 o                         
  -1   1   2       1760.01       2074.76        43.48 o                         
   0   1   2       4180.92       4821.40        59.19 o                         
   1   1   2      10923.44      11184.67       120.32 o                         
   2   1   2       6973.22       7264.83       100.41 o                         
   3   1   2        282.36        300.68        18.86 o                         
   4   1   2          2.33         14.01         2.94 o                         
   5   1   2        151.55        145.71        10.94 o                         
   6   1   2        681.38        610.91        24.29 o                         
   7   1   2       6395.32       6530.92       165.39 o                         
   8   1   2       1397.55       1432.67        66.01 o                         
   9   1   2        887.24        834.35        86.45 o                         
  10   1   2        101.63        117.13        11.74 o                         
  11   1   2         20.45         26.53         6.98 o                         
  12   1   2        239.88        267.02        19.07 o                         
  13   1   2         42.76         65.35        16.95 o                         
  14   1   2        172.26        193.49        30.25 o                         
 -15   2   2        125.57        126.67        24.88 o                         
 -14   2   2        414.05        381.57        28.69 o                         
 -13   2   2        583.90        618.35        28.72 o                         
 -12   2   2        355.68        375.56        21.47 o                         
 -11   2   2         92.85        102.46        14.06 o                         
 -10   2   2         50.61         50.06         7.81 o                         
  -9   2   2        193.29        168.88        12.20 o                         
  -8   2   2       1969.85       2003.99        38.87 o                         
  -7   2   2       2918.61       2924.63        50.44 o                         
  -6   2   2       9006.91       8616.03       132.71 o                         
  -5   2   2       4174.14       4266.19        73.49 o                         
  -4   2   2       2506.51       2662.34        38.63 o                         
  -3   2   2       1413.37       1469.14        36.78 o                         
  -2   2   2        375.02        321.77         9.10 o                         
  -1   2   2      50017.72      49437.57       492.77 o                         
   0   2   2      10966.16      12494.77       132.68 o                         
   1   2   2        217.93        233.53         6.24 o                         
   2   2   2        130.58        145.69         5.26 o                         
   3   2   2          0.79         15.24         2.27 o                         
   4   2   2       6310.49       6344.78        55.97 o                         
   5   2   2       5415.95       5435.52       176.48 o                         
   6   2   2       5077.21       5273.63       355.98 o                         
   7   2   2        959.17       1041.63        37.69 o                         
   8   2   2         28.82         37.09        15.07 o                         
   9   2   2         36.51         28.47         8.01 o                         
  10   2   2         88.19         82.57         9.76 o                         
  11   2   2        292.08        326.49        20.03 o                         
  12   2   2        509.21        537.13        26.66 o                         
  13   2   2        112.41        134.93        17.42 o                         
 -15   3   2          3.31         12.64        11.41 o                         
 -14   3   2         73.19         90.31        20.51 o                         
 -13   3   2        259.92        302.18        24.64 o                         
 -12   3   2        214.89        203.34        13.66 o                         
 -11   3   2         30.24         32.85         5.78 o                         
 -10   3   2         39.26         35.81         5.45 o                         
  -9   3   2        748.57        692.91        25.18 o                         
  -8   3   2        101.84         85.19         7.64 o                         
  -7   3   2         10.47          2.94         4.45 o                         
  -6   3   2        663.30        663.34        24.33 o                         
  -5   3   2       3117.61       3256.86        47.42 o                         
  -4   3   2         64.80         86.00         6.70 o                         
  -3   3   2          2.33         26.09         2.57 o                         
  -2   3   2       1360.08       1364.03        23.58 o                         
  -1   3   2          0.74         14.85         2.29 o                         
   0   3   2       3195.60       3225.60        40.23 o                         
   1   3   2        614.90        515.56        13.79 o                         
   2   3   2        559.03        529.93        11.11 o                         
   3   3   2       1251.07       1286.37        27.30 o                         
   4   3   2       1053.63       1057.86        21.29 o                         
   5   3   2        521.76        524.51        15.16 o                         
   6   3   2       1179.86       1204.01        38.54 o                         
   7   3   2       2220.51       2233.13       130.38 o                         
   8   3   2         60.22         71.14        17.71 o                         
   9   3   2         35.71         27.42         7.23 o                         
  10   3   2        205.23        205.77        19.28 o                         
  11   3   2         47.54         70.52         9.89 o                         
  12   3   2         25.73          6.41         8.34 o                         
  13   3   2         15.37          8.19         7.06 o                         
 -15   4   2         25.90         30.12        12.51 o                         
 -14   4   2        147.07        114.76        16.37 o                         
 -13   4   2       1199.74       1215.73        89.72 o                         
 -12   4   2        131.29        117.42        13.38 o                         
 -11   4   2        786.28        795.39        29.86 o                         
 -10   4   2        276.32        254.46        15.73 o                         
  -9   4   2        552.50        630.13        24.44 o                         
  -8   4   2       4311.08       4162.22        84.11 o                         
  -7   4   2       1005.38        932.88        31.72 o                         
  -6   4   2        601.62        564.01        28.89 o                         
  -5   4   2        185.59        208.10         9.03 o                         
  -4   4   2        787.63        848.56        20.52 o                         
  -3   4   2       5658.84       5784.79        62.21 o                         
  -2   4   2      13039.02      13005.34       177.41 o                         
  -1   4   2      10670.79      10955.45       152.76 o                         
   0   4   2       3171.02       3292.31        42.89 o                         
   1   4   2       1083.88       1216.05        20.62 o                         
   2   4   2         79.76         59.81         5.27 o                         
   3   4   2        179.42        235.59         7.85 o                         
   4   4   2       1630.33       1626.69        29.87 o                         
   5   4   2       3342.98       3353.02        52.07 o                         
   6   4   2       3134.34       3032.57       110.37 o                         
   7   4   2        672.88        610.50        51.82 o                         
   8   4   2         64.57         58.19        16.82 o                         
   9   4   2        265.14        266.88        20.98 o                         
  10   4   2        387.43        414.08        38.85 o                         
  11   4   2        540.23        585.32        33.26 o                         
  12   4   2        122.35        128.70        17.05 o                         
  13   4   2         60.06         87.46        15.73 o                         
 -15   5   2         96.29         87.90        20.77 o                         
 -14   5   2         39.23         49.67        15.51 o                         
 -13   5   2         25.39         39.57         8.63 o                         
 -12   5   2         10.09          4.06         4.81 o                         
 -11   5   2          5.33          3.74         4.25 o                         
 -10   5   2        134.23        115.42        10.64 o                         
  -9   5   2        252.96        218.36        13.63 o                         
  -8   5   2          7.06         10.76         4.68 o                         
  -7   5   2        711.15        705.63        26.04 o                         
  -6   5   2        216.75        222.85        10.28 o                         
  -5   5   2        675.89        615.58        16.26 o                         
  -4   5   2       9263.04       9618.79        85.67 o                         
  -3   5   2       2726.83       2852.43        30.87 o                         
  -2   5   2       1292.19       1425.29        35.33 o                         
  -1   5   2       5010.20       5399.49        88.64 o                         
   0   5   2        316.07        270.38         8.83 o                         
   1   5   2       2148.70       2146.14        34.57 o                         
   2   5   2       1245.99       1232.99        33.47 o                         
   3   5   2       6915.17       6942.82        74.60 o                         
   4   5   2       1421.48       1389.36        28.07 o                         
   5   5   2        667.75        646.94        20.63 o                         
   6   5   2          1.32          0.33         2.89 o                         
   7   5   2          0.40          2.82         3.78 o                         
   8   5   2         30.64         49.09         8.90 o                         
   9   5   2         20.12         28.83         7.31 o                         
  10   5   2        122.03        140.60        16.30 o                         
  11   5   2          1.56          2.05        11.89 o                         
  12   5   2          0.30          0.98         6.14 o                         
  13   5   2         17.69         20.53        11.98 o                         
 -14   6   2        310.63        313.81        26.34 o                         
 -13   6   2        160.90        139.39        14.29 o                         
 -12   6   2         25.57         20.11         5.78 o                         
 -11   6   2         41.13         46.49         7.92 o                         
 -10   6   2          2.56          7.07         4.49 o                         
  -9   6   2       1508.84       1419.86        45.16 o                         
  -8   6   2        638.78        654.89        27.40 o                         
  -7   6   2        203.48        190.17        10.40 o                         
  -6   6   2        321.90        318.89        12.58 o                         
  -5   6   2         51.55         49.26         4.35 o                         
  -4   6   2       1812.57       1842.60        24.47 o                         
  -3   6   2       2061.88       1980.26        32.12 o                         
  -2   6   2       3441.58       3387.38       157.69 o                         
  -1   6   2       1134.90        974.93        30.08 o                         
   0   6   2       1252.66       1301.90        28.34 o                         
   1   6   2       1108.80       1181.46        30.29 o                         
   2   6   2        168.53        174.98         9.18 o                         
   3   6   2       1375.46       1365.34        38.00 o                         
   4   6   2       3239.63       3276.47        47.02 o                         
   5   6   2       1249.32       1227.45        30.74 o                         
   6   6   2       1165.48       1142.14        31.20 o                         
   7   6   2         45.04         45.12         8.24 o                         
   8   6   2         34.44         28.61         5.62 o                         
   9   6   2         79.47         60.49        10.18 o                         
  10   6   2        225.44        222.90        29.56 o                         
  11   6   2        106.70        112.73        21.75 o                         
  12   6   2          1.91         18.84         7.97 o                         
 -14   7   2         84.46         94.35        41.01 o                         
 -13   7   2         32.09          8.79         7.02 o                         
 -12   7   2        447.88        463.06        31.94 o                         
 -11   7   2        795.87        851.61        41.14 o                         
 -10   7   2       1158.80       1138.64        35.09 o                         
  -9   7   2       1048.33        970.69        36.46 o                         
  -8   7   2        106.25        109.12        11.63 o                         
  -7   7   2          5.27          8.14         4.91 o                         
  -6   7   2         22.00         19.77         3.39 o                         
  -5   7   2       2836.42       2935.99        38.48 o                         
  -4   7   2       3202.03       3093.19        42.99 o                         
  -3   7   2       4344.07       4351.97        62.52 o                         
  -2   7   2       2347.52       2325.03        67.67 o                         
  -1   7   2          0.83          6.62         3.67 o                         
   0   7   2        232.33        292.80        17.20 o                         
   1   7   2       2373.65       2586.66        58.52 o                         
   2   7   2       1471.13       1612.58        32.98 o                         
   3   7   2       1342.26       1342.29        30.98 o                         
   4   7   2        215.02        219.13        10.65 o                         
   5   7   2        540.52        527.34        17.77 o                         
   6   7   2          0.41         -1.19         3.17 o                         
   7   7   2        939.28        894.36        26.19 o                         
   8   7   2        871.35        847.71        26.63 o                         
   9   7   2        249.37        267.25        18.41 o                         
  10   7   2        293.35        338.45        57.70 o                         
  11   7   2          1.07         -1.44         6.66 o                         
  12   7   2          2.66          9.77         5.82 o                         
 -14   8   2          0.71          4.32        28.07 o                         
 -13   8   2        106.95        103.26        16.53 o                         
 -12   8   2          9.20         13.64         7.24 o                         
 -11   8   2         71.07         85.59        13.81 o                         
 -10   8   2        160.32        149.44        24.41 o                         
  -9   8   2        372.26        366.70        34.52 o                         
  -8   8   2          2.47          1.89         4.86 o                         
  -7   8   2         53.66         59.35         8.30 o                         
  -6   8   2       1914.44       1934.59        47.98 o                         
  -5   8   2       1275.72       1326.37        28.89 o                         
  -4   8   2          0.38          6.28         3.02 o                         
  -3   8   2        240.50        212.45        12.05 o                         
  -2   8   2       2309.26       2322.55       134.03 o                         
  -1   8   2        329.56        306.01        39.02 o                         
   0   8   2          5.70         14.58         5.26 o                         
   1   8   2         28.67         28.44         6.51 o                         
   2   8   2         44.99         39.72         5.16 o                         
   3   8   2        162.08        156.85        10.50 o                         
   4   8   2         12.62         17.80         4.01 o                         
   5   8   2         66.42         63.48         6.56 o                         
   6   8   2         76.54         92.12         8.26 o                         
   7   8   2        119.78        141.39        10.78 o                         
   8   8   2         62.28         59.47         8.14 o                         
   9   8   2        221.58        211.53        21.37 o                         
  10   8   2        124.41        117.90        25.43 o                         
  11   8   2         15.87         52.38        12.30 o                         
  12   8   2         64.08         41.50        15.81 o                         
 -13   9   2          3.27         11.46         8.73 o                         
 -12   9   2        345.34        374.73        39.91 o                         
 -11   9   2        259.45        245.43        34.82 o                         
 -10   9   2        518.83        543.48        45.98 o                         
  -9   9   2        132.31        123.20        20.74 o                         
  -8   9   2         11.40         14.62         5.21 o                         
  -7   9   2        207.74        213.89        15.68 o                         
  -6   9   2        531.05        491.28        32.15 o                         
  -5   9   2       4716.74       4823.38        69.84 o                         
  -4   9   2       1379.57       1412.27        30.42 o                         
  -3   9   2        804.94        735.59        41.08 o                         
  -2   9   2        588.16        680.99        35.95 o                         
  -1   9   2        131.12        121.30        13.01 o                         
   0   9   2        583.89        573.95        28.50 o                         
   1   9   2       1012.16        975.79        53.06 o                         
   2   9   2       1212.91       1198.56        54.49 o                         
   3   9   2        623.64        633.77        22.46 o                         
   4   9   2        349.87        331.93        14.51 o                         
   5   9   2        302.72        258.13        13.43 o                         
   6   9   2        425.95        401.90        19.29 o                         
   7   9   2        656.50        703.57        24.74 o                         
   8   9   2        642.66        672.05        29.31 o                         
   9   9   2         66.51         65.22        12.61 o                         
  10   9   2          2.95          2.98         6.30 o                         
  11   9   2          3.74         12.79         7.44 o                         
 -13  10   2        335.33        365.64        39.38 o                         
 -12  10   2         90.64         99.82        16.42 o                         
 -11  10   2        276.24        274.84        35.67 o                         
 -10  10   2         54.16         57.78        16.90 o                         
  -9  10   2          1.61          8.32         9.00 o                         
  -8  10   2        145.07        105.04        19.23 o                         
  -7  10   2        480.77        536.55        26.16 o                         
  -6  10   2        209.05        208.15        12.11 o                         
  -5  10   2        258.94        268.00        13.37 o                         
  -4  10   2         71.51         77.11         9.74 o                         
  -3  10   2          1.21         -0.91         3.54 o                         
  -2  10   2        335.60        363.81        27.35 o                         
  -1  10   2       1257.01       1244.58        53.89 o                         
   0  10   2        878.48        927.20        46.78 o                         
   1  10   2         79.82         68.96        14.36 o                         
   2  10   2        150.21        145.44        19.68 o                         
   3  10   2        206.05        179.55        22.65 o                         
   4  10   2         75.05         85.64         9.16 o                         
   5  10   2        312.79        304.73        15.34 o                         
   6  10   2        613.47        646.30        23.42 o                         
   7  10   2        292.28        321.00        20.68 o                         
   8  10   2          8.85         -5.70         5.70 o                         
   9  10   2          6.47         12.53         7.64 o                         
  10  10   2          2.17         11.26         7.92 o                         
 -12  11   2        254.67        312.00        36.84 o                         
 -11  11   2        194.11        267.48        35.69 o                         
 -10  11   2        244.06        297.19        35.61 o                         
  -9  11   2          0.42         -0.59         8.26 o                         
  -8  11   2         67.70         71.73        16.73 o                         
  -7  11   2         39.07         35.96         8.37 o                         
  -6  11   2          3.09          7.02         4.31 o                         
  -5  11   2        148.63        141.92        12.89 o                         
  -4  11   2         48.88         61.82         8.06 o                         
  -3  11   2        188.17        188.74        21.55 o                         
  -2  11   2         12.03         14.20         7.40 o                         
  -1  11   2        559.52        571.77        37.21 o                         
   0  11   2       1201.30       1153.79        55.83 o                         
   1  11   2        605.01        575.61        39.52 o                         
   2  11   2        151.05        159.31        21.46 o                         
   3  11   2         17.41         21.52        10.63 o                         
   4  11   2        173.54        196.69        17.61 o                         
   5  11   2          3.64         13.02         4.75 o                         
   6  11   2        197.37        186.79        13.13 o                         
   7  11   2        182.08        171.95        15.23 o                         
   8  11   2        260.25        249.08        19.09 o                         
   9  11   2         63.17         73.87        14.13 o                         
  10  11   2          0.63         27.09        13.41 o                         
 -12  12   2        104.94         83.99        15.54 o                         
 -11  12   2          6.58         -0.69         7.62 o                         
 -10  12   2          8.67         -4.45         8.11 o                         
  -9  12   2         25.50         64.83        17.93 o                         
  -8  12   2        636.61        684.11        50.44 o                         
  -7  12   2        301.34        310.24        21.21 o                         
  -6  12   2        871.29        860.74        35.34 o                         
  -5  12   2        364.68        384.92        22.66 o                         
  -4  12   2        125.06        110.83        12.13 o                         
  -3  12   2        269.28        276.57        17.08 o                         
  -2  12   2        264.70        225.32        24.45 o                         
  -1  12   2       1057.11       1004.33        53.28 o                         
   0  12   2        114.59        140.22        19.73 o                         
   1  12   2        149.38        151.25        21.73 o                         
   2  12   2         23.39         11.95         8.31 o                         
   3  12   2        203.02        220.71        27.30 o                         
   4  12   2        647.48        673.44        42.24 o                         
   5  12   2        557.55        627.53        59.39 o                         
   6  12   2        747.04        816.37        40.08 o                         
   7  12   2         55.45         68.68        13.42 o                         
   8  12   2          4.51         -7.43         8.36 o                         
   9  12   2         39.23         36.91        16.51 o                         
 -11  13   2         18.65          2.56         9.38 o                         
 -10  13   2         66.00         59.36        17.49 o                         
  -9  13   2        104.05        103.93        22.01 o                         
  -8  13   2          0.42         11.56        11.00 o                         
  -7  13   2          4.85          5.44         5.98 o                         
  -6  13   2        200.58        158.41        15.75 o                         
  -5  13   2         25.20         17.48         8.33 o                         
  -4  13   2         94.54         99.32        12.70 o                         
  -3  13   2        188.15        201.37        23.97 o                         
  -2  13   2        125.44        148.97        21.03 o                         
  -1  13   2         16.49         20.95        10.28 o                         
   0  13   2         20.34          9.23         9.58 o                         
   1  13   2          1.16          9.26         8.57 o                         
   2  13   2          6.61         -7.77        11.08 o                         
   3  13   2        101.77        116.20        21.27 o                         
   4  13   2         81.14        102.79        14.01 o                         
   5  13   2          0.54         -7.28         7.28 o                         
   6  13   2          2.88          3.49         6.13 o                         
   7  13   2        115.69         86.46        13.96 o                         
   8  13   2         26.10         28.80        10.40 o                         
 -10  14   2         20.42         21.55        12.77 o                         
  -9  14   2        200.68        202.07        30.33 o                         
  -8  14   2        172.31        139.46        24.49 o                         
  -7  14   2          1.69         -5.71         9.31 o                         
  -6  14   2        177.42        164.57        16.88 o                         
  -5  14   2        109.47         82.04        12.25 o                         
  -4  14   2         35.90         32.24         7.66 o                         
  -3  14   2        446.17        525.39        40.32 o                         
  -2  14   2        573.57        555.57        41.71 o                         
  -1  14   2        949.33        976.06        57.26 o                         
   0  14   2        141.54        141.80        22.30 o                         
   1  14   2         32.30         13.42         9.51 o                         
   2  14   2          0.64        -10.06        10.06 o                         
   3  14   2         18.85         26.16        11.86 o                         
   4  14   2        228.06        265.11        36.89 o                         
   5  14   2         51.59         59.13        11.78 o                         
   6  14   2         87.14         88.11        14.23 o                         
   7  14   2         28.75          6.69         8.22 o                         
  -8  15   2          2.65          4.68         7.51 o                         
  -7  15   2         51.95         60.76        15.79 o                         
  -6  15   2         37.87         42.25         9.44 o                         
  -5  15   2        301.48        278.94        22.15 o                         
  -4  15   2        276.57        280.34        25.68 o                         
  -3  15   2        136.07        136.56        15.75 o                         
  -2  15   2         54.70         96.62        19.07 o                         
  -1  15   2          8.23          5.78         7.08 o                         
   0  15   2          0.13         -7.36         9.38 o                         
   1  15   2          1.67          1.35        10.62 o                         
   2  15   2         99.44        112.00        21.46 o                         
   3  15   2        309.53        306.81        36.71 o                         
   4  15   2        169.24        222.82        22.05 o                         
   5  15   2         38.95         34.25        12.86 o                         
  -7  16   2         61.02         56.64        18.01 o                         
  -6  16   2          1.48          7.36         9.14 o                         
  -5  16   2          3.81         17.90         7.70 o                         
  -4  16   2         77.37         58.79        11.02 o                         
  -3  16   2         22.62         27.37        11.00 o                         
  -2  16   2         68.90         76.48        17.10 o                         
  -1  16   2         19.21         42.91        15.39 o                         
   0  16   2         25.60         10.96         8.83 o                         
   1  16   2          1.03         11.19         9.72 o                         
   2  16   2          1.48         -0.43        10.53 o                         
   3  16   2         46.56         51.60        17.06 o                         
  -5  17   2         33.37         57.90        11.97 o                         
  -4  17   2        134.22        168.06        28.39 o                         
  -3  17   2        136.12        169.92        18.68 o                         
  -2  17   2        167.54        186.26        20.18 o                         
  -1  17   2          9.88          9.52        10.63 o                         
   0  17   2         76.78         48.42        17.49 o                         
  -2 -18   3         97.66        118.62        22.79 o                         
  -1 -18   3         27.45         21.93         7.53 o                         
   0 -18   3        181.75        184.58        19.04 o                         
   1 -18   3         99.31        131.16        23.17 o                         
   2 -18   3        124.23        133.35        22.78 o                         
   3 -18   3         18.43         19.51        10.86 o                         
  -4 -17   3         36.64         29.22        13.84 o                         
  -3 -17   3          0.43         11.60        11.75 o                         
  -2 -17   3         48.69         39.04        15.53 o                         
  -1 -17   3         16.10         12.66        10.77 o                         
   0 -17   3          0.28          4.84         8.00 o                         
   1 -17   3          4.53          5.56         7.05 o                         
   2 -17   3          1.87         -2.29         7.02 o                         
   3 -17   3         15.90         37.52        13.61 o                         
   4 -17   3          2.64          3.16         5.12 o                         
   5 -17   3         33.76         45.39        10.53 o                         
  -6 -16   3        231.24        241.78        24.49 o                         
  -5 -16   3        237.67        258.59        35.82 o                         
  -4 -16   3         63.21         78.92        19.21 o                         
  -3 -16   3         84.21        103.29        21.54 o                         
  -2 -16   3          0.37          7.55         7.15 o                         
  -1 -16   3         14.24          8.12         7.42 o                         
   0 -16   3        297.91        335.54        23.37 o                         
   1 -16   3        339.77        368.60        24.22 o                         
   2 -16   3        246.26        231.65        27.39 o                         
   3 -16   3         73.09         63.85        15.38 o                         
   4 -16   3        104.11        103.67        18.35 o                         
   5 -16   3         78.95         84.75        13.38 o                         
   6 -16   3        142.86        183.88        28.36 o                         
   7 -16   3        267.53        334.92        38.56 o                         
  -8 -15   3         90.79         74.77        14.42 o                         
  -7 -15   3         29.92         30.81        10.21 o                         
  -6 -15   3         16.34         22.13        10.26 o                         
  -5 -15   3          0.44          1.57         9.35 o                         
  -4 -15   3          0.75          6.94        10.26 o                         
  -3 -15   3        126.01        118.10        22.46 o                         
  -2 -15   3        289.79        295.63        33.09 o                         
  -1 -15   3        874.79        845.24        53.62 o                         
   0 -15   3         70.27         89.79        17.49 o                         
   1 -15   3         69.49         67.43        10.61 o                         
   2 -15   3          0.60          9.15         5.10 o                         
   3 -15   3         60.90         51.39        14.13 o                         
   4 -15   3         33.85         43.61        11.98 o                         
   5 -15   3         62.84         60.71        19.16 o                         
   6 -15   3        171.83        168.18        26.28 o                         
   7 -15   3         69.17        104.11        21.18 o                         
   8 -15   3         11.95          4.80         6.28 o                         
  -9 -14   3          1.82         -2.08        10.27 o                         
  -8 -14   3         34.41         31.75        10.47 o                         
  -7 -14   3         65.19         64.58        12.64 o                         
  -6 -14   3         39.11         20.28        12.49 o                         
  -5 -14   3        214.34        204.20        30.95 o                         
  -4 -14   3         58.19         50.47        15.99 o                         
  -3 -14   3          2.46         14.64        10.64 o                         
  -2 -14   3         26.27         25.62        10.90 o                         
  -1 -14   3        410.01        407.37        35.66 o                         
   0 -14   3        717.14        761.09        47.28 o                         
   1 -14   3        234.79        290.97        19.63 o                         
   2 -14   3         78.70         68.70         9.70 o                         
   3 -14   3        154.19        145.90        20.02 o                         
   4 -14   3         16.54         19.48         9.93 o                         
   5 -14   3          5.55          1.53         6.26 o                         
   6 -14   3        151.86        139.02        23.10 o                         
   7 -14   3        169.33        206.98        28.15 o                         
   8 -14   3        110.21         98.99        15.70 o                         
   9 -14   3        102.34        102.51        16.94 o                         
 -10 -13   3         25.04         39.10        12.37 o                         
  -9 -13   3        305.33        301.49        29.17 o                         
  -8 -13   3        508.09        508.22        34.06 o                         
  -7 -13   3        264.67        272.01        24.33 o                         
  -6 -13   3        178.73        190.95        19.51 o                         
  -5 -13   3         80.76         67.53        16.88 o                         
  -4 -13   3        177.53        173.30        25.55 o                         
  -3 -13   3        100.64         99.12        19.53 o                         
  -2 -13   3       1183.03       1206.74        62.27 o                         
  -1 -13   3        262.08        256.11        26.82 o                         
   0 -13   3        309.45        292.74        27.33 o                         
   1 -13   3        232.29        205.13        15.75 o                         
   2 -13   3          9.65          2.15         4.80 o                         
   3 -13   3        527.61        528.03        36.73 o                         
   4 -13   3       1029.06       1227.62        59.23 o                         
   5 -13   3        700.82        805.28        35.09 o                         
   6 -13   3        576.51        536.09        42.84 o                         
   7 -13   3         17.03         17.19        10.50 o                         
   8 -13   3         40.55         43.21         9.95 o                         
   9 -13   3         98.01         86.76        14.91 o                         
  10 -13   3        105.76         87.21        23.00 o                         
 -11 -12   3         15.03         32.65        13.29 o                         
 -10 -12   3        137.53        126.64        23.04 o                         
  -9 -12   3         42.82         69.71        11.24 o                         
  -8 -12   3         78.95         82.88        14.19 o                         
  -7 -12   3         37.66         57.35        14.67 o                         
  -6 -12   3        430.41        358.43        21.31 o                         
  -5 -12   3         32.56         20.63        17.08 o                         
  -4 -12   3        646.20        555.39        42.97 o                         
  -3 -12   3        146.88        149.04        21.51 o                         
  -2 -12   3        632.56        620.03        41.96 o                         
  -1 -12   3        200.63        179.62        21.60 o                         
   0 -12   3         52.18         72.02        12.87 o                         
   1 -12   3          0.19         -3.70         5.97 o                         
   2 -12   3         47.60         38.01         5.43 o                         
   3 -12   3        235.85        209.76        12.04 o                         
   4 -12   3        268.02        264.12        17.16 o                         
   5 -12   3          0.76         -5.63         5.63 o                         
   6 -12   3        139.44        125.43        20.51 o                         
   7 -12   3         56.10         81.11        17.16 o                         
   8 -12   3        105.29        115.28        16.00 o                         
   9 -12   3         78.77        101.31        15.67 o                         
  10 -12   3         94.97        128.37        28.95 o                         
 -12 -11   3         16.43         16.64         7.55 o                         
 -11 -11   3        134.76        169.43        21.56 o                         
 -10 -11   3        245.64        307.25        27.28 o                         
  -9 -11   3        699.09        835.07        37.06 o                         
  -8 -11   3        249.39        256.47        19.93 o                         
  -7 -11   3        147.19        140.28        37.21 o                         
  -6 -11   3         25.04         20.95         8.00 o                         
  -5 -11   3        119.56         99.81        19.08 o                         
  -4 -11   3        373.90        387.49        35.19 o                         
  -3 -11   3        966.05        923.43        44.99 o                         
  -2 -11   3       1615.33       1557.34        65.66 o                         
  -1 -11   3       2822.58       2882.01        91.72 o                         
   0 -11   3        175.36        159.14        18.51 o                         
   1 -11   3        159.25        205.78        19.78 o                         
   2 -11   3         19.91         28.29         4.47 o                         
   3 -11   3       1930.64       1930.26        38.12 o                         
   4 -11   3        171.74        152.11        12.78 o                         
   5 -11   3        263.92        252.19        14.26 o                         
   6 -11   3        126.46         99.28        11.74 o                         
   7 -11   3         50.33         40.44         8.40 o                         
   8 -11   3        545.62        578.58        26.00 o                         
   9 -11   3        378.48        419.66        23.30 o                         
  10 -11   3        528.45        546.09       103.67 o                         
  11 -11   3         95.05        130.45        27.48 o                         
 -12 -10   3        113.03         96.63        17.05 o                         
 -11 -10   3        258.69        263.00        25.77 o                         
 -10 -10   3        362.55        384.45        29.35 o                         
  -9 -10   3        220.82        228.21        17.43 o                         
  -8 -10   3         16.55          5.72         4.30 o                         
  -7 -10   3         89.52         86.47        10.11 o                         
  -6 -10   3        129.28        137.10        14.61 o                         
  -5 -10   3       2018.98       2064.95        83.48 o                         
  -4 -10   3        745.19        707.45        44.74 o                         
  -3 -10   3        448.66        446.48        34.40 o                         
  -2 -10   3         79.33         80.38        14.37 o                         
  -1 -10   3         33.12         41.12         9.58 o                         
   0 -10   3        484.78        448.95        28.95 o                         
   1 -10   3        471.47        444.14        19.90 o                         
   2 -10   3       2027.49       2025.84        37.56 o                         
   3 -10   3        675.31        671.98        19.79 o                         
   4 -10   3        673.03        696.57        32.98 o                         
   5 -10   3         48.55         44.91         6.33 o                         
   6 -10   3          8.00          3.58         7.30 o                         
   7 -10   3        586.64        643.74        25.40 o                         
   8 -10   3        311.19        332.87        19.17 o                         
   9 -10   3        218.92        231.67        17.06 o                         
  10 -10   3         67.43         56.05        12.10 o                         
  11 -10   3         32.18         35.88        10.31 o                         
  12 -10   3         45.46         32.70        13.01 o                         
 -13  -9   3         53.81         78.27        32.39 o                         
 -12  -9   3          1.25          1.87         8.67 o                         
 -11  -9   3         18.69         16.25         8.51 o                         
 -10  -9   3         90.61        107.06        15.87 o                         
  -9  -9   3        475.13        439.45        23.45 o                         
  -8  -9   3        211.69        205.01        15.12 o                         
  -7  -9   3        326.87        340.16        18.54 o                         
  -6  -9   3         43.62         44.17         6.96 o                         
  -5  -9   3          4.14          3.49         5.04 o                         
  -4  -9   3        486.55        456.00        34.18 o                         
  -3  -9   3         75.79         86.49        13.99 o                         
  -2  -9   3        468.92        466.43        55.55 o                         
  -1  -9   3       1032.19       1000.39        29.27 o                         
   0  -9   3          6.58          4.54         4.01 o                         
   1  -9   3        239.49        253.14        13.22 o                         
   2  -9   3        754.44        815.50        23.82 o                         
   3  -9   3       4531.88       4659.74        67.43 o                         
   4  -9   3        217.58        187.60        12.94 o                         
   5  -9   3        177.31        160.68        10.63 o                         
   6  -9   3         80.56         84.26        10.11 o                         
   7  -9   3         45.14         52.40         9.04 o                         
   8  -9   3          2.43          6.14         4.29 o                         
   9  -9   3         49.37         49.82         8.24 o                         
  10  -9   3        444.05        434.54        30.08 o                         
  11  -9   3          0.14         -0.21         5.81 o                         
  12  -9   3         10.48          4.84         6.19 o                         
 -13  -8   3        115.05        106.11        17.31 o                         
 -12  -8   3        712.28        796.39        43.89 o                         
 -11  -8   3        669.63        725.51        40.22 o                         
 -10  -8   3        902.51        972.21        44.62 o                         
  -9  -8   3        226.36        244.65        16.77 o                         
  -8  -8   3         14.69         17.97         4.23 o                         
  -7  -8   3        187.37        186.62        13.27 o                         
  -6  -8   3        562.89        554.85        21.67 o                         
  -5  -8   3       1444.19       1426.68        49.02 o                         
  -4  -8   3        483.76        494.67        16.62 o                         
  -3  -8   3       2127.34       2311.38        53.72 o                         
  -2  -8   3       1113.52       1214.67        34.14 o                         
  -1  -8   3        984.11       1050.03        85.60 o                         
   0  -8   3       5419.06       5623.99        68.47 o                         
   1  -8   3       3136.78       3052.58        45.95 o                         
   2  -8   3       3629.63       3548.67        46.92 o                         
   3  -8   3          7.83          8.66         2.49 o                         
   4  -8   3         51.68         45.30         6.47 o                         
   5  -8   3         60.11         69.40         8.57 o                         
   6  -8   3        947.16        932.03        32.68 o                         
   7  -8   3       2948.99       3001.85        57.97 o                         
   8  -8   3       1362.04       1405.42        39.15 o                         
   9  -8   3       1027.19       1068.94        35.70 o                         
  10  -8   3         24.81         18.32         7.34 o                         
  11  -8   3         35.82         21.86        11.45 o                         
  12  -8   3        115.43        112.72        17.01 o                         
 -14  -7   3         26.75         41.36        16.67 o                         
 -13  -7   3        105.35        116.55        17.95 o                         
 -12  -7   3         36.19         53.52        12.01 o                         
 -11  -7   3         32.51         31.72         9.71 o                         
 -10  -7   3          5.96         10.71        11.14 o                         
  -9  -7   3         20.80         29.70         5.99 o                         
  -8  -7   3        435.51        382.56        19.23 o                         
  -7  -7   3        908.10        852.73        28.17 o                         
  -6  -7   3       1385.46       1379.11        51.88 o                         
  -5  -7   3         87.41        101.03        21.87 o                         
  -4  -7   3         53.13         45.02         4.23 o                         
  -3  -7   3         29.19         38.77         5.07 o                         
  -2  -7   3         63.35         53.35         6.33 o                         
  -1  -7   3       3831.05       3760.65        77.70 o                         
   0  -7   3         10.59         25.04         3.49 o                         
   1  -7   3        542.60        591.86        15.97 o                         
   2  -7   3        653.44        644.12        14.73 o                         
   3  -7   3         52.33         39.03         3.93 o                         
   4  -7   3        847.69        899.12        35.44 o                         
   5  -7   3        437.20        486.94        45.88 o                         
   6  -7   3       2093.01       2103.34        43.53 o                         
   7  -7   3         13.70         13.52         4.99 o                         
   8  -7   3        162.63        157.81        12.39 o                         
   9  -7   3          5.94          4.69         5.19 o                         
  10  -7   3         52.21         45.66        10.69 o                         
  11  -7   3         99.97         79.45        19.01 o                         
  12  -7   3         58.71         84.43        18.83 o                         
  13  -7   3         78.56         97.18        21.07 o                         
 -14  -6   3          0.55         10.46         8.23 o                         
 -13  -6   3        229.62        253.47        25.11 o                         
 -12  -6   3         86.72         83.54        14.32 o                         
 -11  -6   3        195.76        187.44        19.57 o                         
 -10  -6   3        256.30        230.90        20.64 o                         
  -9  -6   3          1.20          8.88         4.28 o                         
  -8  -6   3       1793.69       1770.10        45.76 o                         
  -7  -6   3        614.56        583.89        29.94 o                         
  -6  -6   3       3580.64       3472.19        58.52 o                         
  -5  -6   3       1566.88       1563.95        24.57 o                         
  -4  -6   3         24.03         28.60         3.72 o                         
  -3  -6   3         32.41         53.09         4.78 o                         
  -2  -6   3       1708.80       1888.58        44.30 o                         
  -1  -6   3       2022.63       2097.90        65.21 o                         
   0  -6   3       4628.42       4741.92        58.59 o                         
   1  -6   3       9464.24       9747.31        82.01 o                         
   2  -6   3       5616.08       5787.84        65.35 o                         
   3  -6   3         41.06         35.60         3.60 o                         
   4  -6   3        204.65        211.31        11.69 o                         
   5  -6   3        916.92        828.07        23.24 o                         
   6  -6   3        345.24        344.15        15.76 o                         
   7  -6   3       1425.04       1404.42        62.10 o                         
   8  -6   3        176.74        172.73        15.55 o                         
   9  -6   3        109.41         68.17        27.72 o                         
  10  -6   3          7.56         13.09         7.21 o                         
  11  -6   3        198.50        179.25        27.24 o                         
  12  -6   3        211.06        187.75        28.68 o                         
  13  -6   3        178.88        182.86        28.42 o                         
 -14  -5   3        248.84        322.69        28.20 o                         
 -13  -5   3        419.59        447.99        32.24 o                         
 -12  -5   3        328.16        369.03        27.66 o                         
 -11  -5   3        437.49        405.66        37.34 o                         
 -10  -5   3         35.60         51.79         9.38 o                         
  -9  -5   3       1162.98       1232.66        38.25 o                         
  -8  -5   3       2370.29       2304.19        48.45 o                         
  -7  -5   3         56.34         61.91         6.32 o                         
  -6  -5   3        526.92        516.63        16.98 o                         
  -5  -5   3        270.98        241.20         8.49 o                         
  -4  -5   3          7.67         12.07         2.72 o                         
  -3  -5   3       5721.10       6196.79        70.09 o                         
  -2  -5   3       9506.30       9367.69       135.43 o                         
  -1  -5   3      17206.35      17068.90       267.97 o                         
   0  -5   3       2851.21       2723.35        33.67 o                         
   1  -5   3        559.50        608.52        13.73 o                         
   2  -5   3        750.24        790.50        15.44 o                         
   3  -5   3        381.51        401.86        12.67 o                         
   4  -5   3        701.56        683.17        17.88 o                         
   5  -5   3       1766.71       1811.81        35.85 o                         
   6  -5   3       3185.07       3186.10        54.61 o                         
   7  -5   3        302.61        309.22        15.56 o                         
   8  -5   3        713.23        739.41        51.42 o                         
   9  -5   3        220.61        200.56        18.07 o                         
  10  -5   3        553.08        493.67        40.94 o                         
  11  -5   3        172.43        149.80        23.94 o                         
  12  -5   3        154.48        155.08        25.68 o                         
  13  -5   3          8.75          8.99         9.86 o                         
 -15  -4   3          1.66         13.06        13.35 o                         
 -14  -4   3          5.59         27.00        10.07 o                         
 -13  -4   3        156.43        189.38        29.98 o                         
 -12  -4   3         10.71         17.18        11.25 o                         
 -11  -4   3          6.63         21.11        11.39 o                         
 -10  -4   3         33.83         35.32         7.86 o                         
  -9  -4   3        159.47        156.35        14.74 o                         
  -8  -4   3          0.38          6.24         4.90 o                         
  -7  -4   3        532.91        498.38        20.99 o                         
  -6  -4   3       1274.48       1223.78        25.19 o                         
  -5  -4   3          1.97          7.59         1.75 o                         
  -4  -4   3        231.43        193.15        12.42 o                         
  -3  -4   3       1442.61       1389.95        21.07 o                         
  -2  -4   3          8.00         20.19         2.83 o                         
  -1  -4   3       8694.97       9214.10       102.12 o                         
   0  -4   3       3728.58       3653.01        42.45 o                         
   1  -4   3        832.20        752.85        16.09 o                         
   2  -4   3         11.83         15.86         2.83 o                         
   3  -4   3       2011.21       2131.13        29.09 o                         
   4  -4   3        132.82        118.43         6.94 o                         
   5  -4   3         92.39        109.35         7.88 o                         
   6  -4   3       1769.06       1625.20        36.14 o                         
   7  -4   3        111.87        114.94         9.43 o                         
   8  -4   3          5.78          4.36         4.44 o                         
   9  -4   3         24.86         19.83        10.40 o                         
  10  -4   3         62.74         52.34        15.17 o                         
  11  -4   3        200.73        178.95        26.21 o                         
  12  -4   3         87.10         97.83        20.39 o                         
  13  -4   3         25.04         10.21         9.78 o                         
 -15  -3   3        230.45        302.67        38.02 o                         
 -14  -3   3        211.10        250.74        34.01 o                         
 -13  -3   3        105.95        106.38        22.01 o                         
 -12  -3   3          0.79         14.39         8.99 o                         
 -11  -3   3         54.85         48.00        14.71 o                         
 -10  -3   3        360.10        358.82        22.54 o                         
  -9  -3   3       5138.32       5155.08       101.18 o                         
  -8  -3   3       2661.92       2615.87        55.69 o                         
  -7  -3   3       4094.84       4084.77        56.46 o                         
  -6  -3   3        236.78        217.98         7.04 o                         
  -5  -3   3        118.71        133.51         5.05 o                         
  -4  -3   3       1071.11       1049.76        22.59 o                         
  -3  -3   3       1251.01       1104.07        19.05 o                         
  -2  -3   3      10967.08      11232.29       114.20 o                         
  -1  -3   3       5874.36       6256.41        63.59 o                         
   0  -3   3       5897.73       6203.41        76.81 o                         
   1  -3   3       2265.98       2463.38        26.44 o                         
   2  -3   3       3749.79       4234.58        44.39 o                         
   3  -3   3       6069.23       6046.05        59.95 o                         
   4  -3   3       3203.37       3304.25        39.20 o                         
   5  -3   3       4204.61       4258.85        56.61 o                         
   6  -3   3        424.38        441.40        16.89 o                         
   7  -3   3         55.27         48.49         6.49 o                         
   8  -3   3        245.94        221.74        23.93 o                         
   9  -3   3        252.30        248.35        27.15 o                         
  10  -3   3       1013.77        933.48        56.67 o                         
  11  -3   3        901.04        780.94        54.38 o                         
  12  -3   3         94.66         78.71        19.56 o                         
  13  -3   3         46.52         68.83        16.85 o                         
 -15  -2   3         34.05         63.15        19.99 o                         
 -14  -2   3         35.90         44.83        16.63 o                         
 -13  -2   3          1.16          9.10         9.51 o                         
 -12  -2   3        367.52        373.20        38.04 o                         
 -11  -2   3       1042.13       1194.13        66.92 o                         
 -10  -2   3       1852.33       1894.97        55.45 o                         
  -9  -2   3        159.05        146.03        13.76 o                         
  -8  -2   3         70.79         89.69        10.52 o                         
  -7  -2   3       1179.19       1159.36        30.25 o                         
  -6  -2   3        866.46        836.02        18.01 o                         
  -5  -2   3        846.64        745.05        22.72 o                         
  -4  -2   3       7771.88       7883.29       157.79 o                         
  -3  -2   3       3926.10       3938.50        44.93 o                         
  -2  -2   3      11006.95      11850.54        99.45 o                         
  -1  -2   3        146.37        163.50         4.92 o                         
   0  -2   3       3541.43       4001.79        39.34 o                         
   1  -2   3        383.37        518.21        11.87 o                         
   2  -2   3       2083.19       2082.53        42.63 o                         
   3  -2   3       1847.57       1885.84        24.66 o                         
   4  -2   3        576.60        572.15        11.51 o                         
   5  -2   3          4.96          8.59         1.89 o                         
   6  -2   3         44.04         51.20         5.49 o                         
   7  -2   3       2878.86       2737.93       128.12 o                         
   8  -2   3       1290.32       1264.47        43.76 o                         
   9  -2   3        703.42        661.64        35.23 o                         
  10  -2   3         80.17         90.18        13.33 o                         
  11  -2   3        115.94         62.04        10.90 o                         
  12  -2   3         15.43         19.89         9.00 o                         
  13  -2   3         22.60          8.70         9.81 o                         
 -15  -1   3        130.34        159.47        37.16 o                         
 -14  -1   3        148.73        155.52        26.97 o                         
 -13  -1   3          7.75          8.14        11.22 o                         
 -12  -1   3          9.57          1.47         8.34 o                         
 -11  -1   3         21.70         14.94         8.44 o                         
 -10  -1   3        955.06        975.99        38.05 o                         
  -9  -1   3       1735.59       1967.54        45.04 o                         
  -8  -1   3        872.36        876.79        27.99 o                         
  -7  -1   3        165.71        152.90        10.44 o                         
  -6  -1   3        335.91        339.73        10.94 o                         
  -5  -1   3          5.80          7.18         2.01 o                         
  -4  -1   3       4273.43       4585.30        58.07 o                         
  -3  -1   3       3140.15       3126.66        33.11 o                         
  -2  -1   3      17952.52      18066.09       196.17 o                         
  -1  -1   3       2767.21       2804.89        30.54 o                         
   0  -1   3       2199.98       2495.50        27.12 o                         
   1  -1   3        890.09        987.02        32.44 o                         
   2  -1   3         12.75         14.41         2.03 o                         
   3  -1   3       5265.74       5323.55        51.27 o                         
   4  -1   3        955.02        967.29        16.45 o                         
   5  -1   3        336.24        353.75         9.72 o                         
   6  -1   3         64.31         76.39         6.66 o                         
   7  -1   3          6.06         22.47         6.96 o                         
   8  -1   3        421.57        414.23        31.41 o                         
   9  -1   3        896.52        772.65        34.50 o                         
  10  -1   3       1444.82       1370.32        49.24 o                         
  11  -1   3        254.43        257.89        21.72 o                         
  12  -1   3         42.54         56.17        11.52 o                         
  13  -1   3          1.38          9.44         6.38 o                         
 -15   0   3         81.79        121.32        17.16 o                         
 -14   0   3         15.31         47.22        17.46 o                         
 -13   0   3         16.73          4.53         9.43 o                         
 -12   0   3        603.45        627.89        48.47 o                         
 -11   0   3        659.48        682.91        38.89 o                         
 -10   0   3       2803.81       2884.47        58.84 o                         
  -9   0   3       1051.25       1039.16        31.19 o                         
  -8   0   3        161.84        171.96        10.44 o                         
  -7   0   3       1529.71       1597.66        34.27 o                         
  -6   0   3        407.23        389.45        11.29 o                         
  -5   0   3       5316.65       5509.05        69.51 o                         
  -4   0   3       5211.99       5371.14        85.65 o                         
  -3   0   3       3460.86       3431.31        57.77 o                         
  -2   0   3         90.51        101.73         4.44 o                         
  -1   0   3        225.52        293.28         7.20 o                         
   0   0   3      18256.23      19577.72       204.03 o                         
   1   0   3      12784.29      12973.24       138.70 o                         
   2   0   3      15461.84      15846.01       146.85 o                         
   3   0   3       2619.25       2691.22        37.12 o                         
   4   0   3         46.85         63.23         2.98 o                         
   5   0   3        137.62        153.00         7.53 o                         
   6   0   3        505.60        487.04        15.78 o                         
   7   0   3        941.52        961.37        67.32 o                         
   8   0   3       1185.62       1213.76        41.56 o                         
   9   0   3       1068.02       1044.64        40.36 o                         
  10   0   3        100.78         99.26        13.33 o                         
  11   0   3          1.60          5.43         5.06 o                         
  12   0   3         96.99        116.41        12.97 o                         
  13   0   3         21.84         22.72         7.26 o                         
 -15   1   3          5.64         20.51         9.00 o                         
 -14   1   3          0.47          5.48         6.07 o                         
 -13   1   3        805.96        851.87        42.17 o                         
 -12   1   3        258.93        225.34        20.78 o                         
 -11   1   3         46.19         44.47        10.31 o                         
 -10   1   3         93.23        115.26         9.27 o                         
  -9   1   3        542.46        538.90        21.42 o                         
  -8   1   3        296.21        319.21        15.27 o                         
  -7   1   3        179.30        189.73         8.35 o                         
  -6   1   3        365.94        369.28        13.57 o                         
  -5   1   3        206.65        174.06        11.46 o                         
  -4   1   3        526.28        497.34        17.68 o                         
  -3   1   3       1523.05       1863.19        29.04 o                         
  -2   1   3        490.72        553.45        10.21 o                         
  -1   1   3       4238.25       4609.74        53.72 o                         
   0   1   3        663.16        704.05        19.01 o                         
   1   1   3         63.25         79.25         3.18 o                         
   2   1   3       5413.36       5631.65        55.23 o                         
   3   1   3       6420.11       6558.90        56.41 o                         
   4   1   3         53.89         73.82         3.76 o                         
   5   1   3         53.87         48.11         3.77 o                         
   6   1   3       3169.69       3112.82       234.09 o                         
   7   1   3        942.07        886.71        33.32 o                         
   8   1   3         74.12         62.33         8.07 o                         
   9   1   3         62.19         54.55         8.04 o                         
  10   1   3        395.97        373.35        20.78 o                         
  11   1   3         14.28         17.51         5.47 o                         
  12   1   3         14.41          3.47         5.78 o                         
  13   1   3          0.70         -0.59         4.82 o                         
 -15   2   3         11.23         15.95        11.37 o                         
 -14   2   3         13.93         18.34         6.63 o                         
 -13   2   3        279.44        300.81        20.06 o                         
 -12   2   3        817.94        767.23        38.72 o                         
 -11   2   3        872.47        907.74        40.49 o                         
 -10   2   3       1264.41       1271.87        36.15 o                         
  -9   2   3        180.49        155.84        15.61 o                         
  -8   2   3         39.32         38.08         5.53 o                         
  -7   2   3       1111.82       1046.48        34.60 o                         
  -6   2   3       1821.39       1747.06        43.33 o                         
  -5   2   3      10002.68      10262.92       147.22 o                         
  -4   2   3        655.64        578.95        14.84 o                         
  -3   2   3       2249.39       2595.79        39.95 o                         
  -2   2   3       1048.19       1322.07        26.25 o                         
  -1   2   3       9035.37       9703.12        91.06 o                         
   0   2   3      15038.48      15536.69       165.36 o                         
   1   2   3       8071.88       7776.27        63.41 o                         
   2   2   3       4702.70       4636.09        47.94 o                         
   3   2   3        534.56        581.12        14.71 o                         
   4   2   3        197.31        183.56         7.23 o                         
   5   2   3          7.20         19.34         3.43 o                         
   6   2   3        553.98        515.62        25.15 o                         
   7   2   3       3206.89       3319.64        75.85 o                         
   8   2   3       2182.12       2203.92        68.37 o                         
   9   2   3        592.86        649.14        26.35 o                         
  10   2   3         21.11         33.40         6.71 o                         
  11   2   3         60.09         80.58        12.78 o                         
  12   2   3         46.84         52.67         8.81 o                         
  13   2   3        116.22        120.31        16.87 o                         
 -15   3   3         61.89         50.95        15.71 o                         
 -14   3   3        106.88        135.33        17.34 o                         
 -13   3   3        208.94        186.02        15.89 o                         
 -12   3   3         95.38        101.00         9.64 o                         
 -11   3   3         79.85         74.35         9.42 o                         
 -10   3   3          0.94          0.83         5.35 o                         
  -9   3   3       1221.13       1119.20        34.53 o                         
  -8   3   3       2374.66       2382.09        59.51 o                         
  -7   3   3        908.10        879.63        31.20 o                         
  -6   3   3       2354.18       2355.56        51.48 o                         
  -5   3   3        212.16        206.07        11.65 o                         
  -4   3   3        149.11        140.43        13.83 o                         
  -3   3   3        124.51        157.33         7.64 o                         
  -2   3   3       2794.29       2940.14        36.80 o                         
  -1   3   3      10113.47      10473.18        99.87 o                         
   0   3   3       7621.19       7535.01        75.42 o                         
   1   3   3       1790.16       1771.07        31.19 o                         
   2   3   3        236.91        264.34         8.22 o                         
   3   3   3         62.94         66.81         4.35 o                         
   4   3   3       1947.55       2025.20        41.23 o                         
   5   3   3        969.02        953.31        33.64 o                         
   6   3   3       2197.59       2203.86        42.78 o                         
   7   3   3         39.30         30.33        14.60 o                         
   8   3   3         26.41         28.70         6.89 o                         
   9   3   3         17.12         17.39         4.62 o                         
  10   3   3         26.90         30.55         9.29 o                         
  11   3   3        419.93        433.24        32.21 o                         
  12   3   3          4.92          9.80         7.65 o                         
  13   3   3        130.80        176.69        19.86 o                         
 -15   4   3          0.11          1.14        11.72 o                         
 -14   4   3         30.81         18.79        13.85 o                         
 -13   4   3         60.73         58.83        20.90 o                         
 -12   4   3         33.22         23.77         6.13 o                         
 -11   4   3         55.10         56.59         8.01 o                         
 -10   4   3         92.58         86.14         9.61 o                         
  -9   4   3         54.14         48.32         6.40 o                         
  -8   4   3       1596.04       1542.27        67.10 o                         
  -7   4   3       2068.39       2029.36        73.93 o                         
  -6   4   3       6737.51       6791.23       107.67 o                         
  -5   4   3          9.65          9.79         3.98 o                         
  -4   4   3        434.14        426.71        12.54 o                         
  -3   4   3        756.26        678.88        15.04 o                         
  -2   4   3       1697.21       1740.87        30.42 o                         
  -1   4   3       2022.55       2037.08        33.97 o                         
   0   4   3       3206.59       3106.13        58.04 o                         
   1   4   3       7210.38       7344.54       104.83 o                         
   2   4   3       2905.63       2820.27        37.37 o                         
   3   4   3         86.18        113.88         5.98 o                         
   4   4   3        347.82        352.75        14.03 o                         
   5   4   3        228.60        234.90        12.19 o                         
   6   4   3        367.29        356.71        15.93 o                         
   7   4   3        557.77        552.43        27.99 o                         
   8   4   3         29.03         26.38         6.18 o                         
   9   4   3         87.32         85.04         9.82 o                         
  10   4   3          1.29          2.99         4.13 o                         
  11   4   3        167.80        167.58        20.23 o                         
  12   4   3        273.43        322.93        25.96 o                         
  13   4   3         84.04         66.11        19.20 o                         
 -15   5   3         98.92         68.26        20.72 o                         
 -14   5   3        476.24        446.95        38.46 o                         
 -13   5   3        177.36        151.47        17.96 o                         
 -12   5   3        159.49        158.18        15.04 o                         
 -11   5   3        392.68        355.77        19.62 o                         
 -10   5   3        203.83        205.82        14.00 o                         
  -9   5   3       1002.02        991.91        36.77 o                         
  -8   5   3       1701.04       1611.96        44.78 o                         
  -7   5   3       1022.80        981.50        24.97 o                         
  -6   5   3        926.35        904.25        22.20 o                         
  -5   5   3        223.86        203.96         8.99 o                         
  -4   5   3       1958.73       2083.68        25.31 o                         
  -3   5   3       1862.86       1898.51        27.47 o                         
  -2   5   3       9900.60      10094.54       245.68 o                         
  -1   5   3      29314.66      29989.57       369.68 o                         
   0   5   3        427.66        572.98        12.97 o                         
   1   5   3       1114.27       1147.38        24.78 o                         
   2   5   3         28.33         41.93         7.35 o                         
   3   5   3        601.80        544.26        14.65 o                         
   4   5   3        711.91        635.45        24.28 o                         
   5   5   3       1742.45       1646.34        36.21 o                         
   6   5   3        839.95        805.36        30.86 o                         
   7   5   3         82.20         94.22        11.60 o                         
   8   5   3        688.52        682.97        33.25 o                         
   9   5   3        228.42        254.86        21.25 o                         
  10   5   3        385.74        446.13        23.45 o                         
  11   5   3        267.68        309.58        24.62 o                         
  12   5   3         99.00        101.42        19.56 o                         
 -15   6   3          2.37         -9.63        10.67 o                         
 -14   6   3         10.12         -0.82        10.77 o                         
 -13   6   3        327.02        391.13        29.78 o                         
 -12   6   3         15.87         11.91         7.87 o                         
 -11   6   3         61.31         52.93         9.58 o                         
 -10   6   3        754.48        701.89        32.50 o                         
  -9   6   3        545.83        545.16        38.82 o                         
  -8   6   3        119.58        131.50        12.16 o                         
  -7   6   3          1.98         10.99         3.39 o                         
  -6   6   3        409.99        370.97        13.46 o                         
  -5   6   3          3.96          6.08         3.10 o                         
  -4   6   3        946.62        948.36        19.23 o                         
  -3   6   3        697.17        599.06        14.31 o                         
  -2   6   3        354.23        305.64        16.79 o                         
  -1   6   3        248.27        263.57        21.89 o                         
   0   6   3         43.44         48.71         4.70 o                         
   1   6   3        100.42        101.86         6.48 o                         
   2   6   3        825.32        826.36        25.78 o                         
   3   6   3        941.80        966.77        21.65 o                         
   4   6   3         26.37         43.26         7.06 o                         
   5   6   3         33.25         15.16         4.15 o                         
   6   6   3        444.82        403.77        18.44 o                         
   7   6   3         23.00         23.06         4.83 o                         
   8   6   3         66.59         73.84        11.25 o                         
   9   6   3        118.83        130.52        15.25 o                         
  10   6   3         46.35         53.50         9.92 o                         
  11   6   3         81.70         96.04        27.69 o                         
  12   6   3          2.22          3.05         6.19 o                         
 -14   7   3         54.22         37.61        14.36 o                         
 -13   7   3         19.76         25.08         9.47 o                         
 -12   7   3         14.57         11.80        15.43 o                         
 -11   7   3         54.60         59.60        11.69 o                         
 -10   7   3        242.58        251.31        30.31 o                         
  -9   7   3       2320.92       2398.49        94.30 o                         
  -8   7   3       2923.93       2823.48        65.38 o                         
  -7   7   3       1816.49       1787.89        47.03 o                         
  -6   7   3          2.73          7.07         3.69 o                         
  -5   7   3         76.52         69.03         5.80 o                         
  -4   7   3        265.58        283.21        10.46 o                         
  -3   7   3        539.88        519.34        14.10 o                         
  -2   7   3       3565.75       3636.31        94.25 o                         
  -1   7   3        314.24        285.22        17.17 o                         
   0   7   3        831.53        820.62        24.34 o                         
   1   7   3       1280.44       1191.93        26.85 o                         
   2   7   3        687.85        649.80        20.16 o                         
   3   7   3       2987.51       3054.04        45.35 o                         
   4   7   3        475.02        479.05        16.42 o                         
   5   7   3        550.64        563.74        20.81 o                         
   6   7   3         12.88         20.01         4.12 o                         
   7   7   3         37.37         31.40         5.19 o                         
   8   7   3        113.50        105.95        11.70 o                         
   9   7   3        151.00        144.37        16.64 o                         
  10   7   3        816.86        881.28        46.80 o                         
  11   7   3        182.46        210.17        17.66 o                         
 -14   8   3          7.31        -13.73        13.73 o                         
 -13   8   3        122.61        164.65        20.54 o                         
 -12   8   3        324.56        348.25        56.99 o                         
 -11   8   3        327.79        299.96        36.82 o                         
 -10   8   3       1166.60       1203.64        69.52 o                         
  -9   8   3         27.17         17.25        10.27 o                         
  -8   8   3         34.96         30.65         6.56 o                         
  -7   8   3         91.95         98.64        11.00 o                         
  -6   8   3          3.16          8.56         3.75 o                         
  -5   8   3       1331.97       1317.79        28.70 o                         
  -4   8   3       2441.79       2457.20        41.51 o                         
  -3   8   3       3216.52       3289.55        62.00 o                         
  -2   8   3        881.55        900.14        40.86 o                         
  -1   8   3          2.04          9.36         5.28 o                         
   0   8   3       2280.23       2269.06        72.83 o                         
   1   8   3         11.91         19.08         5.18 o                         
   2   8   3       1627.00       1596.92        35.20 o                         
   3   8   3        223.02        230.70        11.25 o                         
   4   8   3         34.15         23.75         5.67 o                         
   5   8   3          1.78          0.17         3.11 o                         
   6   8   3         39.81         30.04         5.07 o                         
   7   8   3        954.15        977.89        29.18 o                         
   8   8   3        463.92        500.60        25.54 o                         
   9   8   3        391.62        423.88        30.31 o                         
  10   8   3         46.31         44.65        11.57 o                         
  11   8   3         18.28          3.92         8.59 o                         
 -14   9   3         87.19         92.99        23.37 o                         
 -13   9   3          4.21         -4.57         7.51 o                         
 -12   9   3         17.80         15.23        16.78 o                         
 -11   9   3          4.92         10.00        10.78 o                         
 -10   9   3         66.25         73.00        17.45 o                         
  -9   9   3        442.45        465.20        40.02 o                         
  -8   9   3          1.18         -3.98         6.28 o                         
  -7   9   3          0.57          0.47         4.07 o                         
  -6   9   3        111.18         92.03        10.63 o                         
  -5   9   3         17.92         30.30         4.76 o                         
  -4   9   3        927.06        926.58        23.81 o                         
  -3   9   3        242.26        249.27        13.59 o                         
  -2   9   3        552.44        532.45        32.57 o                         
  -1   9   3        248.45        230.53        21.46 o                         
   0   9   3        103.24        110.89        12.63 o                         
   1   9   3        523.16        516.12        34.28 o                         
   2   9   3        417.88        395.64        17.36 o                         
   3   9   3        745.85        672.72        23.87 o                         
   4   9   3        114.38        111.33         8.78 o                         
   5   9   3         33.00         27.72         5.16 o                         
   6   9   3        145.07        167.92        11.81 o                         
   7   9   3         18.45         15.33         4.53 o                         
   8   9   3          6.53          0.61         6.30 o                         
   9   9   3        106.82        115.61        26.94 o                         
  10   9   3        197.09        203.89        33.37 o                         
 -13  10   3         33.47         23.17        13.15 o                         
 -12  10   3        138.37        137.82        26.20 o                         
 -11  10   3        329.36        364.39        41.47 o                         
 -10  10   3        622.10        705.89        53.86 o                         
  -9  10   3        212.57        245.35        30.14 o                         
  -8  10   3        952.34        935.39        38.57 o                         
  -7  10   3        137.06        129.78        13.54 o                         
  -6  10   3        543.06        536.92        25.65 o                         
  -5  10   3       1455.91       1403.02        42.68 o                         
  -4  10   3         79.82         68.99         9.17 o                         
  -3  10   3        282.20        276.74        15.23 o                         
  -2  10   3          1.77         -3.41         6.44 o                         
  -1  10   3        259.11        272.91        24.83 o                         
   0  10   3       1316.92       1244.52        56.33 o                         
   1  10   3       2494.13       2485.56        86.63 o                         
   2  10   3       2066.73       2146.90        81.00 o                         
   3  10   3         19.13         23.50         5.96 o                         
   4  10   3         31.48         44.91         6.17 o                         
   5  10   3         11.89         12.15         4.61 o                         
   6  10   3         12.87         16.42         4.60 o                         
   7  10   3        751.99        745.52        28.52 o                         
   8  10   3        177.84        202.29        21.21 o                         
   9  10   3        174.95        218.61        33.45 o                         
 -12  11   3         25.16         26.08         9.86 o                         
 -11  11   3         43.94         64.46        19.61 o                         
 -10  11   3         53.05         67.66        19.56 o                         
  -9  11   3          1.55         26.50        11.80 o                         
  -8  11   3         47.83         31.14         7.86 o                         
  -7  11   3          6.70          7.66         5.59 o                         
  -6  11   3        667.02        648.80        29.77 o                         
  -5  11   3         27.86         27.16         6.60 o                         
  -4  11   3         74.61         69.14         9.38 o                         
  -3  11   3        122.60        120.89        16.76 o                         
  -2  11   3        373.34        376.18        30.49 o                         
  -1  11   3       1198.13       1216.09        57.53 o                         
   0  11   3         59.30         63.20        14.11 o                         
   1  11   3          8.45          9.76         9.50 o                         
   2  11   3        304.40        259.48        27.66 o                         
   3  11   3        223.33        211.50        26.11 o                         
   4  11   3          3.99         12.49         5.05 o                         
   5  11   3        131.32        127.87        10.89 o                         
   6  11   3        244.51        254.46        15.60 o                         
   7  11   3        100.27        100.18        12.18 o                         
   8  11   3         43.75         55.14        17.01 o                         
   9  11   3         20.38          9.47        11.79 o                         
 -12  12   3        139.42        149.89        28.86 o                         
 -11  12   3         84.51         76.49        20.65 o                         
 -10  12   3         97.49        117.59        24.47 o                         
  -9  12   3          3.73         -2.30         8.39 o                         
  -8  12   3          0.86          3.87         5.97 o                         
  -7  12   3        144.26        158.15        16.08 o                         
  -6  12   3        323.98        310.53        21.51 o                         
  -5  12   3        839.49        831.10        34.69 o                         
  -4  12   3         16.17         19.18         5.75 o                         
  -3  12   3         63.61         40.26        11.66 o                         
  -2  12   3         27.80         22.96         8.93 o                         
  -1  12   3        128.80        132.87        20.59 o                         
   0  12   3        414.51        376.88        33.09 o                         
   1  12   3        695.84        730.30        47.47 o                         
   2  12   3        106.00         95.01        18.68 o                         
   3  12   3          8.67          8.26         8.58 o                         
   4  12   3         36.58         22.29         7.55 o                         
   5  12   3          3.85          2.46         7.40 o                         
   6  12   3        349.96        331.30        26.23 o                         
   7  12   3         78.73         73.63        13.66 o                         
   8  12   3        139.91        163.47        29.52 o                         
 -11  13   3         67.49         92.79        22.54 o                         
 -10  13   3         49.75         83.06        20.88 o                         
  -9  13   3        331.77        343.65        38.09 o                         
  -8  13   3        331.62        362.51        37.95 o                         
  -7  13   3        944.37        925.15        50.97 o                         
  -6  13   3          3.86          8.28         6.09 o                         
  -5  13   3          0.25          2.33         4.66 o                         
  -4  13   3         68.25         79.69        18.13 o                         
  -3  13   3         14.95          6.19         5.90 o                         
  -2  13   3        620.05        642.80        44.11 o                         
  -1  13   3        605.40        662.83        45.37 o                         
   0  13   3        254.77        307.07        31.77 o                         
   1  13   3        194.27        169.11        24.49 o                         
   2  13   3         29.95         31.19        11.93 o                         
   3  13   3         52.67         46.46        17.63 o                         
   4  13   3         41.94         34.70        12.79 o                         
   5  13   3        122.50        100.96        20.46 o                         
   6  13   3        168.78        149.27        25.16 o                         
   7  13   3          0.06         -1.12         8.75 o                         
 -10  14   3         12.42         17.71        13.53 o                         
  -9  14   3          0.31         27.31        14.20 o                         
  -8  14   3         33.66         29.63        13.32 o                         
  -7  14   3         67.67         77.53        12.48 o                         
  -6  14   3        157.56        151.44        18.78 o                         
  -5  14   3         14.94         13.41        11.94 o                         
  -4  14   3         80.10         84.25        12.01 o                         
  -3  14   3        112.34        105.70        13.70 o                         
  -2  14   3        194.03        188.48        25.14 o                         
  -1  14   3         90.76         95.52        20.09 o                         
   0  14   3        106.63        104.91        20.90 o                         
   1  14   3        182.35        189.85        26.05 o                         
   2  14   3          4.11         -3.16        10.78 o                         
   3  14   3          0.79         -5.43        10.98 o                         
   4  14   3          3.23        -11.08        11.08 o                         
   5  14   3          0.07        -11.08        13.93 o                         
   6  14   3         24.74         10.26         8.09 o                         
  -8  15   3        154.34        196.58        30.25 o                         
  -7  15   3         14.06         27.09         8.39 o                         
  -6  15   3         67.30         57.19        10.90 o                         
  -5  15   3         24.54         17.91         7.88 o                         
  -4  15   3         99.13         69.51        18.06 o                         
  -3  15   3        166.26        130.40        15.53 o                         
  -2  15   3        395.24        416.84        38.74 o                         
  -1  15   3        218.09        232.83        29.45 o                         
   0  15   3         50.82         43.09        14.94 o                         
   1  15   3         31.67         32.60        12.55 o                         
   2  15   3          5.76         -5.11        10.28 o                         
   3  15   3        127.59        127.81        23.11 o                         
   4  15   3         72.83         75.35        19.23 o                         
   5  15   3        117.08         91.28        20.95 o                         
  -7  16   3         19.82          8.13         8.25 o                         
  -6  16   3          5.81          5.63         8.69 o                         
  -5  16   3         39.50         17.87         7.76 o                         
  -4  16   3         32.47         23.16        20.60 o                         
  -3  16   3         79.65        111.67        19.08 o                         
  -2  16   3          1.44          3.15         5.47 o                         
  -1  16   3          3.65         -1.09         9.12 o                         
   0  16   3         62.44         79.55        20.07 o                         
   1  16   3         28.11         33.81        14.14 o                         
   2  16   3        106.88        162.77        27.43 o                         
  -4  17   3          1.65          8.02        12.13 o                         
  -3  17   3         12.35         22.84        19.00 o                         
  -2  17   3         30.97         26.51         9.49 o                         
  -1  17   3         21.88          3.26         7.05 o                         
  -2 -18   4         67.42         92.40        22.06 o                         
  -1 -18   4         14.69          2.70        10.22 o                         
   0 -18   4         33.38         39.28        15.78 o                         
   1 -18   4         88.31         63.39        16.50 o                         
   2 -18   4        146.79        230.51        30.26 o                         
  -5 -17   4        158.87        151.19        28.04 o                         
  -4 -17   4        106.72        126.92        24.95 o                         
  -3 -17   4         87.57        105.04        23.03 o                         
  -2 -17   4          0.09          6.35         8.03 o                         
  -1 -17   4        100.42        120.59        15.59 o                         
   0 -17   4         34.02         57.00        10.86 o                         
   1 -17   4        101.54        124.47        21.93 o                         
   2 -17   4        140.60        154.11        24.22 o                         
   3 -17   4          6.01          5.09         9.29 o                         
   4 -17   4         24.91          4.74         7.96 o                         
   5 -17   4         29.67         20.64        16.74 o                         
  -7 -16   4          0.16         17.27        14.63 o                         
  -6 -16   4          4.31          6.14        15.09 o                         
  -5 -16   4        165.90        175.34        29.76 o                         
  -4 -16   4        177.21        193.52        29.44 o                         
  -3 -16   4        154.46        143.59        25.22 o                         
  -2 -16   4          6.23         18.98         8.46 o                         
  -1 -16   4          7.88          9.11         9.02 o                         
   0 -16   4         13.02         14.44         6.25 o                         
   1 -16   4         16.92          3.36         8.58 o                         
   2 -16   4         91.70        122.98        20.80 o                         
   3 -16   4         54.08         79.53        17.72 o                         
   4 -16   4          3.93          3.27         7.02 o                         
   5 -16   4         24.67         24.61         8.25 o                         
   6 -16   4          0.18          7.28         7.10 o                         
   7 -16   4         62.24         49.57        15.93 o                         
  -8 -15   4        144.25        181.51        45.29 o                         
  -7 -15   4        100.01        118.83        27.60 o                         
  -6 -15   4        589.38        705.30       104.78 o                         
  -5 -15   4         71.18         84.67        19.63 o                         
  -4 -15   4        137.05        137.37        24.91 o                         
  -3 -15   4          1.53          8.92         8.25 o                         
  -2 -15   4         11.47         17.48        10.17 o                         
  -1 -15   4        333.73        342.07        33.77 o                         
   0 -15   4        527.29        530.97        28.34 o                         
   1 -15   4        756.13        763.53        33.77 o                         
   2 -15   4        611.31        613.41        43.79 o                         
   3 -15   4         78.70        112.66        19.30 o                         
   4 -15   4        110.91        117.63        19.97 o                         
   5 -15   4          6.61         13.56         6.37 o                         
   6 -15   4         99.18        110.67        21.22 o                         
   7 -15   4        221.65        240.56        23.14 o                         
   8 -15   4         57.04         48.66        11.34 o                         
  -9 -14   4         37.71         30.71        10.63 o                         
  -8 -14   4         14.48         22.74         9.92 o                         
  -7 -14   4        130.89        112.01        16.60 o                         
  -6 -14   4         16.69          5.35         9.79 o                         
  -5 -14   4         11.87          2.87         8.07 o                         
  -4 -14   4          1.55          0.90         7.66 o                         
  -3 -14   4        114.32        125.48        21.91 o                         
  -2 -14   4        137.52        139.31        21.93 o                         
  -1 -14   4        467.84        448.77        36.76 o                         
   0 -14   4         14.84         15.33         8.97 o                         
   1 -14   4         21.09         12.29         4.87 o                         
   2 -14   4         60.13         69.64        14.34 o                         
   3 -14   4         15.81         14.76         8.48 o                         
   4 -14   4         68.92         43.74        12.98 o                         
   5 -14   4        259.82        246.77        20.72 o                         
   6 -14   4         84.65        106.71        20.38 o                         
   7 -14   4          0.07         -5.06         5.94 o                         
   8 -14   4         36.44         32.45        10.03 o                         
 -10 -13   4          1.17          5.99         7.48 o                         
  -9 -13   4          0.01         -6.49         6.49 o                         
  -8 -13   4         53.62         46.93         8.48 o                         
  -7 -13   4        239.68        261.39        23.84 o                         
  -6 -13   4        789.99        748.08        39.94 o                         
  -5 -13   4        229.59        199.08        19.92 o                         
  -4 -13   4        293.32        244.84        29.36 o                         
  -3 -13   4        130.40        114.14        19.73 o                         
  -2 -13   4         96.03         76.22        16.08 o                         
  -1 -13   4        256.87        255.62        26.57 o                         
   0 -13   4        296.84        282.62        26.71 o                         
   1 -13   4        501.52        536.02        25.54 o                         
   2 -13   4         34.88         28.61        10.01 o                         
   3 -13   4         13.90         18.00         6.23 o                         
   4 -13   4        172.34        190.63        23.67 o                         
   5 -13   4        321.46        316.62        22.97 o                         
   6 -13   4        784.48        842.82        53.97 o                         
   7 -13   4        323.72        345.49        26.36 o                         
   8 -13   4         17.09          3.68        12.30 o                         
   9 -13   4          7.95         12.29        11.85 o                         
 -11 -12   4          0.87         11.20        12.93 o                         
 -10 -12   4         92.27         92.46        22.38 o                         
  -9 -12   4        448.02        458.73        32.23 o                         
  -8 -12   4        691.93        792.36       104.93 o                         
  -7 -12   4        592.69        628.30        35.65 o                         
  -6 -12   4         14.12         27.93        11.82 o                         
  -5 -12   4         18.21          0.02         9.14 o                         
  -4 -12   4         32.15         44.59        13.03 o                         
  -3 -12   4        168.57        131.28        14.55 o                         
  -2 -12   4       1495.61       1370.34        63.22 o                         
  -1 -12   4        518.03        502.69        35.79 o                         
   0 -12   4        308.95        366.45        28.73 o                         
   1 -12   4        585.34        587.65        25.62 o                         
   2 -12   4        642.18        651.96        21.55 o                         
   3 -12   4        787.75        836.45        47.50 o                         
   4 -12   4        320.05        323.59        19.65 o                         
   5 -12   4        470.99        453.42        20.12 o                         
   6 -12   4          0.31         -1.25         5.05 o                         
   7 -12   4          0.82         -2.51         7.45 o                         
   8 -12   4         16.14         19.26         5.96 o                         
   9 -12   4         29.05         63.07        20.21 o                         
  10 -12   4        459.20        580.96        57.51 o                         
 -12 -11   4          0.46          5.32         8.32 o                         
 -11 -11   4         10.50          3.64         9.46 o                         
 -10 -11   4        108.07        131.55        14.43 o                         
  -9 -11   4         48.95         46.67        10.96 o                         
  -8 -11   4         60.04         59.73        11.67 o                         
  -7 -11   4        261.61        308.68        23.78 o                         
  -6 -11   4         75.99         69.25        16.58 o                         
  -5 -11   4          0.37          2.03         6.06 o                         
  -4 -11   4        188.15        168.99        23.71 o                         
  -3 -11   4        279.06        272.01        28.75 o                         
  -2 -11   4         28.36         30.85        12.12 o                         
  -1 -11   4        510.10        480.61        32.85 o                         
   0 -11   4        100.36         82.25        13.49 o                         
   1 -11   4         94.59         78.72         7.21 o                         
   2 -11   4         87.99         92.15         7.77 o                         
   3 -11   4         49.78         36.54         7.27 o                         
   4 -11   4        308.90        344.94        19.71 o                         
   5 -11   4         44.90         64.02        12.55 o                         
   6 -11   4        156.56        141.14        14.23 o                         
   7 -11   4        106.42        123.37        11.79 o                         
   8 -11   4          1.98         10.14         6.99 o                         
   9 -11   4         16.86          8.97         7.32 o                         
  10 -11   4          4.55         -1.88         5.55 o                         
  11 -11   4        169.85        154.79        19.89 o                         
 -12 -10   4          6.88          3.72         7.24 o                         
 -11 -10   4         27.69         44.87        13.98 o                         
 -10 -10   4        109.82        109.75        12.61 o                         
  -9 -10   4        704.38        719.02        30.98 o                         
  -8 -10   4        378.00        378.28        21.30 o                         
  -7 -10   4        473.62        470.13        60.60 o                         
  -6 -10   4         41.84         51.13        12.92 o                         
  -5 -10   4       1556.18       1378.89        67.11 o                         
  -4 -10   4       1806.21       1659.02        72.28 o                         
  -3 -10   4       1566.14       1335.59       222.68 o                         
  -2 -10   4       2768.92       2730.68        91.95 o                         
  -1 -10   4          3.29          6.23         6.32 o                         
   0 -10   4        221.51        213.62        19.64 o                         
   1 -10   4          8.09          5.69         2.60 o                         
   2 -10   4        523.57        559.46        18.00 o                         
   3 -10   4       1473.36       1580.81        46.83 o                         
   4 -10   4       1818.81       1933.87        49.52 o                         
   5 -10   4       1397.92       1457.76        35.86 o                         
   6 -10   4        187.36        167.30        12.61 o                         
   7 -10   4          5.13          1.91         4.95 o                         
   8 -10   4        322.08        369.03        20.76 o                         
   9 -10   4        374.55        351.60        42.91 o                         
  10 -10   4        350.80        368.59        28.87 o                         
  11 -10   4         69.09         54.68        11.99 o                         
 -13  -9   4          0.12         -3.53         7.21 o                         
 -12  -9   4         16.78         21.67        14.99 o                         
 -11  -9   4        113.32        123.85        16.91 o                         
 -10  -9   4        571.77        586.72        27.88 o                         
  -9  -9   4         93.76         97.96        11.32 o                         
  -8  -9   4        150.33        147.37        12.87 o                         
  -7  -9   4        139.28        145.02        12.11 o                         
  -6  -9   4         18.73         30.24         7.29 o                         
  -5  -9   4        863.37        782.42        47.15 o                         
  -4  -9   4        391.49        343.43        29.77 o                         
  -3  -9   4          1.62          2.64         3.77 o                         
  -2  -9   4        135.18        120.28        13.42 o                         
  -1  -9   4         29.29         47.99         8.46 o                         
   0  -9   4       1816.79       1924.14        36.31 o                         
   1  -9   4       2860.11       2934.25        46.71 o                         
   2  -9   4       2661.80       2682.50        44.12 o                         
   3  -9   4        416.15        406.81        32.47 o                         
   4  -9   4        133.36        149.96        22.08 o                         
   5  -9   4        141.13        141.89        12.69 o                         
   6  -9   4         75.73         61.33         7.43 o                         
   7  -9   4        247.43        260.88        16.20 o                         
   8  -9   4        114.23        126.24        12.23 o                         
   9  -9   4        275.30        279.66        23.51 o                         
  10  -9   4         43.12         30.95         9.92 o                         
  11  -9   4         43.67         51.19        31.39 o                         
  12  -9   4          0.23         -8.26         8.26 o                         
 -13  -8   4         21.51         20.20        10.52 o                         
 -12  -8   4         24.15         16.06        15.24 o                         
 -11  -8   4         59.31         45.78        11.46 o                         
 -10  -8   4        945.12        964.07        35.19 o                         
  -9  -8   4        349.40        364.65        20.29 o                         
  -8  -8   4        147.57        136.57        11.75 o                         
  -7  -8   4        183.13        168.98        12.58 o                         
  -6  -8   4         52.88         54.97         7.06 o                         
  -5  -8   4        508.44        467.26        22.08 o                         
  -4  -8   4        751.03        665.66        19.83 o                         
  -3  -8   4       1220.19       1137.15        33.25 o                         
  -2  -8   4         71.95         67.34         9.79 o                         
  -1  -8   4         70.82        121.95        39.13 o                         
   0  -8   4          7.41         13.87         3.15 o                         
   1  -8   4         97.35        122.86         6.82 o                         
   2  -8   4       2711.22       2891.51        41.20 o                         
   3  -8   4       4805.31       4801.21        83.60 o                         
   4  -8   4        202.34        200.44        14.11 o                         
   5  -8   4        111.90        121.30        11.53 o                         
   6  -8   4        304.91        297.40        15.72 o                         
   7  -8   4        119.83        110.17        10.35 o                         
   8  -8   4         75.78         59.46        10.85 o                         
   9  -8   4        539.49        467.74        29.87 o                         
  10  -8   4        448.29        395.08        51.44 o                         
  11  -8   4          4.79         -3.95        19.31 o                         
  12  -8   4        122.86        102.98        22.42 o                         
 -14  -7   4         57.27         71.75        14.55 o                         
 -13  -7   4        100.57        116.28        25.74 o                         
 -12  -7   4        226.30        238.99        23.13 o                         
 -11  -7   4        403.25        436.22        54.81 o                         
 -10  -7   4        219.23        200.45        15.40 o                         
  -9  -7   4          0.05         -3.28         4.83 o                         
  -8  -7   4        312.51        260.38        15.79 o                         
  -7  -7   4        666.02        612.58        23.04 o                         
  -6  -7   4       4580.44       4436.76        73.17 o                         
  -5  -7   4       6130.61       5961.33       172.80 o                         
  -4  -7   4       1964.79       1992.76        50.16 o                         
  -3  -7   4        429.12        432.18        15.82 o                         
  -2  -7   4         38.62         32.00         6.54 o                         
  -1  -7   4        866.65        896.87        23.86 o                         
   0  -7   4       2507.52       2506.06        39.77 o                         
   1  -7   4       2902.27       2899.69        33.75 o                         
   2  -7   4       2544.42       2672.38        38.55 o                         
   3  -7   4         90.44         84.70         9.13 o                         
   4  -7   4       1449.84       1432.61        38.15 o                         
   5  -7   4         61.41         50.85         6.37 o                         
   6  -7   4       1335.51       1412.95        35.00 o                         
   7  -7   4       1818.79       1844.94        43.41 o                         
   8  -7   4        373.89        328.17        23.23 o                         
   9  -7   4        375.14        383.82        26.82 o                         
  10  -7   4          0.25         -6.12         6.12 o                         
  11  -7   4         14.16         33.31        13.66 o                         
  12  -7   4        108.04         99.98        21.20 o                         
 -14  -6   4          5.74         13.86         7.27 o                         
 -13  -6   4         17.36         24.11        11.72 o                         
 -12  -6   4        176.61        210.91        21.63 o                         
 -11  -6   4          3.24          0.12         5.87 o                         
 -10  -6   4         20.77         21.97         5.93 o                         
  -9  -6   4        400.86        418.40        20.42 o                         
  -8  -6   4        347.06        349.56        17.77 o                         
  -7  -6   4        551.75        488.20        24.87 o                         
  -6  -6   4        163.80        159.69        10.73 o                         
  -5  -6   4       2108.93       2095.75        40.77 o                         
  -4  -6   4       1194.99       1093.44        25.39 o                         
  -3  -6   4       1706.74       1716.70        28.31 o                         
  -2  -6   4        331.32        334.39        13.98 o                         
  -1  -6   4       5612.99       5807.85        68.72 o                         
   0  -6   4       1356.40       1355.58        23.16 o                         
   1  -6   4        425.64        430.86        14.49 o                         
   2  -6   4        316.19        317.86        10.12 o                         
   3  -6   4        605.81        578.21        20.79 o                         
   4  -6   4         15.17         22.90         6.90 o                         
   5  -6   4          4.09          9.66         5.04 o                         
   6  -6   4          1.16          9.37         4.02 o                         
   7  -6   4        354.25        301.69        17.43 o                         
   8  -6   4          5.65          4.56         8.39 o                         
   9  -6   4         62.34         42.22         9.04 o                         
  10  -6   4         16.21         11.91         8.95 o                         
  11  -6   4        371.90        428.43        42.18 o                         
  12  -6   4          7.12          4.66         8.95 o                         
 -15  -5   4         49.20         64.39        18.94 o                         
 -14  -5   4          5.23          8.91         7.06 o                         
 -13  -5   4        431.38        427.42        33.23 o                         
 -12  -5   4        464.97        443.25        30.04 o                         
 -11  -5   4        644.60        647.51        34.58 o                         
 -10  -5   4         25.02         22.90         7.80 o                         
  -9  -5   4        257.84        275.11        16.16 o                         
  -8  -5   4        929.48        817.69        26.98 o                         
  -7  -5   4       2529.73       2379.43        42.50 o                         
  -6  -5   4       7168.49       6695.62       174.70 o                         
  -5  -5   4       1270.35       1237.66        21.76 o                         
  -4  -5   4          0.89          7.48         2.41 o                         
  -3  -5   4         57.73         76.68         5.10 o                         
  -2  -5   4         16.38         39.69         4.13 o                         
  -1  -5   4       2901.98       3043.60        42.94 o                         
   0  -5   4       5098.65       5134.81        62.89 o                         
   1  -5   4      10425.32      10290.10        93.88 o                         
   2  -5   4       2680.55       2618.62        29.23 o                         
   3  -5   4        193.21        223.43         8.76 o                         
   4  -5   4       1732.58       1725.27        33.65 o                         
   5  -5   4         12.07         23.54         5.35 o                         
   6  -5   4       2841.02       2733.48        59.79 o                         
   7  -5   4        608.36        485.16        39.45 o                         
   8  -5   4        313.39        287.37        21.35 o                         
   9  -5   4        132.15        120.30        19.20 o                         
  10  -5   4         10.50         10.25         8.68 o                         
  11  -5   4        619.90        607.43        49.15 o                         
  12  -5   4        274.32        309.91        37.03 o                         
 -15  -4   4         48.56         63.81        13.31 o                         
 -14  -4   4        460.93        541.56        35.36 o                         
 -13  -4   4         10.93         33.03        11.00 o                         
 -12  -4   4          8.62          5.32         8.79 o                         
 -11  -4   4          1.68          4.84         5.02 o                         
 -10  -4   4          0.77         12.55         5.59 o                         
  -9  -4   4       1020.81        985.47        38.44 o                         
  -8  -4   4       1575.68       1488.40        35.95 o                         
  -7  -4   4       4459.56       4367.55        61.87 o                         
  -6  -4   4       1119.07       1128.14        30.37 o                         
  -5  -4   4          0.48         14.27         2.44 o                         
  -4  -4   4        786.61        854.95        18.55 o                         
  -3  -4   4        414.67        372.35        12.19 o                         
  -2  -4   4       5838.65       5946.92       133.92 o                         
  -1  -4   4       4044.44       4173.76        48.95 o                         
   0  -4   4        108.73        173.23         6.46 o                         
   1  -4   4       1195.94       1415.96        19.54 o                         
   2  -4   4       1013.51       1161.21        19.91 o                         
   3  -4   4       2236.31       2276.28        36.71 o                         
   4  -4   4       3170.39       3071.81        39.35 o                         
   5  -4   4       1975.44       2094.99        36.68 o                         
   6  -4   4        966.79        934.84        26.10 o                         
   7  -4   4         49.92         46.25         8.78 o                         
   8  -4   4         16.13         21.84         8.81 o                         
   9  -4   4         45.40         64.21        14.24 o                         
  10  -4   4        558.95        539.38        43.78 o                         
  11  -4   4        165.23        165.74        25.62 o                         
  12  -4   4         66.02         81.31        21.15 o                         
  13  -4   4         26.21         16.19        10.58 o                         
 -15  -3   4         23.27         12.79         7.21 o                         
 -14  -3   4        306.49        361.23        40.41 o                         
 -13  -3   4        923.91        955.08        64.48 o                         
 -12  -3   4         15.46          8.40        12.05 o                         
 -11  -3   4         49.81         52.52         9.29 o                         
 -10  -3   4        671.54        730.43        33.74 o                         
  -9  -3   4        520.63        507.62        26.81 o                         
  -8  -3   4        927.55        753.44        30.01 o                         
  -7  -3   4        453.87        432.70        16.65 o                         
  -6  -3   4       6247.12       6177.90       109.04 o                         
  -5  -3   4        242.44        200.57         7.18 o                         
  -4  -3   4       1882.03       2025.46        33.25 o                         
  -3  -3   4         13.79         25.17         2.84 o                         
  -2  -3   4         30.10         71.11         5.97 o                         
  -1  -3   4       1682.11       1608.63        22.25 o                         
   0  -3   4         15.10         15.57         1.63 o                         
   1  -3   4        717.45        724.72        12.31 o                         
   2  -3   4        536.22        580.69        16.36 o                         
   3  -3   4         75.07         66.09         4.21 o                         
   4  -3   4       1128.57       1034.59        18.97 o                         
   5  -3   4       4835.50       4707.37        63.26 o                         
   6  -3   4       2077.09       2022.57        57.79 o                         
   7  -3   4        350.26        304.06        27.53 o                         
   8  -3   4         13.11          6.80         6.85 o                         
   9  -3   4        256.58        194.66        24.78 o                         
  10  -3   4         84.98         82.59        18.37 o                         
  11  -3   4        204.81        160.52        24.45 o                         
  12  -3   4         71.71         76.71        19.23 o                         
  13  -3   4        208.33        187.32        29.51 o                         
 -15  -2   4        155.83        245.07        33.58 o                         
 -14  -2   4        410.44        402.09        42.37 o                         
 -13  -2   4         20.97         47.87        16.12 o                         
 -12  -2   4         95.18         95.11        19.91 o                         
 -11  -2   4        147.41        106.59        13.00 o                         
 -10  -2   4        646.61        718.58        37.94 o                         
  -9  -2   4       4260.19       4381.17       145.00 o                         
  -8  -2   4       5417.11       5349.46       148.21 o                         
  -7  -2   4       1862.75       1899.88        41.45 o                         
  -6  -2   4        385.09        370.06        20.13 o                         
  -5  -2   4        189.90        227.87         7.57 o                         
  -4  -2   4          4.51         15.76         2.01 o                         
  -3  -2   4       4585.95       4509.31        42.82 o                         
  -2  -2   4       9246.05       9200.58       152.79 o                         
  -1  -2   4       2224.45       2206.97        39.82 o                         
   0  -2   4       2911.38       3011.56        32.15 o                         
   1  -2   4        378.39        377.12         7.67 o                         
   2  -2   4       5025.85       4985.88        59.09 o                         
   3  -2   4      12281.15      12372.69       120.71 o                         
   4  -2   4       1790.27       1759.97        26.67 o                         
   5  -2   4       2619.38       2606.41        34.05 o                         
   6  -2   4         49.24         52.17         6.15 o                         
   7  -2   4         12.39          8.68         4.73 o                         
   8  -2   4        335.12        300.90        20.47 o                         
   9  -2   4        463.05        498.99        27.83 o                         
  10  -2   4       1928.24       1948.59        86.36 o                         
  11  -2   4        168.93        119.18        21.68 o                         
  12  -2   4        468.33        446.81        42.94 o                         
  13  -2   4          4.53          1.64         6.68 o                         
 -15  -1   4         19.58         32.37        15.05 o                         
 -14  -1   4        102.20        121.92        24.49 o                         
 -13  -1   4         12.12         10.70         9.54 o                         
 -12  -1   4          2.49         -5.63         7.63 o                         
 -11  -1   4        112.36        126.34        14.13 o                         
 -10  -1   4        697.07        685.03        26.77 o                         
  -9  -1   4         52.92         32.91         5.85 o                         
  -8  -1   4        606.11        592.99        22.54 o                         
  -7  -1   4        392.21        377.51        13.50 o                         
  -6  -1   4        271.07        268.98         8.73 o                         
  -5  -1   4       5399.27       5437.51        68.49 o                         
  -4  -1   4        320.07        272.12         8.02 o                         
  -3  -1   4       1944.26       1968.65        24.27 o                         
  -2  -1   4       2204.52       2300.57        62.72 o                         
  -1  -1   4       2893.60       2953.84        26.56 o                         
   0  -1   4        145.22        188.19         7.10 o                         
   1  -1   4        366.40        369.77        12.25 o                         
   2  -1   4       4309.26       4546.68        60.65 o                         
   3  -1   4         90.97         85.45         6.05 o                         
   4  -1   4         11.30         18.59         2.10 o                         
   5  -1   4         66.97         66.72         6.03 o                         
   6  -1   4       1247.31       1108.60        60.50 o                         
   7  -1   4       1018.09        929.86        70.25 o                         
   8  -1   4        218.65        246.38        18.34 o                         
   9  -1   4        380.63        385.97        24.57 o                         
  10  -1   4          0.80         15.25        14.84 o                         
  11  -1   4         87.02         91.61        28.97 o                         
  12  -1   4         23.12         32.66         9.44 o                         
  13  -1   4          0.51         -0.43         6.88 o                         
 -15   0   4        551.96        653.55        55.38 o                         
 -14   0   4        327.83        284.24        36.08 o                         
 -13   0   4         47.02         58.73        16.32 o                         
 -12   0   4        118.94        133.55        30.39 o                         
 -11   0   4         43.05         39.45         7.45 o                         
 -10   0   4        481.22        518.94        23.08 o                         
  -9   0   4       1861.97       1794.88        35.57 o                         
  -8   0   4         60.36         65.68         6.02 o                         
  -7   0   4       2302.36       2391.88        35.85 o                         
  -6   0   4         14.91         15.53         2.68 o                         
  -5   0   4       5677.47       5658.41        88.63 o                         
  -4   0   4       6468.91       6204.48        78.03 o                         
  -3   0   4       9288.90       9083.34        87.95 o                         
  -2   0   4       2008.66       2046.57        30.78 o                         
  -1   0   4       2098.22       2309.72        21.26 o                         
   0   0   4         66.92         80.98         3.31 o                         
   1   0   4        131.92        157.65         4.63 o                         
   2   0   4       6857.14       6886.02        62.94 o                         
   3   0   4       8509.85       8099.62        88.92 o                         
   4   0   4       4974.52       4831.12        62.25 o                         
   5   0   4       3185.65       3225.46       102.87 o                         
   6   0   4         11.27         26.89         5.42 o                         
   7   0   4        123.32        112.38        11.95 o                         
   8   0   4         51.75         52.18         9.06 o                         
   9   0   4        341.12        355.18        44.75 o                         
  10   0   4        363.43        372.84        21.13 o                         
  11   0   4         49.95         51.48         8.72 o                         
  12   0   4         78.53         70.05        10.63 o                         
  13   0   4          0.05          7.58        11.69 o                         
 -15   1   4         44.47         44.80        10.96 o                         
 -14   1   4          0.79         -0.03         9.37 o                         
 -13   1   4         74.51         64.48        12.15 o                         
 -12   1   4        326.62        327.53        25.21 o                         
 -11   1   4       1473.95       1584.35        43.86 o                         
 -10   1   4       1837.20       1828.66        37.95 o                         
  -9   1   4         86.82         95.07         8.96 o                         
  -8   1   4       1763.79       1765.76        38.22 o                         
  -7   1   4        265.22        268.36        12.50 o                         
  -6   1   4       3580.08       3756.06        70.98 o                         
  -5   1   4       1856.78       1663.16        39.73 o                         
  -4   1   4        833.99        813.61        43.66 o                         
  -3   1   4         15.97         29.84         2.57 o                         
  -2   1   4        155.63        153.59         5.41 o                         
  -1   1   4        980.05       1080.35        17.77 o                         
   0   1   4       6833.75       7185.57        71.22 o                         
   1   1   4       9704.21       9813.49        72.98 o                         
   2   1   4      10991.47      11238.98        79.56 o                         
   3   1   4       1409.17       1526.17        20.18 o                         
   4   1   4         10.47          8.60         1.59 o                         
   5   1   4        920.10        907.12        22.57 o                         
   6   1   4        192.63        194.40        12.19 o                         
   7   1   4       1664.51       1598.88        39.63 o                         
   8   1   4        300.72        271.54        19.71 o                         
   9   1   4        819.51        842.60        35.92 o                         
  10   1   4         15.05         -0.15         5.02 o                         
  11   1   4        113.14        113.24        12.43 o                         
  12   1   4        116.43        125.28        13.63 o                         
  13   1   4         61.71         82.88        14.27 o                         
 -15   2   4        110.49        103.96        15.64 o                         
 -14   2   4         14.83         24.62         7.05 o                         
 -13   2   4         19.56         15.24         8.64 o                         
 -12   2   4         96.50         96.81        13.81 o                         
 -11   2   4         27.68         26.01         6.78 o                         
 -10   2   4       1313.73       1333.93        36.79 o                         
  -9   2   4          2.39         15.40         4.36 o                         
  -8   2   4          7.31         12.09         4.89 o                         
  -7   2   4       1334.51       1304.11        93.96 o                         
  -6   2   4        496.09        444.07        19.95 o                         
  -5   2   4       1829.35       1846.02        41.25 o                         
  -4   2   4       1457.62       1398.98        26.47 o                         
  -3   2   4       2915.02       2763.69        40.71 o                         
  -2   2   4        337.90        317.49        10.37 o                         
  -1   2   4       2639.86       2933.54        34.73 o                         
   0   2   4        494.59        572.89        11.83 o                         
   1   2   4          0.86         12.82         1.87 o                         
   2   2   4       3405.94       3334.20        40.83 o                         
   3   2   4       1472.48       1438.54        20.56 o                         
   4   2   4        203.48        217.70         7.55 o                         
   5   2   4          1.10          3.05         3.46 o                         
   6   2   4        467.83        480.41        19.46 o                         
   7   2   4        167.39        148.52        11.61 o                         
   8   2   4          2.37         11.95         5.72 o                         
   9   2   4        398.45        366.57        20.23 o                         
  10   2   4         64.94         61.30        12.13 o                         
  11   2   4          1.18          3.03         5.01 o                         
  12   2   4         42.36         51.28         9.06 o                         
  13   2   4          2.74         11.85         9.30 o                         
 -15   3   4        219.16        246.29        23.76 o                         
 -14   3   4         46.95         34.46        10.45 o                         
 -13   3   4        875.42        952.09        37.23 o                         
 -12   3   4        381.36        421.12        28.71 o                         
 -11   3   4        341.82        375.49        27.01 o                         
 -10   3   4         10.73          5.03         4.23 o                         
  -9   3   4          0.65          6.35         3.45 o                         
  -8   3   4        686.40        647.31        28.44 o                         
  -7   3   4       2631.31       2548.24        58.22 o                         
  -6   3   4       8248.45       7919.40       174.92 o                         
  -5   3   4       7322.81       6915.16       122.16 o                         
  -4   3   4       4265.09       4301.00        85.46 o                         
  -3   3   4        255.54        284.84        10.97 o                         
  -2   3   4       1377.14       1356.57        21.56 o                         
  -1   3   4         23.85         45.39         3.91 o                         
   0   3   4       5411.01       5834.80        54.03 o                         
   1   3   4       6248.93       6224.26        58.48 o                         
   2   3   4       3430.82       3349.98        35.53 o                         
   3   3   4       1410.96       1373.90        20.72 o                         
   4   3   4        580.99        538.08        13.13 o                         
   5   3   4       1200.08       1158.61        24.32 o                         
   6   3   4       3009.17       2946.07        68.23 o                         
   7   3   4        293.91        296.68        18.13 o                         
   8   3   4        273.98        305.39        17.51 o                         
   9   3   4         44.49         50.35         8.20 o                         
  10   3   4         21.28         26.71         6.84 o                         
  11   3   4        187.35        180.88        15.63 o                         
  12   3   4        104.74        101.96        12.14 o                         
 -15   4   4          3.91          7.69         9.86 o                         
 -14   4   4         53.42         72.08        13.43 o                         
 -13   4   4        202.38        211.36        20.87 o                         
 -12   4   4         13.30         14.53         6.63 o                         
 -11   4   4          6.06          4.11         6.16 o                         
 -10   4   4         25.76         32.08         7.94 o                         
  -9   4   4       1771.31       1653.67        75.64 o                         
  -8   4   4       1241.82       1171.26        58.54 o                         
  -7   4   4       1873.26       1759.96        69.17 o                         
  -6   4   4         27.94         40.58         6.74 o                         
  -5   4   4       1501.09       1440.15        31.14 o                         
  -4   4   4       1595.22       1514.05        30.59 o                         
  -3   4   4         23.05         17.34         3.02 o                         
  -2   4   4       5230.58       5510.17        61.28 o                         
  -1   4   4        381.78        318.60         7.98 o                         
   0   4   4       4773.73       5173.42        58.57 o                         
   1   4   4       1514.57       1663.73        29.93 o                         
   2   4   4        396.17        348.89         9.59 o                         
   3   4   4        218.09        215.19         9.07 o                         
   4   4   4         21.15         26.43         5.10 o                         
   5   4   4        160.38        161.59        10.43 o                         
   6   4   4        101.65        100.06        10.78 o                         
   7   4   4         18.31         20.83         5.28 o                         
   8   4   4         14.80         19.26         6.52 o                         
   9   4   4          1.52          0.76         5.01 o                         
  10   4   4        359.77        356.06        21.27 o                         
  11   4   4        335.65        372.70        22.37 o                         
  12   4   4         13.40         25.64        13.30 o                         
 -15   5   4          4.08        -12.56        12.56 o                         
 -14   5   4        255.46        365.95        43.70 o                         
 -13   5   4        294.12        401.82        44.10 o                         
 -12   5   4        256.92        253.11        17.49 o                         
 -11   5   4        377.49        361.03        23.24 o                         
 -10   5   4          1.87         -1.07         5.52 o                         
  -9   5   4        149.72        131.55        12.87 o                         
  -8   5   4         14.94         26.39         6.56 o                         
  -7   5   4       1636.83       1581.77        33.19 o                         
  -6   5   4       2862.77       2723.76        46.71 o                         
  -5   5   4        873.64        763.08        22.40 o                         
  -4   5   4         96.29         76.56         4.59 o                         
  -3   5   4         64.46         66.54         4.40 o                         
  -2   5   4         53.04         46.54         4.86 o                         
  -1   5   4       6039.98       6203.55        82.11 o                         
   0   5   4       1887.22       1880.50        32.11 o                         
   1   5   4       3352.92       3448.88        39.45 o                         
   2   5   4         73.11         86.49         6.61 o                         
   3   5   4          4.77          4.35         3.34 o                         
   4   5   4        911.28        879.16        24.52 o                         
   5   5   4        218.40        205.62        12.14 o                         
   6   5   4       1134.14       1039.56        44.87 o                         
   7   5   4         96.33         83.25         9.27 o                         
   8   5   4        163.81        143.24        12.19 o                         
   9   5   4         29.66         42.64         7.75 o                         
  10   5   4          0.11         10.05         7.23 o                         
  11   5   4        182.01        196.63        20.38 o                         
  12   5   4        102.21        129.41        23.23 o                         
 -15   6   4        313.62        356.94        44.20 o                         
 -14   6   4        716.78        771.41        64.25 o                         
 -13   6   4          4.42         -3.64        11.56 o                         
 -12   6   4         68.73        114.48        15.93 o                         
 -11   6   4         48.77         77.57        12.30 o                         
 -10   6   4          1.53         -0.43         7.98 o                         
  -9   6   4       2181.47       2029.18        85.69 o                         
  -8   6   4       1337.61       1350.34        64.08 o                         
  -7   6   4       1985.90       1913.33        58.89 o                         
  -6   6   4       1066.15       1028.80        28.62 o                         
  -5   6   4        411.69        419.81        18.97 o                         
  -4   6   4        840.40        857.47        21.53 o                         
  -3   6   4        728.19        767.54        25.22 o                         
  -2   6   4       1639.03       1753.72        34.91 o                         
  -1   6   4        607.11        621.07        19.76 o                         
   0   6   4        475.66        470.93        13.05 o                         
   1   6   4        145.61        128.14         7.50 o                         
   2   6   4        323.42        294.18        10.12 o                         
   3   6   4       2334.02       2237.05        36.73 o                         
   4   6   4       3136.10       3093.98        54.18 o                         
   5   6   4       1427.94       1420.04        44.91 o                         
   6   6   4        170.64        193.67        13.15 o                         
   7   6   4        153.63        143.36        17.76 o                         
   8   6   4          5.08          7.11         4.46 o                         
   9   6   4         55.31         81.50        10.25 o                         
  10   6   4        303.77        353.14        26.20 o                         
  11   6   4        177.34        156.59        25.43 o                         
 -14   7   4         18.14         40.02        19.29 o                         
 -13   7   4        155.34        167.58        26.40 o                         
 -12   7   4          3.33          0.40         5.99 o                         
 -11   7   4        108.03        116.69        23.12 o                         
 -10   7   4        485.16        446.12        41.59 o                         
  -9   7   4        325.71        277.92        30.53 o                         
  -8   7   4          0.86         11.78         8.23 o                         
  -7   7   4        688.28        659.44        27.91 o                         
  -6   7   4       1664.61       1609.23        43.62 o                         
  -5   7   4        151.36        163.38        16.70 o                         
  -4   7   4        147.64        140.46         7.44 o                         
  -3   7   4         30.18         30.12         4.08 o                         
  -2   7   4        189.22        190.90        14.53 o                         
  -1   7   4          4.20          1.54         3.14 o                         
   0   7   4         10.79          6.82         3.96 o                         
   1   7   4        261.12        258.93        13.22 o                         
   2   7   4        898.76        923.14        25.33 o                         
   3   7   4          7.36         11.61         3.45 o                         
   4   7   4        380.14        323.85        13.75 o                         
   5   7   4        476.34        443.98        17.20 o                         
   6   7   4        653.32        660.52        22.35 o                         
   7   7   4          2.23         10.76         5.56 o                         
   8   7   4        124.47        114.56        20.23 o                         
   9   7   4        176.95        197.62        21.29 o                         
  10   7   4         19.48         59.62        19.26 o                         
  11   7   4         12.91         16.16        12.42 o                         
 -14   8   4        127.50        121.37        26.66 o                         
 -13   8   4          4.10          5.63         9.17 o                         
 -12   8   4        105.86         98.56        38.19 o                         
 -11   8   4         82.69         76.06        20.38 o                         
 -10   8   4        806.26        853.55        58.27 o                         
  -9   8   4        637.88        583.66        44.57 o                         
  -8   8   4        582.64        548.86        27.03 o                         
  -7   8   4        485.82        442.12        27.55 o                         
  -6   8   4         29.11         20.11         5.19 o                         
  -5   8   4        213.49        204.00        14.45 o                         
  -4   8   4        768.60        812.09        34.72 o                         
  -3   8   4       1335.44       1252.92        26.60 o                         
  -2   8   4       2310.38       2238.64        73.37 o                         
  -1   8   4       2038.64       2063.32        69.74 o                         
   0   8   4         70.49         58.55        16.31 o                         
   1   8   4        289.89        287.52        13.56 o                         
   2   8   4       1276.17       1266.64        31.62 o                         
   3   8   4       2112.00       2143.76        38.62 o                         
   4   8   4        517.87        496.55        18.03 o                         
   5   8   4        675.06        626.95        21.41 o                         
   6   8   4         33.69         22.95         5.00 o                         
   7   8   4          2.74          5.05         4.49 o                         
   8   8   4         72.17         45.81        10.54 o                         
   9   8   4        163.96        167.43        20.64 o                         
  10   8   4        253.13        324.15        42.24 o                         
 -13   9   4          0.01          5.48         8.30 o                         
 -12   9   4         30.75         37.24        11.32 o                         
 -11   9   4         83.95        108.82        22.67 o                         
 -10   9   4        306.64        304.06        35.60 o                         
  -9   9   4          2.36         13.42        10.08 o                         
  -8   9   4         16.10          9.85         5.33 o                         
  -7   9   4        148.39        146.75        13.81 o                         
  -6   9   4        824.26        834.66        32.22 o                         
  -5   9   4       1034.83        991.62        34.38 o                         
  -4   9   4        583.00        571.85        24.90 o                         
  -3   9   4         85.86         98.18        10.52 o                         
  -2   9   4        452.33        463.80        31.49 o                         
  -1   9   4         61.26         55.80        11.56 o                         
   0   9   4        507.85        479.22        32.63 o                         
   1   9   4        351.64        330.44        20.01 o                         
   2   9   4       1710.98       1632.20        38.32 o                         
   3   9   4        358.62        381.72        15.52 o                         
   4   9   4         98.46         95.39         8.97 o                         
   5   9   4         65.95         52.77         8.30 o                         
   6   9   4          3.21          7.18         4.61 o                         
   7   9   4         96.82         78.29        21.66 o                         
   8   9   4         25.23         24.61         8.62 o                         
   9   9   4        143.16        180.46        31.01 o                         
  10   9   4          0.31          5.73         8.92 o                         
 -13  10   4          2.65         12.61        10.01 o                         
 -12  10   4          2.14         22.93        15.38 o                         
 -11  10   4          2.98          3.15        10.35 o                         
 -10  10   4         34.30         70.63        18.67 o                         
  -9  10   4         51.28         56.79        10.09 o                         
  -8  10   4        191.79        194.13        17.02 o                         
  -7  10   4         26.51         27.71         7.45 o                         
  -6  10   4         42.90         41.81         8.33 o                         
  -5  10   4        855.34        842.87        32.87 o                         
  -4  10   4        904.40        868.26        32.73 o                         
  -3  10   4       1109.72       1053.07        35.91 o                         
  -2  10   4         74.85         77.92        13.83 o                         
  -1  10   4        321.43        341.76        28.39 o                         
   0  10   4        153.21        138.23        18.59 o                         
   1  10   4          0.09          5.82         7.22 o                         
   2  10   4        471.16        462.73        25.87 o                         
   3  10   4        791.13        782.96        23.77 o                         
   4  10   4        377.07        380.58        17.13 o                         
   5  10   4        267.45        258.23        17.37 o                         
   6  10   4         34.51         35.40         8.25 o                         
   7  10   4         18.67         15.52         8.63 o                         
   8  10   4         11.37         22.80        12.20 o                         
   9  10   4         17.35         21.21        13.93 o                         
 -12  11   4        171.42        158.04        30.20 o                         
 -11  11   4        320.17        329.05        40.09 o                         
 -10  11   4        265.61        233.60        32.15 o                         
  -9  11   4          7.59         13.49        14.53 o                         
  -8  11   4         86.70         81.10        11.24 o                         
  -7  11   4        191.51        183.34        16.42 o                         
  -6  11   4        820.30        824.35        34.44 o                         
  -5  11   4        275.53        294.30        20.83 o                         
  -4  11   4        312.96        300.91        19.87 o                         
  -3  11   4        265.01        230.31        17.19 o                         
  -2  11   4         15.71         25.69         9.96 o                         
  -1  11   4        396.36        396.08        32.90 o                         
   0  11   4       1283.22       1302.53        62.73 o                         
   1  11   4        530.03        518.19        38.80 o                         
   2  11   4        997.42        990.60        55.73 o                         
   3  11   4        102.99        102.22        18.32 o                         
   4  11   4         11.13         31.41         8.60 o                         
   5  11   4          4.17          1.60         5.92 o                         
   6  11   4         89.45         79.03        13.26 o                         
   7  11   4        165.68        181.42        19.79 o                         
   8  11   4         50.92         45.25        16.84 o                         
 -11  12   4         39.93         79.70        21.12 o                         
 -10  12   4        103.33         84.31        21.15 o                         
  -9  12   4          2.75         13.88        10.49 o                         
  -8  12   4        121.76        147.08        15.94 o                         
  -7  12   4        133.88        136.63        15.22 o                         
  -6  12   4        205.77        185.30        17.57 o                         
  -5  12   4         18.63         34.20        11.32 o                         
  -4  12   4        170.43        163.23        15.74 o                         
  -3  12   4         24.88         24.73         6.98 o                         
  -2  12   4          0.89          1.02         8.11 o                         
  -1  12   4        143.31        143.69        20.97 o                         
   0  12   4          6.52          2.81         6.77 o                         
   1  12   4        267.04        324.43        32.18 o                         
   2  12   4        269.71        203.61        26.06 o                         
   3  12   4          6.79         12.55         8.31 o                         
   4  12   4         12.84         -0.61        10.43 o                         
   5  12   4         43.04         35.76        11.70 o                         
   6  12   4         28.10         37.46         8.56 o                         
   7  12   4         52.83         28.73         9.58 o                         
 -10  13   4          3.22          4.43         8.83 o                         
  -9  13   4          1.74         16.18        11.64 o                         
  -8  13   4        225.42        242.12        20.86 o                         
  -7  13   4        193.19        205.09        33.31 o                         
  -6  13   4        772.99        779.90        36.22 o                         
  -5  13   4        618.35        570.30        30.16 o                         
  -4  13   4        174.37        153.92        15.94 o                         
  -3  13   4          8.05          1.61         4.92 o                         
  -2  13   4          0.05         -1.23         5.06 o                         
  -1  13   4         63.41         52.75        13.75 o                         
   0  13   4         79.19         88.90        18.13 o                         
   1  13   4        305.10        338.51        34.76 o                         
   2  13   4        155.53        137.97        22.97 o                         
   3  13   4         11.41        -11.66        11.66 o                         
   4  13   4        127.70        102.53        20.91 o                         
   5  13   4        128.04        118.13        22.22 o                         
   6  13   4         66.37         56.08        16.59 o                         
  -9  14   4        217.76        157.28        27.45 o                         
  -8  14   4         91.85         74.71        12.73 o                         
  -7  14   4         99.22        110.01        15.00 o                         
  -6  14   4         60.01         74.15        12.18 o                         
  -5  14   4         42.85         35.38         8.61 o                         
  -4  14   4          8.03         15.21         6.25 o                         
  -3  14   4         21.97         44.69         9.67 o                         
  -2  14   4        449.43        486.01        28.78 o                         
  -1  14   4        222.20        241.15        29.95 o                         
   0  14   4        130.31        145.22        24.15 o                         
   1  14   4         20.79         20.37         9.94 o                         
   2  14   4         11.45          2.28         8.18 o                         
   3  14   4         58.34         69.63        17.90 o                         
   4  14   4         27.49         25.52        13.17 o                         
   5  14   4         75.87         68.26        17.74 o                         
  -8  15   4          0.16          5.52        10.42 o                         
  -7  15   4         60.56         77.45        13.69 o                         
  -6  15   4         25.11         24.56        13.00 o                         
  -5  15   4          2.36          9.34         5.67 o                         
  -4  15   4          2.64          3.40         6.33 o                         
  -3  15   4          1.76          8.27         7.13 o                         
  -2  15   4         48.80         44.85         9.70 o                         
  -1  15   4         63.93         58.13        11.21 o                         
   0  15   4         41.82         40.47        14.84 o                         
   1  15   4         94.92         73.48        18.28 o                         
   2  15   4         41.64         35.27        15.33 o                         
   3  15   4          2.98         25.58        13.34 o                         
   4  15   4          9.96         11.82        10.84 o                         
  -7  16   4        375.99        332.89        35.74 o                         
  -6  16   4          0.10         -5.92         5.92 o                         
  -5  16   4         96.71         75.86        12.79 o                         
  -4  16   4        176.45        148.64        20.80 o                         
  -3  16   4         30.50         34.45         9.62 o                         
  -2  16   4        158.51        167.31        18.58 o                         
  -1  16   4          4.85         35.82        14.98 o                         
   0  16   4          1.54         13.69        11.83 o                         
   1  16   4          3.87         14.97        12.33 o                         
  -3  17   4         17.64         23.93        11.44 o                         
  -2  17   4          2.43          0.70         6.87 o                         
  -2 -18   5          9.42          3.09         7.53 o                         
  -1 -18   5         16.96         20.75         8.43 o                         
   0 -18   5          8.94         12.73        11.45 o                         
   1 -18   5          9.99         17.20        10.60 o                         
  -5 -17   5         78.98         47.53        16.94 o                         
  -4 -17   5        111.72        122.38        24.39 o                         
  -3 -17   5        268.75        342.81        38.58 o                         
  -2 -17   5        215.39        195.68        28.59 o                         
  -1 -17   5         70.56         71.73        22.57 o                         
   0 -17   5         71.94         95.66        19.45 o                         
   1 -17   5         53.62         80.48        18.38 o                         
   2 -17   5        229.46        282.44        31.96 o                         
   3 -17   5         60.15         88.75        17.91 o                         
   4 -17   5        116.50        128.38        23.32 o                         
  -7 -16   5         49.74         39.94        22.94 o                         
  -6 -16   5        220.54        280.63        57.24 o                         
  -5 -16   5        206.09        210.86        32.52 o                         
  -4 -16   5         41.68         74.79        20.28 o                         
  -3 -16   5         14.98          9.18        10.98 o                         
  -2 -16   5         81.59         85.26        18.78 o                         
  -1 -16   5         21.88         20.34         7.74 o                         
   0 -16   5          5.31          9.98         5.80 o                         
   1 -16   5        191.39        164.44        24.37 o                         
   2 -16   5        118.74         95.48        19.90 o                         
   3 -16   5         31.17         23.19         9.70 o                         
   4 -16   5         96.42         82.45        17.61 o                         
   5 -16   5          0.86          1.90         5.53 o                         
   6 -16   5        217.96        266.08        45.01 o                         
  -8 -15   5         26.03         11.56         8.30 o                         
  -7 -15   5          5.12         -2.00         6.59 o                         
  -6 -15   5         11.85         21.19        14.08 o                         
  -5 -15   5        364.99        412.31        42.39 o                         
  -4 -15   5         90.26         78.24        18.94 o                         
  -3 -15   5        285.38        331.53        36.29 o                         
  -2 -15   5          2.34         -9.43         9.70 o                         
  -1 -15   5          2.94          1.10         7.39 o                         
   0 -15   5          5.98          8.32         9.71 o                         
   1 -15   5         47.77         67.77        16.91 o                         
   2 -15   5        400.52        446.89        38.06 o                         
   3 -15   5        238.55        306.35        31.71 o                         
   4 -15   5         82.40         58.95        16.35 o                         
   5 -15   5         44.91         55.81        11.37 o                         
   6 -15   5          6.39          8.39         6.96 o                         
   7 -15   5         53.14         45.32        11.20 o                         
  -9 -14   5          0.62          9.90         7.57 o                         
  -8 -14   5         91.50        124.53        14.66 o                         
  -7 -14   5         89.95        110.43        13.73 o                         
  -6 -14   5        352.91        360.10        28.55 o                         
  -5 -14   5        152.43        106.66        21.23 o                         
  -4 -14   5        292.29        233.64        29.63 o                         
  -3 -14   5         39.37         27.48        10.43 o                         
  -2 -14   5        131.85        114.92        19.37 o                         
  -1 -14   5       1085.73       1167.05        60.36 o                         
   0 -14   5        486.04        499.70        26.40 o                         
   1 -14   5        600.97        691.82        44.83 o                         
   2 -14   5         69.99         72.04        15.31 o                         
   3 -14   5         23.38         34.27        10.94 o                         
   4 -14   5         27.57         42.44        12.71 o                         
   5 -14   5        147.06        183.14        18.29 o                         
   6 -14   5        443.44        436.85        30.12 o                         
   7 -14   5        104.46         99.33        15.61 o                         
   8 -14   5        289.72        328.76        43.10 o                         
 -10 -13   5         34.68         39.16        12.93 o                         
  -9 -13   5         37.14         29.50        10.12 o                         
  -8 -13   5         41.57         49.30        12.30 o                         
  -7 -13   5        179.72        164.04        19.60 o                         
  -6 -13   5         35.33         46.94        15.08 o                         
  -5 -13   5         19.97         20.91        13.03 o                         
  -4 -13   5          2.70          2.66         5.60 o                         
  -3 -13   5         46.78         36.04        12.00 o                         
  -2 -13   5        145.59        136.92        19.94 o                         
  -1 -13   5        148.00        157.19        20.65 o                         
   0 -13   5          3.46          8.42         4.57 o                         
   1 -13   5         88.95         96.31        10.96 o                         
   2 -13   5         81.43         78.94        15.12 o                         
   3 -13   5        205.87        230.61        17.29 o                         
   4 -13   5        194.68        212.99        17.29 o                         
   5 -13   5        266.45        285.02        17.07 o                         
   6 -13   5          0.68         14.32         5.77 o                         
   7 -13   5         96.58        102.69        20.37 o                         
   8 -13   5         62.27         63.04        20.66 o                         
   9 -13   5         27.35         32.27        15.55 o                         
 -11 -12   5         73.39         83.50        22.45 o                         
 -10 -12   5          0.97          4.18         7.29 o                         
  -9 -12   5         52.56         17.21        22.24 o                         
  -8 -12   5        177.09        170.75        20.65 o                         
  -7 -12   5        458.03        495.02        43.40 o                         
  -6 -12   5       1535.02       1479.80        78.88 o                         
  -5 -12   5         17.67         43.61        14.49 o                         
  -4 -12   5        528.83        475.20        41.35 o                         
  -3 -12   5         16.43         17.00         7.73 o                         
  -2 -12   5        421.12        400.62        24.21 o                         
  -1 -12   5        847.39        851.78        46.59 o                         
   0 -12   5        333.57        286.63        25.34 o                         
   1 -12   5        529.40        510.14        19.19 o                         
   2 -12   5         56.27         53.08         8.41 o                         
   3 -12   5        414.34        409.70        36.15 o                         
   4 -12   5        462.68        461.54        24.44 o                         
   5 -12   5        610.06        609.64        34.77 o                         
   6 -12   5        771.86        832.74        49.72 o                         
   7 -12   5        222.48        219.70        18.20 o                         
   8 -12   5         39.52         11.60        16.54 o                         
   9 -12   5         42.17         45.09        15.40 o                         
  10 -12   5         36.99         23.76        11.27 o                         
 -12 -11   5         57.95         69.99        21.15 o                         
 -11 -11   5          7.30          8.34         9.74 o                         
 -10 -11   5        136.05        149.28        17.98 o                         
  -9 -11   5        339.40        368.41        27.91 o                         
  -8 -11   5         47.10         45.50        10.73 o                         
  -7 -11   5        218.48        254.69        21.57 o                         
  -6 -11   5          6.66         16.57         9.51 o                         
  -5 -11   5         33.32         29.99        12.41 o                         
  -4 -11   5        102.69         96.36        18.13 o                         
  -3 -11   5       2048.38       2030.43        82.74 o                         
  -2 -11   5        818.08        836.35        49.29 o                         
  -1 -11   5        933.31        910.38        33.73 o                         
   0 -11   5        184.72        204.10        20.06 o                         
   1 -11   5        106.05        103.64         8.50 o                         
   2 -11   5        209.74        246.29        16.13 o                         
   3 -11   5        661.84        669.56        31.25 o                         
   4 -11   5        417.38        455.88        23.63 o                         
   5 -11   5        556.20        596.73        20.83 o                         
   6 -11   5         17.67         12.82         8.02 o                         
   7 -11   5         67.33         66.92        13.98 o                         
   8 -11   5        121.15        109.70        15.24 o                         
   9 -11   5         95.49         95.29        15.17 o                         
  10 -11   5        279.49        279.65        26.01 o                         
 -12 -10   5         73.04         46.49        21.50 o                         
 -11 -10   5         10.08          4.81         5.12 o                         
 -10 -10   5          0.19         11.51         5.75 o                         
  -9 -10   5        143.16        136.02        17.02 o                         
  -8 -10   5         16.15         11.95         7.08 o                         
  -7 -10   5        329.33        284.04        27.09 o                         
  -6 -10   5         26.64         19.49         9.12 o                         
  -5 -10   5        208.24        223.76        26.49 o                         
  -4 -10   5        175.35        210.32        25.41 o                         
  -3 -10   5         52.74         68.63        14.23 o                         
  -2 -10   5       3162.75       3230.59       102.22 o                         
  -1 -10   5        781.45        740.99        42.02 o                         
   0 -10   5       1147.00       1122.37        27.90 o                         
   1 -10   5        118.64         83.87         7.14 o                         
   2 -10   5       1099.12       1129.85        57.57 o                         
   3 -10   5         11.60         18.55         5.88 o                         
   4 -10   5         10.66          5.64        15.29 o                         
   5 -10   5        602.96        621.71        23.94 o                         
   6 -10   5        285.26        287.39        16.94 o                         
   7 -10   5         74.36         83.58         9.83 o                         
   8 -10   5         28.18         16.95         7.81 o                         
   9 -10   5          0.05          2.55         6.14 o                         
  10 -10   5        143.69        121.95        17.48 o                         
  11 -10   5        104.10        106.85        17.28 o                         
 -13  -9   5         46.82         51.39        12.64 o                         
 -12  -9   5        116.21        134.38        21.01 o                         
 -11  -9   5         11.15          8.57         5.33 o                         
 -10  -9   5        533.28        546.87        26.91 o                         
  -9  -9   5        323.27        293.59        18.66 o                         
  -8  -9   5        676.57        667.57        33.30 o                         
  -7  -9   5        525.82        550.06        29.05 o                         
  -6  -9   5          4.81         -0.29         6.82 o                         
  -5  -9   5       2125.31       2102.99        83.03 o                         
  -4  -9   5       1460.36       1335.60        44.95 o                         
  -3  -9   5       3003.20       2874.94        76.03 o                         
  -2  -9   5       2510.77       2283.30       240.23 o                         
  -1  -9   5         57.84         55.48        11.49 o                         
   0  -9   5         14.20         14.68         3.58 o                         
   1  -9   5        120.26        108.61         7.60 o                         
   2  -9   5       3849.67       3991.43        74.98 o                         
   3  -9   5       1963.86       2071.99       119.16 o                         
   4  -9   5       2038.31       2098.08        44.35 o                         
   5  -9   5       1353.26       1358.42        35.35 o                         
   6  -9   5          5.55          9.41         4.78 o                         
   7  -9   5        249.66        238.53        20.98 o                         
   8  -9   5         28.70         23.19        13.36 o                         
   9  -9   5        184.75        179.77        19.61 o                         
  10  -9   5        217.01        233.89        52.69 o                         
  11  -9   5        112.70        111.26        22.68 o                         
 -14  -8   5         75.78        125.53        26.81 o                         
 -13  -8   5        145.26        176.32        20.62 o                         
 -12  -8   5        110.72        116.03        16.83 o                         
 -11  -8   5        136.63        165.95        15.27 o                         
 -10  -8   5         90.00        119.63        12.51 o                         
  -9  -8   5        207.88        157.85        13.76 o                         
  -8  -8   5         27.17         28.67         6.79 o                         
  -7  -8   5        146.78        129.69        11.18 o                         
  -6  -8   5        713.54        517.32        28.74 o                         
  -5  -8   5        214.97        220.03        14.77 o                         
  -4  -8   5        746.60        688.44        23.80 o                         
  -3  -8   5        113.81        129.43        11.32 o                         
  -2  -8   5        197.82        212.55        17.10 o                         
  -1  -8   5          1.33          4.81         2.38 o                         
   0  -8   5        173.53        161.46         9.97 o                         
   1  -8   5       1229.77       1209.22        21.26 o                         
   2  -8   5        543.30        613.05        42.77 o                         
   3  -8   5         39.29         35.59         6.63 o                         
   4  -8   5        280.69        261.12        14.07 o                         
   5  -8   5        205.71        167.78        11.58 o                         
   6  -8   5        173.47        178.06        19.54 o                         
   7  -8   5        260.43        282.31        21.56 o                         
   8  -8   5        180.00        187.01        18.68 o                         
   9  -8   5         86.30         81.02        13.62 o                         
  10  -8   5         76.34         67.15        13.89 o                         
  11  -8   5          0.38         -5.04         8.64 o                         
 -14  -7   5         29.67         44.27        12.61 o                         
 -13  -7   5        111.35        120.00        17.28 o                         
 -12  -7   5        111.61        108.88        15.43 o                         
 -11  -7   5        606.03        631.67        28.36 o                         
 -10  -7   5       1159.93       1185.74        38.06 o                         
  -9  -7   5        332.92        357.82        19.33 o                         
  -8  -7   5         74.59         83.89         8.97 o                         
  -7  -7   5        414.55        373.92        17.79 o                         
  -6  -7   5         62.29         77.44         8.10 o                         
  -5  -7   5       2822.52       2768.51        47.85 o                         
  -4  -7   5       2951.53       2780.71        55.06 o                         
  -3  -7   5       7153.00       7177.37        98.55 o                         
  -2  -7   5       1316.05       1227.94        32.29 o                         
  -1  -7   5        800.74        814.15        18.82 o                         
   0  -7   5        627.02        624.68        14.21 o                         
   1  -7   5        157.13        114.31         6.16 o                         
   2  -7   5       2567.67       2575.64        65.48 o                         
   3  -7   5         34.65         38.65         5.36 o                         
   4  -7   5        907.56        892.82        32.37 o                         
   5  -7   5         69.45         81.65         7.81 o                         
   6  -7   5         53.34         50.44         6.86 o                         
   7  -7   5        462.83        405.04        25.56 o                         
   8  -7   5        815.72        776.19        37.49 o                         
   9  -7   5       1147.40       1098.24        54.98 o                         
  10  -7   5         75.43         57.87        14.82 o                         
  11  -7   5          9.85         22.13        11.73 o                         
  12  -7   5          0.34         -6.10         7.19 o                         
 -14  -6   5        124.32        167.53        20.33 o                         
 -13  -6   5        398.29        484.71        32.81 o                         
 -12  -6   5        129.19        146.78        17.36 o                         
 -11  -6   5        342.31        351.33        20.83 o                         
 -10  -6   5          7.95          5.97         5.81 o                         
  -9  -6   5         16.25         22.57         5.31 o                         
  -8  -6   5        302.06        243.86        14.83 o                         
  -7  -6   5       1173.75       1025.33        29.55 o                         
  -6  -6   5       4361.45       4291.61        67.38 o                         
  -5  -6   5       3242.69       3239.38        49.27 o                         
  -4  -6   5       3803.44       3819.23        55.93 o                         
  -3  -6   5          0.84         15.24         3.08 o                         
  -2  -6   5        508.30        570.34        20.26 o                         
  -1  -6   5       1286.85       1359.35        25.25 o                         
   0  -6   5        962.59        950.35        17.03 o                         
   1  -6   5       5145.29       5274.62        57.33 o                         
   2  -6   5       1320.83       1368.93        20.33 o                         
   3  -6   5       1305.76       1347.36        30.67 o                         
   4  -6   5        112.37        140.62         9.31 o                         
   5  -6   5        979.76       1004.83        30.42 o                         
   6  -6   5       1633.46       1664.45        50.70 o                         
   7  -6   5        367.65        326.22        22.79 o                         
   8  -6   5        132.75        103.81        14.17 o                         
   9  -6   5         18.23         14.57         8.61 o                         
  10  -6   5          8.96         -4.06         7.63 o                         
  11  -6   5        122.21        158.61        26.55 o                         
  12  -6   5         38.36         45.27        13.85 o                         
 -15  -5   5          0.16          5.80        11.45 o                         
 -14  -5   5         69.28         76.63        14.05 o                         
 -13  -5   5         19.02         13.14         7.97 o                         
 -12  -5   5          5.39          0.76         6.25 o                         
 -11  -5   5        279.16        272.73        17.78 o                         
 -10  -5   5        971.85        932.05        43.24 o                         
  -9  -5   5         21.52         17.93         5.01 o                         
  -8  -5   5         19.21         33.93         5.41 o                         
  -7  -5   5         98.49        106.44         8.04 o                         
  -6  -5   5        555.56        506.39        32.67 o                         
  -5  -5   5        878.08        844.09        18.00 o                         
  -4  -5   5        904.77        870.91        18.72 o                         
  -3  -5   5        361.63        342.86        10.83 o                         
  -2  -5   5       1484.37       1559.26        34.26 o                         
  -1  -5   5         90.48        116.57         6.01 o                         
   0  -5   5        350.24        416.17        10.25 o                         
   1  -5   5        821.47        882.42        16.00 o                         
   2  -5   5       1900.69       1955.12        29.77 o                         
   3  -5   5        444.68        410.58        14.94 o                         
   4  -5   5          0.34          3.93         2.13 o                         
   5  -5   5        384.95        392.69        15.88 o                         
   6  -5   5         26.62         33.67         8.25 o                         
   7  -5   5        459.67        446.10        44.70 o                         
   8  -5   5         54.75         49.00        12.88 o                         
   9  -5   5        348.18        291.19        31.72 o                         
  10  -5   5         29.00         19.74        10.73 o                         
  11  -5   5         15.84         28.98        12.49 o                         
  12  -5   5          0.20          0.92         7.82 o                         
 -15  -4   5         17.07         10.99         6.40 o                         
 -14  -4   5        398.47        428.31        31.21 o                         
 -13  -4   5        622.66        626.95        42.93 o                         
 -12  -4   5       1023.82       1062.38        45.51 o                         
 -11  -4   5        939.05        986.45        33.63 o                         
 -10  -4   5         13.59         37.37         6.84 o                         
  -9  -4   5        169.62        161.83        12.16 o                         
  -8  -4   5          2.29          4.08         2.58 o                         
  -7  -4   5       1391.53       1364.52        33.24 o                         
  -6  -4   5       3943.19       3756.15        53.69 o                         
  -5  -4   5       2559.57       2408.34        42.36 o                         
  -4  -4   5       4345.88       4400.91        73.01 o                         
  -3  -4   5        230.26        218.37         7.90 o                         
  -2  -4   5       6638.48       7168.92       102.95 o                         
  -1  -4   5       7453.60       7631.35        84.32 o                         
   0  -4   5       7101.20       7086.92        73.06 o                         
   1  -4   5       2635.80       2713.94        31.88 o                         
   2  -4   5        459.13        425.04        10.24 o                         
   3  -4   5          8.40         16.77         3.56 o                         
   4  -4   5        787.56        768.72        17.24 o                         
   5  -4   5        822.20        828.18        24.43 o                         
   6  -4   5       4537.22       4496.90       124.21 o                         
   7  -4   5       1327.96       1234.15        59.54 o                         
   8  -4   5        550.21        443.52        36.70 o                         
   9  -4   5         23.18          9.37         7.16 o                         
  10  -4   5         49.18         29.96        13.39 o                         
  11  -4   5        107.23        130.04        24.51 o                         
  12  -4   5        122.94        168.59        27.70 o                         
 -15  -3   5        217.48        283.22        25.94 o                         
 -14  -3   5        280.05        359.45        27.86 o                         
 -13  -3   5         24.54         27.95        13.33 o                         
 -12  -3   5         84.91         90.43        19.90 o                         
 -11  -3   5        328.99        345.24        24.16 o                         
 -10  -3   5         11.50         12.94         5.86 o                         
  -9  -3   5       1055.96        975.99        38.36 o                         
  -8  -3   5        234.70        237.00        12.30 o                         
  -7  -3   5       3880.57       3943.27        62.58 o                         
  -6  -3   5        146.47        181.11        10.48 o                         
  -5  -3   5         46.83         67.81         4.60 o                         
  -4  -3   5        946.77       1082.54        20.82 o                         
  -3  -3   5        201.92        169.51         9.16 o                         
  -2  -3   5       2555.31       2546.49        36.68 o                         
  -1  -3   5          2.91         29.85         5.94 o                         
   0  -3   5          4.39         28.01         2.57 o                         
   1  -3   5        688.86        678.55        15.97 o                         
   2  -3   5        877.41        945.90        16.36 o                         
   3  -3   5       2036.74       2062.82        27.58 o                         
   4  -3   5       3215.74       3207.71        42.77 o                         
   5  -3   5       2216.75       2136.54        39.55 o                         
   6  -3   5         32.39         32.92        11.03 o                         
   7  -3   5        231.69        210.15        23.28 o                         
   8  -3   5        235.98        208.63        24.44 o                         
   9  -3   5         25.43          6.96         7.15 o                         
  10  -3   5        142.65        119.51        21.03 o                         
  11  -3   5        275.27        269.55        33.54 o                         
  12  -3   5         55.30         56.40        16.85 o                         
 -15  -2   5          6.33         22.53        14.47 o                         
 -14  -2   5        155.89        208.16        30.10 o                         
 -13  -2   5        230.12        207.63        29.48 o                         
 -12  -2   5        296.43        327.61        24.01 o                         
 -11  -2   5        230.02        201.33        18.18 o                         
 -10  -2   5         82.52        107.29        13.07 o                         
  -9  -2   5        626.05        644.13        30.39 o                         
  -8  -2   5       1161.19       1119.38        33.62 o                         
  -7  -2   5       3434.86       3433.59        77.11 o                         
  -6  -2   5       2858.84       2775.34        34.30 o                         
  -5  -2   5         72.55         84.23         4.59 o                         
  -4  -2   5         60.51         82.21         4.61 o                         
  -3  -2   5        370.52        371.89        10.73 o                         
  -2  -2   5       5290.17       5335.41        61.18 o                         
  -1  -2   5       2726.82       2789.97        36.74 o                         
   0  -2   5       2092.20       2172.73        30.19 o                         
   1  -2   5       1175.39       1165.94        19.90 o                         
   2  -2   5        499.45        501.35        21.85 o                         
   3  -2   5        197.11        206.29        15.84 o                         
   4  -2   5       1240.24       1193.49        26.65 o                         
   5  -2   5       2185.62       2144.56        49.28 o                         
   6  -2   5       2112.42       2052.69        73.63 o                         
   7  -2   5        177.75        138.39        18.78 o                         
   8  -2   5         86.63         62.93        13.56 o                         
   9  -2   5        120.84        113.87        19.53 o                         
  10  -2   5        143.23        108.22        20.88 o                         
  11  -2   5        200.29        201.49        29.24 o                         
  12  -2   5        143.08        127.00        17.19 o                         
 -15  -1   5        215.85        228.98        32.56 o                         
 -14  -1   5        570.20        569.57        49.78 o                         
 -13  -1   5         68.80         46.59        15.20 o                         
 -12  -1   5        378.91        394.51        26.38 o                         
 -11  -1   5        176.75        190.03        17.66 o                         
 -10  -1   5       1325.59       1355.45        39.28 o                         
  -9  -1   5        428.67        526.45        22.66 o                         
  -8  -1   5       1027.63       1057.14        31.20 o                         
  -7  -1   5        217.35        230.17         8.27 o                         
  -6  -1   5          6.10         12.47         2.77 o                         
  -5  -1   5       3139.85       3153.73        38.49 o                         
  -4  -1   5       5721.60       5662.18        57.07 o                         
  -3  -1   5      17060.18      17169.92       144.42 o                         
  -2  -1   5      10475.50      10357.12        92.50 o                         
  -1  -1   5       3186.60       3234.89        34.44 o                         
   0  -1   5        310.34        323.89         8.29 o                         
   1  -1   5          1.79          5.61         2.87 o                         
   2  -1   5         91.52         71.46         6.78 o                         
   3  -1   5       2123.44       2071.71        32.43 o                         
   4  -1   5       4391.64       4383.35        51.93 o                         
   5  -1   5       2022.22       2018.37        47.89 o                         
   6  -1   5         40.58         28.72         5.93 o                         
   7  -1   5        297.29        256.01        17.89 o                         
   8  -1   5        122.59        124.20        15.22 o                         
   9  -1   5        592.07        534.93        29.25 o                         
  10  -1   5        586.29        659.19        29.00 o                         
  11  -1   5         16.92         32.03        14.49 o                         
  12  -1   5         36.28         50.19        11.59 o                         
 -15   0   5          5.78          4.86         9.70 o                         
 -14   0   5        196.87        192.78        29.15 o                         
 -13   0   5         93.79         88.60        20.78 o                         
 -12   0   5          8.43         13.00         6.46 o                         
 -11   0   5          7.78          5.51         3.91 o                         
 -10   0   5         10.79         14.72         4.90 o                         
  -9   0   5         63.49         65.61         8.25 o                         
  -8   0   5        205.87        184.06        10.89 o                         
  -7   0   5         10.62          7.63         2.26 o                         
  -6   0   5       1086.58       1179.15        27.93 o                         
  -5   0   5       3443.35       3620.33        44.68 o                         
  -4   0   5          5.61         38.52         3.32 o                         
  -3   0   5         11.18         32.60         3.14 o                         
  -2   0   5       9360.93       9643.36        99.72 o                         
  -1   0   5       2010.81       1999.62        22.36 o                         
   0   0   5       1016.00       1104.16        15.37 o                         
   1   0   5       1932.79       1797.75        22.76 o                         
   2   0   5       4577.78       4496.17        51.31 o                         
   3   0   5        103.12         88.38         5.32 o                         
   4   0   5         67.74         83.66         5.85 o                         
   5   0   5       1594.23       1448.59        37.76 o                         
   6   0   5          5.94         11.77         4.30 o                         
   7   0   5        140.28        120.30        12.20 o                         
   8   0   5         44.48         54.60         7.59 o                         
   9   0   5          5.43         15.64         4.79 o                         
  10   0   5         85.04         67.89        10.24 o                         
  11   0   5         17.82         14.53         8.30 o                         
  12   0   5          2.21         -5.25         6.21 o                         
 -15   1   5        207.51        244.62        33.75 o                         
 -14   1   5         53.94         77.22        19.26 o                         
 -13   1   5         25.84         37.04         9.97 o                         
 -12   1   5        141.87        116.38        16.92 o                         
 -11   1   5        543.95        569.32        25.72 o                         
 -10   1   5       1950.77       1984.88        59.57 o                         
  -9   1   5       1453.26       1386.72        34.80 o                         
  -8   1   5       1770.14       1729.19        31.03 o                         
  -7   1   5         92.87        108.04         8.28 o                         
  -6   1   5        364.26        392.09        15.23 o                         
  -5   1   5       4536.60       4816.87        67.27 o                         
  -4   1   5       2309.62       2241.63        31.37 o                         
  -3   1   5      12515.29      12116.72       252.57 o                         
  -2   1   5       2413.89       2293.05        23.82 o                         
  -1   1   5         82.85         71.58         3.62 o                         
   0   1   5         23.15         20.88         2.02 o                         
   1   1   5         64.85         88.41         3.68 o                         
   2   1   5       7237.33       7154.83        56.05 o                         
   3   1   5       4451.04       4340.07        82.90 o                         
   4   1   5       2198.70       2260.96        34.82 o                         
   5   1   5        793.08        808.48        30.85 o                         
   6   1   5         10.52         23.29         4.77 o                         
   7   1   5        348.16        362.94        18.28 o                         
   8   1   5        344.43        311.72        22.57 o                         
   9   1   5        710.88        752.51        36.53 o                         
  10   1   5        221.54        238.15        17.21 o                         
  11   1   5          2.62          9.37         5.13 o                         
  12   1   5        131.71        131.67        51.77 o                         
 -15   2   5          2.59          0.10         6.00 o                         
 -14   2   5         14.95         19.42         8.39 o                         
 -13   2   5        618.16        625.91        36.47 o                         
 -12   2   5        308.18        304.66        24.77 o                         
 -11   2   5       1145.25       1191.82        46.98 o                         
 -10   2   5         22.31         30.17        11.00 o                         
  -9   2   5        490.63        390.49        17.56 o                         
  -8   2   5          9.08         17.47         3.67 o                         
  -7   2   5         63.06         49.90         7.43 o                         
  -6   2   5       4429.85       4359.03        79.08 o                         
  -5   2   5       7168.53       7187.86       141.32 o                         
  -4   2   5       4179.26       3942.41        56.28 o                         
  -3   2   5        728.21        657.55        20.80 o                         
  -2   2   5         48.31         72.71         3.98 o                         
  -1   2   5        808.08        848.43        12.61 o                         
   0   2   5        473.57        393.95        10.10 o                         
   1   2   5       1823.14       1756.85        22.08 o                         
   2   2   5        440.92        435.57         9.57 o                         
   3   2   5         27.84         31.72         3.22 o                         
   4   2   5        223.77        222.38         8.12 o                         
   5   2   5         89.98         84.14        10.19 o                         
   6   2   5        353.51        341.96        17.88 o                         
   7   2   5       1038.00        986.26        39.02 o                         
   8   2   5        403.09        417.32        20.83 o                         
   9   2   5         10.86         15.01         5.93 o                         
  10   2   5         59.97         56.23         8.96 o                         
  11   2   5          1.62          5.39         7.99 o                         
  12   2   5          0.65          4.78         7.51 o                         
 -15   3   5         69.00         53.52        11.60 o                         
 -14   3   5         29.36         41.05        22.28 o                         
 -13   3   5        181.58        214.22        21.68 o                         
 -12   3   5        433.37        395.55        27.89 o                         
 -11   3   5        554.64        566.86        31.84 o                         
 -10   3   5       1482.06       1402.21        37.59 o                         
  -9   3   5        179.37        140.64        22.35 o                         
  -8   3   5        195.00        180.43        14.68 o                         
  -7   3   5        860.00        752.93        28.52 o                         
  -6   3   5        121.66        121.35        16.28 o                         
  -5   3   5       1659.16       1639.28        33.63 o                         
  -4   3   5       2284.14       2207.97        38.77 o                         
  -3   3   5       9836.67       9720.01       137.45 o                         
  -2   3   5        249.69        249.54         8.65 o                         
  -1   3   5        105.85        123.29         4.67 o                         
   0   3   5          3.58          7.67         2.20 o                         
   1   3   5        224.40        217.19         7.83 o                         
   2   3   5       1309.02       1244.06        19.24 o                         
   3   3   5          4.13          3.64         2.02 o                         
   4   3   5         98.45         84.42         5.32 o                         
   5   3   5         54.45         67.34         7.05 o                         
   6   3   5        176.67        160.78        11.61 o                         
   7   3   5       1256.79       1173.84        85.77 o                         
   8   3   5        468.00        489.06        22.84 o                         
   9   3   5        688.05        715.46        35.24 o                         
  10   3   5          1.58         11.64         7.29 o                         
  11   3   5          5.65         17.41         7.46 o                         
  12   3   5         13.50         18.02        24.96 o                         
 -15   4   5         16.39         46.15        17.92 o                         
 -14   4   5        114.65        155.37        29.12 o                         
 -13   4   5        419.68        387.35        27.69 o                         
 -12   4   5        463.77        481.27        29.31 o                         
 -11   4   5       1081.50       1162.54        69.59 o                         
 -10   4   5         67.93         76.82        17.61 o                         
  -9   4   5          0.09         -3.30         7.71 o                         
  -8   4   5       1441.86       1485.46        68.50 o                         
  -7   4   5       1470.10       1530.08        65.34 o                         
  -6   4   5       8146.55       8144.33       107.43 o                         
  -5   4   5       1220.95       1130.08        27.75 o                         
  -4   4   5       2252.29       2257.07        40.52 o                         
  -3   4   5          9.31         25.50         4.61 o                         
  -2   4   5        627.70        576.77        14.36 o                         
  -1   4   5       1487.53       1358.30        18.54 o                         
   0   4   5       1608.25       1456.24        39.73 o                         
   1   4   5       3498.73       3427.99        38.49 o                         
   2   4   5        324.80        305.05         9.39 o                         
   3   4   5       1016.43       1081.17        21.86 o                         
   4   4   5        143.13        154.56         7.39 o                         
   5   4   5        430.33        426.19        17.87 o                         
   6   4   5       2370.92       2436.99        79.97 o                         
   7   4   5        906.00        950.77        31.02 o                         
   8   4   5         48.78         37.83         6.91 o                         
   9   4   5          0.85          1.97         8.98 o                         
  10   4   5          2.55          2.68        16.00 o                         
  11   4   5         70.01         64.79        13.40 o                         
 -15   5   5          7.04          3.72        16.82 o                         
 -14   5   5        261.31        273.76        38.07 o                         
 -13   5   5         63.59         55.05        19.38 o                         
 -12   5   5          1.19          5.54        10.31 o                         
 -11   5   5        138.33        148.83        16.29 o                         
 -10   5   5        124.90         98.70        19.53 o                         
  -9   5   5         25.60         19.05         8.53 o                         
  -8   5   5          5.55          1.16         6.55 o                         
  -7   5   5       1450.12       1336.05        34.83 o                         
  -6   5   5          8.95         17.02         6.10 o                         
  -5   5   5         25.12         33.23         5.03 o                         
  -4   5   5        101.29         86.75         8.32 o                         
  -3   5   5        286.12        276.15        14.06 o                         
  -2   5   5       1537.17       1592.19        27.62 o                         
  -1   5   5        501.50        501.21        13.19 o                         
   0   5   5        338.15        322.58        11.42 o                         
   1   5   5       1068.39       1008.26        16.00 o                         
   2   5   5        680.67        650.35        14.55 o                         
   3   5   5        235.07        220.94         9.55 o                         
   4   5   5        248.97        218.57        10.19 o                         
   5   5   5        916.85        863.47        33.57 o                         
   6   5   5          1.72          4.26         4.24 o                         
   7   5   5         57.38         72.43         8.90 o                         
   8   5   5         36.72         33.93         8.00 o                         
   9   5   5         91.04         85.21        12.81 o                         
  10   5   5         75.63         58.09        13.49 o                         
  11   5   5          1.37          3.45        10.96 o                         
 -15   6   5         19.49         14.08        15.45 o                         
 -14   6   5        293.65        342.10        42.65 o                         
 -13   6   5        757.08        751.76        62.21 o                         
 -12   6   5        735.75        656.91        55.91 o                         
 -11   6   5        469.75        493.65        46.02 o                         
 -10   6   5         47.87         35.79        13.10 o                         
  -9   6   5        235.86        273.35        30.24 o                         
  -8   6   5         34.76         30.98         8.84 o                         
  -7   6   5        961.67        907.41        33.03 o                         
  -6   6   5        366.99        330.09        18.02 o                         
  -5   6   5        764.70        711.25        22.99 o                         
  -4   6   5       1521.63       1524.25        39.31 o                         
  -3   6   5        335.15        327.49        16.27 o                         
  -2   6   5       3145.36       3142.58        52.39 o                         
  -1   6   5       1585.77       1542.45        26.53 o                         
   0   6   5       2959.96       2976.11        40.36 o                         
   1   6   5        280.79        285.19        12.66 o                         
   2   6   5        530.41        486.15        14.87 o                         
   3   6   5          6.80          4.62         3.52 o                         
   4   6   5          1.30          3.66         3.02 o                         
   5   6   5       1776.22       1815.77        41.59 o                         
   6   6   5       2294.89       2304.40        61.62 o                         
   7   6   5        197.64        246.13        19.54 o                         
   8   6   5        379.43        416.24        60.10 o                         
   9   6   5         11.76          8.73         8.78 o                         
  10   6   5          5.53         10.66         8.36 o                         
 -14   7   5         83.79         57.73        22.22 o                         
 -13   7   5         67.21         75.97        22.24 o                         
 -12   7   5         25.95         32.17         9.63 o                         
 -11   7   5          7.74         29.45        11.02 o                         
 -10   7   5        257.62        288.43        34.17 o                         
  -9   7   5       1075.68       1073.27        62.32 o                         
  -8   7   5        830.51        782.03        32.58 o                         
  -7   7   5       1508.47       1385.10        42.76 o                         
  -6   7   5          4.37         12.44         5.25 o                         
  -5   7   5        536.63        502.74        57.27 o                         
  -4   7   5         35.00         32.39         6.02 o                         
  -3   7   5       1856.46       1836.59        44.65 o                         
  -2   7   5       2995.76       2999.10        59.95 o                         
  -1   7   5        825.38        843.58        29.46 o                         
   0   7   5        388.62        395.39        19.84 o                         
   1   7   5         31.74         28.35         4.51 o                         
   2   7   5        235.37        243.40        12.95 o                         
   3   7   5       1262.20       1268.57        27.92 o                         
   4   7   5       1335.01       1372.88        30.72 o                         
   5   7   5        649.36        731.49        26.92 o                         
   6   7   5          5.69          4.72         5.39 o                         
   7   7   5          9.99        -11.35        12.13 o                         
   8   7   5         39.40         22.92         8.33 o                         
   9   7   5         13.67         14.35         7.94 o                         
  10   7   5        160.37        192.18        23.02 o                         
 -14   8   5        232.59        238.76        36.46 o                         
 -13   8   5          3.63         24.46        14.15 o                         
 -12   8   5         13.41         20.62        13.75 o                         
 -11   8   5          0.16         10.96         8.45 o                         
 -10   8   5          2.86         11.50         9.60 o                         
  -9   8   5        486.77        512.21        28.28 o                         
  -8   8   5          6.77          8.69         5.89 o                         
  -7   8   5        984.65        900.87        34.79 o                         
  -6   8   5          8.13          7.88         5.83 o                         
  -5   8   5        226.56        226.71        15.96 o                         
  -4   8   5        166.57        162.70        12.90 o                         
  -3   8   5         59.73         55.18        16.81 o                         
  -2   8   5        671.54        643.48        25.18 o                         
  -1   8   5       1478.92       1423.28        57.45 o                         
   0   8   5        627.25        542.91        24.98 o                         
   1   8   5         31.93         34.44         5.30 o                         
   2   8   5        189.08        188.20        12.07 o                         
   3   8   5          2.81          4.27         3.19 o                         
   4   8   5         87.04         79.42         8.87 o                         
   5   8   5        335.17        368.72        19.63 o                         
   6   8   5        100.38        104.37        14.58 o                         
   7   8   5          6.76         13.61         6.75 o                         
   8   8   5          5.08          0.02         5.95 o                         
   9   8   5         17.58         26.15         9.07 o                         
  10   8   5         41.71         66.61        21.03 o                         
 -13   9   5         37.82         45.54        18.24 o                         
 -12   9   5        265.38        334.67        41.33 o                         
 -11   9   5         78.18         74.67        20.20 o                         
 -10   9   5        518.03        472.40        44.29 o                         
  -9   9   5        503.97        469.70        27.42 o                         
  -8   9   5        107.16         93.94        11.86 o                         
  -7   9   5         35.43         29.19         7.19 o                         
  -6   9   5         27.27         17.03         5.35 o                         
  -5   9   5        724.67        743.91        30.15 o                         
  -4   9   5       1666.32       1705.35        46.87 o                         
  -3   9   5       3436.14       3479.13        72.36 o                         
  -2   9   5        829.49        812.19        52.82 o                         
  -1   9   5        353.32        343.22        28.14 o                         
   0   9   5         12.19         14.80         7.59 o                         
   1   9   5         64.33         41.72         7.78 o                         
   2   9   5        265.35        265.02        17.49 o                         
   3   9   5        259.10        255.67        18.53 o                         
   4   9   5       1079.20       1091.54        34.30 o                         
   5   9   5        266.96        268.95        17.45 o                         
   6   9   5        114.83        117.21        15.75 o                         
   7   9   5        101.38         92.43        15.19 o                         
   8   9   5         50.98         51.16        12.44 o                         
   9   9   5        232.32        266.31        26.23 o                         
 -13  10   5          0.07         -3.78         6.73 o                         
 -12  10   5          5.20         -5.54         9.32 o                         
 -11  10   5        193.18        211.77        32.67 o                         
 -10  10   5          7.29         41.59        17.21 o                         
  -9  10   5         18.43         17.27         6.91 o                         
  -8  10   5         87.58         75.17        11.52 o                         
  -7  10   5          5.91          0.03         6.28 o                         
  -6  10   5        377.50        395.63        23.16 o                         
  -5  10   5        711.61        739.73        40.06 o                         
  -4  10   5        139.86        131.18        16.18 o                         
  -3  10   5         42.05         47.40         8.70 o                         
  -2  10   5        596.00        583.47        26.78 o                         
  -1  10   5         15.21         17.76         8.70 o                         
   0  10   5        209.60        188.69        22.07 o                         
   1  10   5        855.33        866.25        49.45 o                         
   2  10   5        417.77        428.40        25.64 o                         
   3  10   5         21.81         27.43        11.05 o                         
   4  10   5          9.13         15.06         5.20 o                         
   5  10   5          2.43         12.50         5.39 o                         
   6  10   5          8.23          7.41         4.71 o                         
   7  10   5          7.70         14.34         7.74 o                         
   8  10   5         22.98         24.92         9.24 o                         
 -12  11   5         35.17         54.61        20.83 o                         
 -11  11   5        111.11        159.95        28.72 o                         
 -10  11   5        580.22        649.11        54.27 o                         
  -9  11   5         96.27        126.51        14.94 o                         
  -8  11   5        122.44         89.82        13.04 o                         
  -7  11   5          0.21         -6.54         6.54 o                         
  -6  11   5         19.93          5.12         6.71 o                         
  -5  11   5        230.47        241.72        18.59 o                         
  -4  11   5        136.28        130.49        13.59 o                         
  -3  11   5        639.41        631.41        29.14 o                         
  -2  11   5         71.15         63.75        16.88 o                         
  -1  11   5        317.45        259.05        27.33 o                         
   0  11   5         76.49         91.12        16.99 o                         
   1  11   5        323.75        319.62        31.00 o                         
   2  11   5        480.72        447.26        37.75 o                         
   3  11   5        218.84        221.09        19.99 o                         
   4  11   5         85.38         76.38        12.75 o                         
   5  11   5         10.35         -1.28         5.06 o                         
   6  11   5          6.90          7.72         7.59 o                         
   7  11   5         18.13         13.83         7.16 o                         
   8  11   5         88.79         82.27        20.97 o                         
 -11  12   5        203.04        174.03        30.59 o                         
 -10  12   5         20.30         20.66        13.85 o                         
  -9  12   5          0.24          5.16         7.20 o                         
  -8  12   5         37.20         31.41         9.40 o                         
  -7  12   5         77.41        102.37        13.09 o                         
  -6  12   5        543.23        595.32        37.24 o                         
  -5  12   5        368.37        405.65        24.95 o                         
  -4  12   5        621.93        654.36        39.10 o                         
  -3  12   5         77.78         87.28        11.68 o                         
  -2  12   5         29.52         23.71         7.09 o                         
  -1  12   5         88.59         83.76        11.38 o                         
   0  12   5        270.43        270.90        29.64 o                         
   1  12   5        107.03        103.98        19.21 o                         
   2  12   5          4.42          7.75         9.33 o                         
   3  12   5         35.07         22.91        11.73 o                         
   4  12   5         28.00         22.77         9.95 o                         
   5  12   5         17.99          8.26         6.07 o                         
   6  12   5        399.01        382.28        37.78 o                         
 -10  13   5          3.71         -0.15        11.52 o                         
  -9  13   5         12.85         19.63        12.56 o                         
  -8  13   5          0.42         -0.78         6.01 o                         
  -7  13   5        342.43        336.04        24.55 o                         
  -6  13   5         19.62         23.37         7.97 o                         
  -5  13   5         27.49         26.02         7.68 o                         
  -4  13   5        140.18        134.78        15.30 o                         
  -3  13   5        173.96        163.46        16.75 o                         
  -2  13   5          1.91          3.41         4.70 o                         
  -1  13   5         17.83         17.49         5.83 o                         
   0  13   5         10.07         16.59        10.81 o                         
   1  13   5         48.48         50.04        15.44 o                         
   2  13   5         17.98         22.94        11.81 o                         
   3  13   5          5.32          9.03         8.05 o                         
   4  13   5         10.83         -2.86         9.14 o                         
   5  13   5          5.91        -10.70        10.70 o                         
   6  13   5          4.56         12.68        10.79 o                         
  -9  14   5         27.03         41.93        14.38 o                         
  -8  14   5         90.62         78.75        17.97 o                         
  -7  14   5        171.79        162.98        19.61 o                         
  -6  14   5        387.59        335.97        24.74 o                         
  -5  14   5          7.15         10.18         6.14 o                         
  -4  14   5         71.13         69.93        11.71 o                         
  -3  14   5         10.08         11.85         4.67 o                         
  -2  14   5         21.94         14.84         6.56 o                         
  -1  14   5        216.86        217.99        28.69 o                         
   0  14   5        388.02        385.08        38.74 o                         
   1  14   5         39.59         46.19        15.94 o                         
   2  14   5         52.57         57.25        17.09 o                         
   3  14   5         25.70         18.61        12.73 o                         
   4  14   5          4.89          1.50         8.17 o                         
  -8  15   5         59.07         57.38        12.22 o                         
  -7  15   5          4.18          4.33        13.57 o                         
  -6  15   5         20.07         41.01        10.08 o                         
  -5  15   5         24.37         32.86         9.50 o                         
  -4  15   5          0.02          1.82         6.27 o                         
  -3  15   5        226.79        227.49        20.96 o                         
  -2  15   5         81.33         81.66        18.86 o                         
  -1  15   5         23.89         35.78        15.16 o                         
   0  15   5          5.34         22.35        14.08 o                         
   1  15   5          0.30         -6.43         8.41 o                         
   2  15   5         40.58         34.38        13.53 o                         
  -6  16   5          4.66          7.20        10.47 o                         
  -5  16   5         26.41         20.26        18.12 o                         
  -4  16   5         16.52          7.75         5.94 o                         
  -3  16   5         10.27         16.02         7.28 o                         
  -2  16   5        166.55        179.57        28.07 o                         
  -1  16   5         76.38        119.14        24.11 o                         
  -2 -18   6         34.11         14.42         9.13 o                         
  -5 -17   6          4.69         22.76        13.56 o                         
  -4 -17   6          3.60         -0.62         8.72 o                         
  -3 -17   6          2.64         -5.90         8.15 o                         
  -2 -17   6         49.82         41.24        10.70 o                         
  -1 -17   6         34.61         39.28        13.44 o                         
   0 -17   6         83.92         69.72        17.80 o                         
   1 -17   6          0.25          1.71         8.39 o                         
   2 -17   6         21.87         14.81        11.13 o                         
   3 -17   6         31.11         34.69        12.19 o                         
   4 -17   6         93.35        115.25        16.46 o                         
  -7 -16   6          2.36         -0.80         8.40 o                         
  -6 -16   6         76.60         32.97        13.32 o                         
  -5 -16   6        182.77        134.83        25.85 o                         
  -4 -16   6        397.11        418.06        42.95 o                         
  -3 -16   6        463.13        512.33        45.70 o                         
  -2 -16   6        129.20        171.21        25.22 o                         
  -1 -16   6         49.62         54.99        10.56 o                         
   0 -16   6         67.17         46.68        13.73 o                         
   1 -16   6         26.87         12.71         9.16 o                         
   2 -16   6        258.74        349.36        35.52 o                         
   3 -16   6         90.85         69.41        16.45 o                         
   4 -16   6        136.98        175.18        26.45 o                         
   5 -16   6         37.81         36.70         9.29 o                         
   6 -16   6         82.86         84.00        14.31 o                         
  -8 -15   6          0.15         -0.58         7.08 o                         
  -7 -15   6          7.39         17.72        10.01 o                         
  -6 -15   6        123.46        129.42        24.96 o                         
  -5 -15   6         16.93         39.65        15.00 o                         
  -4 -15   6         25.93         28.05        13.29 o                         
  -3 -15   6         85.18         92.52        19.65 o                         
  -2 -15   6          5.68         -1.41         8.15 o                         
  -1 -15   6          4.79          4.51         8.87 o                         
   0 -15   6        166.42        138.09        20.26 o                         
   1 -15   6        330.21        302.38        31.41 o                         
   2 -15   6          3.42         21.37        12.76 o                         
   3 -15   6         11.05         25.96        12.33 o                         
   4 -15   6         11.91         23.23        10.98 o                         
   5 -15   6          3.44         12.31         5.20 o                         
   6 -15   6         15.85         22.75         9.37 o                         
   7 -15   6         24.28         10.62        12.23 o                         
 -10 -14   6        206.90        201.29        33.31 o                         
  -9 -14   6        131.76        127.44        40.10 o                         
  -8 -14   6         82.54         92.48        15.65 o                         
  -7 -14   6         13.05         30.12         9.78 o                         
  -6 -14   6        198.84        212.85        32.63 o                         
  -5 -14   6        169.28        168.50        19.38 o                         
  -4 -14   6        105.69        110.47        19.99 o                         
  -3 -14   6         89.48         64.84        14.81 o                         
  -2 -14   6          1.75         -5.85         8.30 o                         
  -1 -14   6         79.10         95.96        17.20 o                         
   0 -14   6        182.13        212.27        25.60 o                         
   1 -14   6        802.60        880.18        51.93 o                         
   2 -14   6        670.68        695.90        46.64 o                         
   3 -14   6        126.89        104.55        25.46 o                         
   4 -14   6        110.32         98.27        18.06 o                         
   5 -14   6          6.59          3.07         3.95 o                         
   6 -14   6         21.77         36.11         8.09 o                         
   7 -14   6         58.35         92.61        25.28 o                         
   8 -14   6        132.36        140.64        28.99 o                         
 -11 -13   6         84.78         95.53        22.51 o                         
 -10 -13   6          3.14         -5.37         8.15 o                         
  -9 -13   6         37.27         35.13        10.53 o                         
  -8 -13   6         15.85          9.53         7.21 o                         
  -7 -13   6        335.32        298.05        25.45 o                         
  -6 -13   6        320.53        313.20        36.97 o                         
  -5 -13   6        433.53        428.10        42.72 o                         
  -4 -13   6        185.70        168.13        26.36 o                         
  -3 -13   6        149.10        123.07        14.90 o                         
  -2 -13   6        381.90        422.43        35.03 o                         
  -1 -13   6        560.97        632.23        41.14 o                         
   0 -13   6        344.88        360.84        21.14 o                         
   1 -13   6        401.10        396.68        32.86 o                         
   2 -13   6         35.07         29.40         7.38 o                         
   3 -13   6         24.88         18.51         5.90 o                         
   4 -13   6         18.61         24.02         8.42 o                         
   5 -13   6        289.26        322.17        20.86 o                         
   6 -13   6        964.18       1077.78        37.24 o                         
   7 -13   6        177.84        154.37        18.49 o                         
   8 -13   6         84.60        100.30        34.37 o                         
   9 -13   6          2.39         -6.48         7.89 o                         
 -11 -12   6         68.89         66.98        13.19 o                         
 -10 -12   6          3.10         13.84         6.61 o                         
  -9 -12   6         12.16          7.41         6.46 o                         
  -8 -12   6         41.21         38.44         9.52 o                         
  -7 -12   6          0.04          7.52         6.95 o                         
  -6 -12   6        194.74        155.29        26.48 o                         
  -5 -12   6        200.41        176.21        26.70 o                         
  -4 -12   6         73.83         45.76        13.03 o                         
  -3 -12   6         15.96         27.08        11.06 o                         
  -2 -12   6        200.55        170.45        23.42 o                         
  -1 -12   6         17.68         14.90         8.34 o                         
   0 -12   6         24.67         33.10        11.64 o                         
   1 -12   6        197.19        220.71        16.45 o                         
   2 -12   6         37.56         41.69         8.35 o                         
   3 -12   6          1.35         -4.69         5.97 o                         
   4 -12   6         27.66         32.33         6.83 o                         
   5 -12   6          2.33          5.43         4.46 o                         
   6 -12   6        171.50        197.73        15.74 o                         
   7 -12   6         60.30         55.04        11.89 o                         
   8 -12   6        203.16        148.50        18.45 o                         
   9 -12   6          2.26          5.26        10.86 o                         
 -12 -11   6        153.78        148.56        28.87 o                         
 -11 -11   6        143.00        148.34        19.45 o                         
 -10 -11   6        110.92         91.86        14.57 o                         
  -9 -11   6        465.71        440.52        30.61 o                         
  -8 -11   6        642.73        611.14        95.09 o                         
  -7 -11   6       1160.47       1173.12       135.42 o                         
  -6 -11   6        298.38        317.28        35.03 o                         
  -5 -11   6         42.43         19.20         8.35 o                         
  -4 -11   6         28.35         39.69        11.83 o                         
  -3 -11   6          5.42          2.93         5.36 o                         
  -2 -11   6        958.23        902.01        51.71 o                         
  -1 -11   6       2338.29       2373.85        86.17 o                         
   0 -11   6       2157.12       2230.19        43.45 o                         
   1 -11   6        549.40        564.89        25.20 o                         
   2 -11   6        153.33        127.78        12.26 o                         
   3 -11   6        333.30        313.53        19.67 o                         
   4 -11   6        150.45        141.40        11.67 o                         
   5 -11   6        826.36        856.48        30.22 o                         
   6 -11   6        314.00        309.66        23.65 o                         
   7 -11   6         28.64         14.34        10.05 o                         
   8 -11   6        185.00        162.67        18.52 o                         
   9 -11   6         32.84         21.42        24.05 o                         
  10 -11   6        136.70        132.06        18.64 o                         
 -13 -10   6         11.71         12.34        11.91 o                         
 -12 -10   6          2.57          1.78         7.30 o                         
 -11 -10   6         15.95         11.87         7.82 o                         
 -10 -10   6        146.09        124.24        20.93 o                         
  -9 -10   6        183.50        159.14        17.86 o                         
  -8 -10   6         60.60         43.11         9.37 o                         
  -7 -10   6          1.28          5.20         6.54 o                         
  -6 -10   6          5.33          5.00         6.82 o                         
  -5 -10   6        117.73         93.20        17.90 o                         
  -4 -10   6        641.64        634.28        44.04 o                         
  -3 -10   6       2121.40       2118.26        82.27 o                         
  -2 -10   6       1047.45       1087.08        54.82 o                         
  -1 -10   6          0.34          9.42         7.41 o                         
   0 -10   6         13.70         18.67         5.00 o                         
   1 -10   6        573.02        571.17        44.45 o                         
   2 -10   6          8.70          7.90         4.14 o                         
   3 -10   6        111.58        135.82        10.64 o                         
   4 -10   6        886.17        932.13        36.57 o                         
   5 -10   6        243.91        269.35        16.25 o                         
   6 -10   6         44.54         35.88         8.73 o                         
   7 -10   6         40.62         40.89        10.16 o                         
   8 -10   6          0.95         -2.87         5.89 o                         
   9 -10   6        224.08        226.41        22.80 o                         
  10 -10   6         49.09         42.06        13.40 o                         
 -13  -9   6        126.38        174.00        21.68 o                         
 -12  -9   6         84.40         67.97        12.80 o                         
 -11  -9   6          6.52         13.18         5.80 o                         
 -10  -9   6         64.27         70.11         9.43 o                         
  -9  -9   6        169.04        125.08        13.73 o                         
  -8  -9   6        514.74        447.75        27.71 o                         
  -7  -9   6        685.30        630.19        31.97 o                         
  -6  -9   6        369.21        283.36        29.71 o                         
  -5  -9   6         68.70         74.58        15.11 o                         
  -4  -9   6        102.04         86.53        10.17 o                         
  -3  -9   6        405.62        398.87        31.44 o                         
  -2  -9   6       2746.37       2763.71        89.53 o                         
  -1  -9   6        824.86        762.36        27.67 o                         
   0  -9   6        593.50        608.77        19.68 o                         
   1  -9   6         25.33         24.31         5.71 o                         
   2  -9   6          2.55          6.37         4.93 o                         
   3  -9   6        550.03        576.86        21.35 o                         
   4  -9   6        301.16        342.11        30.24 o                         
   5  -9   6       1311.28       1381.32        36.84 o                         
   6  -9   6        212.21        166.22        16.94 o                         
   7  -9   6        313.88        291.74        41.07 o                         
   8  -9   6          6.71         23.87        11.26 o                         
   9  -9   6          0.40         15.25         8.41 o                         
  10  -9   6        231.43        216.74        30.43 o                         
  11  -9   6         29.47         11.00        10.77 o                         
 -14  -8   6          5.34         -7.02         8.75 o                         
 -13  -8   6          8.60         15.94         8.42 o                         
 -12  -8   6        133.59        100.75        12.57 o                         
 -11  -8   6        384.56        384.80        22.62 o                         
 -10  -8   6       1931.89       1957.73        51.57 o                         
  -9  -8   6       1057.18       1033.64        34.58 o                         
  -8  -8   6        679.34        715.13        27.21 o                         
  -7  -8   6         15.39         21.48         6.89 o                         
  -6  -8   6         89.89         99.70        18.28 o                         
  -5  -8   6        196.56        221.47        24.92 o                         
  -4  -8   6        277.10        247.24        13.89 o                         
  -3  -8   6       5001.62       4947.35       143.17 o                         
  -2  -8   6        187.52        223.61        13.10 o                         
  -1  -8   6       2017.65       2061.02        38.95 o                         
   0  -8   6        464.77        442.15        13.34 o                         
   1  -8   6        444.17        457.31        12.43 o                         
   2  -8   6       2855.76       2907.70        50.77 o                         
   3  -8   6       1712.72       1644.50        37.19 o                         
   4  -8   6        947.53        947.82        61.98 o                         
   5  -8   6          9.97          6.02         3.99 o                         
   6  -8   6         56.15         63.61        10.41 o                         
   7  -8   6        368.60        435.40        27.74 o                         
   8  -8   6        332.78        336.12        36.70 o                         
   9  -8   6        695.80        692.44        51.57 o                         
  10  -8   6        202.41        213.16        29.92 o                         
  11  -8   6         26.76         23.57        12.45 o                         
 -14  -7   6          3.44         12.04         8.52 o                         
 -13  -7   6         14.85         25.54        13.24 o                         
 -12  -7   6         74.86        115.21        12.86 o                         
 -11  -7   6        245.19        271.01        18.70 o                         
 -10  -7   6         60.03         28.36         7.60 o                         
  -9  -7   6        444.97        451.30        21.96 o                         
  -8  -7   6        378.19        383.70        19.09 o                         
  -7  -7   6        569.54        522.23        29.10 o                         
  -6  -7   6       1321.01       1270.09        33.17 o                         
  -5  -7   6        961.32        963.43        22.95 o                         
  -4  -7   6        294.62        322.66        12.55 o                         
  -3  -7   6          5.32         15.56         6.49 o                         
  -2  -7   6        625.96        573.98        24.94 o                         
  -1  -7   6          4.45         17.81         2.97 o                         
   0  -7   6        450.98        479.68        11.96 o                         
   1  -7   6         66.03         68.35         4.95 o                         
   2  -7   6         39.37         47.78         5.41 o                         
   3  -7   6        437.26        391.60        16.70 o                         
   4  -7   6         56.69         42.20         8.12 o                         
   5  -7   6         49.26         42.82         8.56 o                         
   6  -7   6        524.93        546.11        29.08 o                         
   7  -7   6        143.09        128.48        17.93 o                         
   8  -7   6        153.92        169.63        18.58 o                         
   9  -7   6         43.12         57.37        16.63 o                         
  10  -7   6        180.99        142.77        25.51 o                         
  11  -7   6        111.39         98.81        21.79 o                         
 -15  -6   6        219.95        205.89        31.79 o                         
 -14  -6   6          0.21         -1.49         6.15 o                         
 -13  -6   6        143.59        174.36        24.31 o                         
 -12  -6   6        249.01        244.91        18.84 o                         
 -11  -6   6        762.12        775.14        34.10 o                         
 -10  -6   6        853.93        930.43        32.52 o                         
  -9  -6   6        356.50        334.85        18.30 o                         
  -8  -6   6        496.81        447.43        19.88 o                         
  -7  -6   6         10.43         17.50         3.64 o                         
  -6  -6   6        238.78        243.87        11.61 o                         
  -5  -6   6       2671.70       2676.01        44.45 o                         
  -4  -6   6       3194.23       3241.48        43.70 o                         
  -3  -6   6       4227.67       4117.29       107.04 o                         
  -2  -6   6       1250.04       1175.48        24.38 o                         
  -1  -6   6         87.17         82.52         4.87 o                         
   0  -6   6         40.92         41.16         3.44 o                         
   1  -6   6       2578.19       2554.42        32.28 o                         
   2  -6   6       5194.78       5157.44        64.47 o                         
   3  -6   6        302.41        306.93        14.96 o                         
   4  -6   6       1018.12       1003.10        23.32 o                         
   5  -6   6         16.75          9.92         4.78 o                         
   6  -6   6        510.30        489.32        27.52 o                         
   7  -6   6        690.41        735.47        35.15 o                         
   8  -6   6        838.69        832.44        53.28 o                         
   9  -6   6        602.51        572.52        46.12 o                         
  10  -6   6          8.96        -12.27        12.27 o                         
  11  -6   6         80.94         46.48        14.50 o                         
 -15  -5   6          3.52         -7.89        13.72 o                         
 -14  -5   6          1.34          5.47         6.56 o                         
 -13  -5   6        325.87        293.62        25.11 o                         
 -12  -5   6        675.23        703.74        29.81 o                         
 -11  -5   6        854.91        853.64        32.99 o                         
 -10  -5   6         81.25         82.17         9.56 o                         
  -9  -5   6        222.22        246.47        15.49 o                         
  -8  -5   6         59.41         71.66        12.08 o                         
  -7  -5   6        798.43        805.26        21.56 o                         
  -6  -5   6       1582.08       1552.27        52.33 o                         
  -5  -5   6          3.28         12.19         2.65 o                         
  -4  -5   6        226.69        237.43         9.19 o                         
  -3  -5   6        275.64        248.21        13.78 o                         
  -2  -5   6       1223.08       1215.06        21.02 o                         
  -1  -5   6       2190.72       2139.42        35.80 o                         
   0  -5   6       4402.16       4284.71        46.61 o                         
   1  -5   6       4113.63       3992.59        42.46 o                         
   2  -5   6          2.96          2.35         1.89 o                         
   3  -5   6        178.35        161.57        10.48 o                         
   4  -5   6        513.27        452.15        25.31 o                         
   5  -5   6        183.23        246.07        13.97 o                         
   6  -5   6       1343.49       1353.58        61.57 o                         
   7  -5   6        248.86        257.93        27.40 o                         
   8  -5   6        563.35        617.82        45.16 o                         
   9  -5   6          4.06          3.60         7.36 o                         
  10  -5   6          0.36         -3.07         9.25 o                         
  11  -5   6         52.83         48.66        15.65 o                         
 -15  -4   6          3.04          4.72         9.22 o                         
 -14  -4   6         35.07         36.55         9.96 o                         
 -13  -4   6         59.53         36.11         9.84 o                         
 -12  -4   6          5.52         36.08         7.45 o                         
 -11  -4   6        852.19        851.36        31.24 o                         
 -10  -4   6        631.37        598.31        38.47 o                         
  -9  -4   6        498.41        486.77        21.27 o                         
  -8  -4   6        194.70        216.02        13.03 o                         
  -7  -4   6        138.91        122.23         7.30 o                         
  -6  -4   6        942.72        895.32        31.67 o                         
  -5  -4   6        593.35        564.81        20.74 o                         
  -4  -4   6        579.62        497.57        17.64 o                         
  -3  -4   6          0.39          5.29         1.76 o                         
  -2  -4   6       1251.80       1304.60        23.24 o                         
  -1  -4   6       1245.32       1312.76        19.84 o                         
   0  -4   6       2349.46       2401.88        29.99 o                         
   1  -4   6       6621.05       6403.18        73.31 o                         
   2  -4   6       4149.83       3987.11        49.57 o                         
   3  -4   6          5.71         19.71         4.63 o                         
   4  -4   6          1.56          1.63         3.48 o                         
   5  -4   6        659.96        642.70        25.64 o                         
   6  -4   6         12.10         29.23        10.01 o                         
   7  -4   6         46.24         39.13        11.43 o                         
   8  -4   6        834.71        721.68        49.03 o                         
   9  -4   6        365.47        283.67        31.92 o                         
  10  -4   6          0.23          1.94         7.27 o                         
  11  -4   6         61.06         45.23        15.11 o                         
 -15  -3   6          2.36         -2.03        10.76 o                         
 -14  -3   6        653.81        710.57        38.62 o                         
 -13  -3   6        673.07        758.71        38.33 o                         
 -12  -3   6        625.41        694.16        28.81 o                         
 -11  -3   6        226.90        271.16        17.00 o                         
 -10  -3   6         99.19        109.35        10.56 o                         
  -9  -3   6        194.53        171.76        12.28 o                         
  -8  -3   6        816.27        767.32        24.90 o                         
  -7  -3   6       3695.03       3568.94        75.83 o                         
  -6  -3   6       1626.88       1587.26        26.89 o                         
  -5  -3   6        732.48        662.23        18.79 o                         
  -4  -3   6       2785.73       2740.47        38.51 o                         
  -3  -3   6         82.51         71.68         6.47 o                         
  -2  -3   6       3787.59       3555.27        37.06 o                         
  -1  -3   6       6880.11       6704.86        93.37 o                         
   0  -3   6       5994.17       5769.27        62.64 o                         
   1  -3   6       1509.09       1490.24        25.67 o                         
   2  -3   6         23.19         16.48         4.96 o                         
   3  -3   6        747.12        736.43        23.37 o                         
   4  -3   6        111.22         99.44         7.97 o                         
   5  -3   6       5007.34       4843.84       127.99 o                         
   6  -3   6       1972.31       1978.22        74.94 o                         
   7  -3   6        969.03        998.26        53.77 o                         
   8  -3   6        290.07        243.90        27.12 o                         
   9  -3   6         16.80         -3.76        10.62 o                         
  10  -3   6        133.17        119.44        22.13 o                         
  11  -3   6         55.48         56.19        15.68 o                         
  12  -3   6         99.94        125.71        26.53 o                         
 -15  -2   6         60.21         85.25        20.16 o                         
 -14  -2   6          3.86          1.62        10.82 o                         
 -13  -2   6         30.86         48.48        10.54 o                         
 -12  -2   6         24.62         29.24         8.05 o                         
 -11  -2   6          6.66          6.63         5.47 o                         
 -10  -2   6        408.29        384.37        25.02 o                         
  -9  -2   6        676.80        630.41        23.29 o                         
  -8  -2   6        928.20        945.52        25.03 o                         
  -7  -2   6        189.22        168.37         7.63 o                         
  -6  -2   6       2470.62       2465.55        33.74 o                         
  -5  -2   6        354.81        319.76        10.11 o                         
  -4  -2   6        309.12        334.34        12.19 o                         
  -3  -2   6       3518.29       3506.76        39.23 o                         
  -2  -2   6       3639.85       3705.80        36.52 o                         
  -1  -2   6          9.05         11.85         1.81 o                         
   0  -2   6        874.25       1004.99        30.43 o                         
   1  -2   6       2831.18       2980.31        44.41 o                         
   2  -2   6         86.14         68.18         6.48 o                         
   3  -2   6         46.57         46.89         7.29 o                         
   4  -2   6        633.52        653.85        20.21 o                         
   5  -2   6        368.81        318.70        22.96 o                         
   6  -2   6        308.87        279.57        26.10 o                         
   7  -2   6          6.91          1.54         7.40 o                         
   8  -2   6         12.26          3.95         8.66 o                         
   9  -2   6         69.71         58.95        15.91 o                         
  10  -2   6         79.01         71.68        13.07 o                         
  11  -2   6         12.47         29.29        11.44 o                         
  12  -2   6          2.70          8.60         6.90 o                         
 -15  -1   6         55.71         35.21        13.01 o                         
 -14  -1   6        360.39        397.80        41.20 o                         
 -13  -1   6         16.98         -7.81        11.28 o                         
 -12  -1   6        543.42        520.53        30.96 o                         
 -11  -1   6         20.42         10.74         5.25 o                         
 -10  -1   6        368.48        352.12        25.14 o                         
  -9  -1   6       3182.88       3331.26        64.86 o                         
  -8  -1   6        979.61       1091.26        26.13 o                         
  -7  -1   6       5320.75       5320.64        56.21 o                         
  -6  -1   6         38.17         35.78         3.62 o                         
  -5  -1   6          4.67         13.08         2.22 o                         
  -4  -1   6        292.22        287.98        11.04 o                         
  -3  -1   6         89.44        117.50         6.47 o                         
  -2  -1   6      10467.64      10545.70        86.80 o                         
  -1  -1   6       7064.81       6881.64        82.43 o                         
   0  -1   6      12975.49      12876.63       105.98 o                         
   1  -1   6       1462.68       1465.24        24.66 o                         
   2  -1   6          8.73         26.44         4.18 o                         
   3  -1   6        207.58        202.11        11.42 o                         
   4  -1   6        597.27        595.63        20.78 o                         
   5  -1   6        510.36        498.50        37.73 o                         
   6  -1   6        484.88        484.03        38.93 o                         
   7  -1   6        170.96        168.99        14.70 o                         
   8  -1   6         20.39          5.72         4.11 o                         
   9  -1   6         74.74         77.97        12.71 o                         
  10  -1   6        609.27        574.41        93.40 o                         
  11  -1   6        175.11        188.60        20.49 o                         
  12  -1   6        216.83        235.09        34.73 o                         
 -15   0   6        470.85        511.15        48.29 o                         
 -14   0   6         75.25         66.40        18.23 o                         
 -13   0   6        142.79        150.55        17.52 o                         
 -12   0   6         25.05         25.57         6.36 o                         
 -11   0   6         99.50        122.32        12.43 o                         
 -10   0   6       1567.93       1629.02        44.29 o                         
  -9   0   6       1526.09       1483.02        40.15 o                         
  -8   0   6         35.82         36.05         5.41 o                         
  -7   0   6        213.20        195.64        11.70 o                         
  -6   0   6         77.56         75.90         7.15 o                         
  -5   0   6        362.13        369.68         8.56 o                         
  -4   0   6       5033.29       5003.58        75.14 o                         
  -3   0   6      10081.93      10083.01       139.07 o                         
  -2   0   6       3056.62       3028.91        34.82 o                         
  -1   0   6        753.78        740.10        12.92 o                         
   0   0   6         64.17         61.36         3.64 o                         
   1   0   6         18.91         20.17         2.17 o                         
   2   0   6       2223.15       2131.85        28.79 o                         
   3   0   6        332.87        273.69         9.72 o                         
   4   0   6       3257.42       3145.90        51.88 o                         
   5   0   6        156.09        125.36         9.57 o                         
   6   0   6        167.34        148.58        11.12 o                         
   7   0   6        253.44        259.34        17.61 o                         
   8   0   6         88.26         69.77         8.88 o                         
   9   0   6        546.33        583.29        26.45 o                         
  10   0   6         19.61         18.76         7.03 o                         
  11   0   6        108.95        133.93        17.62 o                         
  12   0   6         23.40         17.04        11.45 o                         
 -16   1   6         26.08         18.56        10.11 o                         
 -15   1   6        178.56        219.40        31.78 o                         
 -14   1   6         71.91         71.20        17.68 o                         
 -13   1   6          3.21         17.46         6.49 o                         
 -12   1   6         49.07         55.85         8.84 o                         
 -11   1   6        315.16        289.43        18.64 o                         
 -10   1   6          1.47          5.27         5.92 o                         
  -9   1   6        106.31        126.54        13.60 o                         
  -8   1   6       2285.10       2172.58        44.57 o                         
  -7   1   6       1556.78       1488.52        42.25 o                         
  -6   1   6         20.21         14.64         2.21 o                         
  -5   1   6        105.60         91.55         5.61 o                         
  -4   1   6        808.76        905.29        20.50 o                         
  -3   1   6       1232.70       1177.43        20.72 o                         
  -2   1   6       2169.72       2112.55        24.55 o                         
  -1   1   6         75.82         62.48         3.30 o                         
   0   1   6        515.69        548.36        11.49 o                         
   1   1   6        621.94        606.35        10.70 o                         
   2   1   6         33.49         32.18         2.97 o                         
   3   1   6        207.79        200.43         8.47 o                         
   4   1   6        978.70        965.08        21.78 o                         
   5   1   6       1340.89       1262.17        34.66 o                         
   6   1   6        105.29         78.60         9.67 o                         
   7   1   6          1.00          2.94         3.80 o                         
   8   1   6         59.33         38.05        11.51 o                         
   9   1   6          4.91          7.64         9.03 o                         
  10   1   6        314.08        284.41        24.39 o
[truncated: 420,960 more chars]
