# Supplementary material for: Organic–inorganic hybrid mixed-halide ZnII and CdII tetra­halometallates with the 2-methyl­imidazo[1,5-a]pyridinium cation
Source: Acta Crystallogr E Crystallogr Commun. 2022 Mar 8;78(Pt 4):359–64. doi: 10.1107/S2056989022002420 (PMC8983982; doi:10.1107/S2056989022002420)
Supplement: Supplementary file 3 [file e-78-00359-IIsup3.hkl]

data_II                                                                         
_shelx_title ' lv736f in P-1'                                                   
_shelx_refln_list_code          4                                               
_shelx_F_calc_maximum      217.05                                               
_exptl_crystal_F_000       603.12                                               
_reflns_d_resolution_high  0.6577                                               
                                                                                
loop_                                                                           
 _space_group_symop_operation_xyz                                               
 'x, y, z'                                                                      
 '-x, -y, -z'                                                                   
                                                                                
_cell_length_a     9.5172                                                       
_cell_length_b    10.8293                                                       
_cell_length_c    10.9697                                                       
_cell_angle_alpha  99.620                                                       
_cell_angle_beta  110.413                                                       
_cell_angle_gamma  90.827                                                       
                                                                                
_shelx_F_squared_multiplier     1.000                                           
                                                                                
loop_                                                                           
 _refln_index_h                                                                 
 _refln_index_k                                                                 
 _refln_index_l                                                                 
 _refln_F_squared_calc                                                          
 _refln_F_squared_meas                                                          
 _refln_F_squared_sigma                                                         
 _refln_observed_status                                                         
   1   0   0       1676.48       1915.01        51.13 o                         
   2   0   0       5695.33       5772.91       137.81 o                         
   3   0   0       2193.84       2095.37        57.14 o                         
   4   0   0       4051.01       4249.28        88.68 o                         
   5   0   0         16.50         15.48        14.94 o                         
   6   0   0        283.63        325.23        44.53 o                         
   7   0   0       4654.63       4630.27       186.13 o                         
   8   0   0        349.06        318.88        52.80 o                         
   9   0   0       1617.41       1488.13       118.28 o                         
  10   0   0         64.83         74.29        38.81 o                         
  11   0   0        422.21        382.71        54.25 o                         
  12   0   0        518.40        495.47        64.87 o                         
 -12   1   0        114.58        157.49        39.72 o                         
 -11   1   0        639.05        646.83        83.51 o                         
 -10   1   0        393.64        335.21        47.41 o                         
  -9   1   0         37.88         41.44        32.94 o                         
  -8   1   0       1988.63       1896.51       125.08 o                         
  -7   1   0        119.57        166.81        40.16 o                         
  -6   1   0       2859.87       2918.32       134.64 o                         
  -5   1   0          6.63         26.04        16.11 o                         
  -4   1   0       1168.75       1310.69        71.70 o                         
  -3   1   0      19761.05      19877.63       280.67 o                         
  -2   1   0       6878.19       6748.41        97.98 o                         
  -1   1   0       5122.21       5132.12        52.20 o                         
   1   1   0       7339.57       7431.90        76.02 o                         
   2   1   0       3523.46       3520.84        49.95 o                         
   3   1   0        232.29        275.37        14.54 o                         
   4   1   0       9676.57       9750.12       161.12 o                         
   5   1   0       6315.08       6885.40       203.64 o                         
   6   1   0       3661.10       3763.09       151.70 o                         
   7   1   0        575.47        614.51        65.55 o                         
   8   1   0         69.18         63.96        30.47 o                         
   9   1   0         17.46         -8.08        19.89 o                         
  10   1   0         34.87         39.85        25.52 o                         
  11   1   0        694.51        710.01        70.89 o                         
  12   1   0         31.67         42.42        37.39 o                         
 -12   2   0          6.01          3.99        28.02 o                         
 -11   2   0        889.02        999.98        83.99 o                         
 -10   2   0         64.08         73.00        40.78 o                         
  -9   2   0        797.67        683.28        84.44 o                         
  -8   2   0       2122.28       2002.48       130.70 o                         
  -7   2   0      16393.39      16873.25       433.26 o                         
  -6   2   0       2311.32       2300.08       119.98 o                         
  -5   2   0       1134.31       1108.78        73.96 o                         
  -4   2   0       7328.43       7237.71       199.72 o                         
  -3   2   0         89.08         73.00         7.76 o                         
  -2   2   0       1381.28       1392.07        23.22 o                         
  -1   2   0      13697.35      13464.99       102.92 o                         
   0   2   0       7767.93       7761.87        81.34 o                         
   1   2   0         52.06         62.39         3.51 o                         
   2   2   0       3678.43       3834.78        38.93 o                         
   3   2   0        289.57        284.47        11.35 o                         
   4   2   0       5477.16       5598.90        89.63 o                         
   5   2   0       2741.06       2670.35       113.24 o                         
   6   2   0       2459.93       2472.12       119.43 o                         
   7   2   0        650.99        606.11        64.31 o                         
   8   2   0        871.07        920.76        64.44 o                         
   9   2   0        275.94        273.43        47.43 o                         
  10   2   0        217.10        204.95        40.89 o                         
  11   2   0       1867.31       2157.59       121.75 o                         
  12   2   0        811.76        959.85        86.15 o                         
 -12   3   0         61.70         39.60        33.35 o                         
 -11   3   0        349.83        272.67        48.54 o                         
 -10   3   0       3794.06       4072.85       221.80 o                         
  -9   3   0       2351.32       2399.09       155.88 o                         
  -8   3   0        753.11        752.86        83.66 o                         
  -7   3   0       5168.60       5285.44       209.50 o                         
  -6   3   0       2902.59       3052.47       141.33 o                         
  -5   3   0       1006.82        772.02        63.23 o                         
  -4   3   0         13.24          9.81        10.12 o                         
  -3   3   0      23217.37      23266.14       313.64 o                         
  -2   3   0      17404.78      17597.51       139.41 o                         
  -1   3   0      30134.86      30314.05       180.05 o                         
   0   3   0       1016.98       1057.43        22.00 o                         
   1   3   0       8568.42       8953.18        63.35 o                         
   2   3   0       1121.91       1136.78        17.61 o                         
   3   3   0       1259.50       1281.19        23.35 o                         
   4   3   0       2567.78       2586.07        55.91 o                         
   5   3   0       1225.13       1351.56        46.14 o                         
   6   3   0         26.35         36.80        19.91 o                         
   7   3   0       1277.90       1175.87        67.73 o                         
   8   3   0       2866.85       2798.47       114.41 o                         
   9   3   0       2334.12       2248.74       109.50 o                         
  10   3   0       3571.65       3707.27       152.50 o                         
  11   3   0       1268.50       1296.89       208.47 o                         
  12   3   0         15.02        -33.93        33.93 o                         
 -12   4   0         15.29         32.92        20.77 o                         
 -11   4   0        754.52        742.38       108.34 o                         
 -10   4   0        310.22        326.15        68.13 o                         
  -9   4   0        310.21        346.91        64.12 o                         
  -8   4   0       4202.56       3939.10       194.59 o                         
  -7   4   0       1342.48       1242.94        98.38 o                         
  -6   4   0       1507.77       1515.42        99.05 o                         
  -5   4   0        360.59        496.95        53.54 o                         
  -4   4   0       4803.80       4821.97       101.59 o                         
  -3   4   0       4809.45       4924.72        58.34 o                         
  -2   4   0       3599.10       3663.63        40.28 o                         
  -1   4   0       7209.56       7167.14        55.00 o                         
   0   4   0         67.62         77.29         6.11 o                         
   1   4   0         24.60         41.46         3.72 o                         
   2   4   0       1005.27       1043.68        17.48 o                         
   3   4   0       1262.91       1298.15        24.07 o                         
   4   4   0       4387.00       4276.80        82.42 o                         
   5   4   0        938.09        967.35        40.98 o                         
   6   4   0        588.17        516.69        32.15 o                         
   7   4   0       1136.06       1092.10        65.70 o                         
   8   4   0        301.72        325.40        87.02 o                         
   9   4   0         73.99         44.42        46.05 o                         
  10   4   0        111.98        143.10        56.42 o                         
  11   4   0       1892.76       2092.29       121.35 o                         
  12   4   0        180.35         72.54        37.15 o                         
 -12   5   0         69.58         37.79        23.62 o                         
 -11   5   0        516.30        495.08        70.48 o                         
 -10   5   0       2293.11       2230.75       105.02 o                         
  -9   5   0       1394.93       1364.67        76.83 o                         
  -8   5   0       1144.92       1281.91        70.24 o                         
  -7   5   0        123.13        104.18        23.19 o                         
  -6   5   0       1041.86       1081.76        62.81 o                         
  -5   5   0         42.86         37.49        15.52 o                         
  -4   5   0       5577.21       5758.00        99.36 o                         
  -3   5   0        976.85        945.08        23.58 o                         
  -2   5   0         19.05         11.67         4.32 o                         
  -1   5   0         32.74         41.97         3.39 o                         
   0   5   0       1187.63       1277.08        30.08 o                         
   1   5   0       7691.02       7147.24       117.01 o                         
   2   5   0      13212.05      13279.27       120.36 o                         
   3   5   0      20424.32      20509.02       275.14 o                         
   4   5   0        995.73        909.08        43.70 o                         
   5   5   0        155.10        166.68        19.17 o                         
   6   5   0        251.47        252.34        26.56 o                         
   7   5   0       2409.44       2554.18        79.97 o                         
   8   5   0       1976.61       1842.24        93.18 o                         
   9   5   0        943.81        917.86       125.10 o                         
  10   5   0       2063.59       2127.99       115.52 o                         
  11   5   0        315.16        400.45       132.39 o                         
  12   5   0         26.79         22.78        41.04 o                         
 -12   6   0        923.27       1058.93        90.75 o                         
 -11   6   0        918.49        946.23        62.03 o                         
 -10   6   0        381.19        407.10        51.26 o                         
  -9   6   0        643.91        595.91        62.07 o                         
  -8   6   0       1909.04       1939.34        89.88 o                         
  -7   6   0          5.05         14.48        18.62 o                         
  -6   6   0          3.50          8.81        15.03 o                         
  -5   6   0        576.88        560.51        39.92 o                         
  -4   6   0        718.20        675.31        31.80 o                         
  -3   6   0        550.89        596.04        21.91 o                         
  -2   6   0       2341.25       2216.59        33.83 o                         
  -1   6   0        647.56        631.69        29.57 o                         
   0   6   0       9631.83       9659.37       132.45 o                         
   1   6   0       1224.98       1187.01        63.12 o                         
   2   6   0        102.89        103.14        11.11 o                         
   3   6   0       3699.73       3659.02        56.08 o                         
   4   6   0       9800.41       9783.66       156.09 o                         
   5   6   0        229.46        179.81        20.10 o                         
   6   6   0        140.40        117.60        18.91 o                         
   7   6   0       5195.54       5312.68       124.28 o                         
   8   6   0       2273.94       2344.08       107.25 o                         
   9   6   0       1027.18       1048.06       141.71 o                         
  10   6   0        109.52         88.44        31.20 o                         
  11   6   0        329.94        349.48        54.77 o                         
  12   6   0         29.69        -43.62        43.62 o                         
 -12   7   0         83.39         58.12        22.66 o                         
 -11   7   0       1316.06       1372.32        75.57 o                         
 -10   7   0        274.58        238.46        38.98 o                         
  -9   7   0         55.59         17.59        22.57 o                         
  -8   7   0         67.22         34.68        29.08 o                         
  -7   7   0        320.12        281.49        34.65 o                         
  -6   7   0       1372.94       1423.44        70.76 o                         
  -5   7   0       1121.33       1125.87        58.14 o                         
  -4   7   0      11703.34      11826.98       278.61 o                         
  -3   7   0         41.32         25.31         5.84 o                         
  -2   7   0         63.52         78.33         9.13 o                         
  -1   7   0          2.87          2.53         5.73 o                         
   0   7   0         48.63         54.71         8.41 o                         
   1   7   0       6660.00       6640.06       129.71 o                         
   2   7   0       3288.67       3185.15        42.04 o                         
   3   7   0       4641.91       4573.49        58.89 o                         
   4   7   0        470.98        490.28        26.92 o                         
   5   7   0          5.86         -4.18        10.79 o                         
   6   7   0        574.22        580.94        42.96 o                         
   7   7   0        892.51        894.18        54.73 o                         
   8   7   0        845.68        921.40        52.52 o                         
   9   7   0       1486.23       1451.82       116.76 o                         
  10   7   0        532.11        513.18        58.13 o                         
  11   7   0        187.34        228.13        76.24 o                         
 -12   8   0        238.12        248.84        46.63 o                         
 -11   8   0         23.10         33.48        30.65 o                         
 -10   8   0         16.40          6.32        29.39 o                         
  -9   8   0        526.43        475.91        52.55 o                         
  -8   8   0        874.67        761.23        60.11 o                         
  -7   8   0       3136.63       3126.90       222.52 o                         
  -6   8   0       1579.30       1484.92        74.51 o                         
  -5   8   0         66.29         56.26        19.27 o                         
  -4   8   0       2380.07       2496.47        70.70 o                         
  -3   8   0       2207.92       2295.97        42.53 o                         
  -2   8   0         17.63         21.65         3.52 o                         
  -1   8   0       2834.19       2864.10        57.88 o                         
   0   8   0      12403.13      12436.77       204.45 o                         
   1   8   0       3935.94       3856.46       113.27 o                         
   2   8   0       1779.88       1677.91        64.30 o                         
   3   8   0        153.96        186.82        11.58 o                         
   4   8   0        384.76        386.73        27.16 o                         
   5   8   0          0.84         11.50        12.53 o                         
   6   8   0        164.12        151.17        19.45 o                         
   7   8   0       1995.32       2027.03        81.38 o                         
   8   8   0          0.83         15.35        20.77 o                         
   9   8   0         40.30         28.33        21.64 o                         
  10   8   0          8.03        -47.53        47.53 o                         
 -11   9   0        438.46        365.67        54.88 o                         
 -10   9   0         15.14        -15.13        26.84 o                         
  -9   9   0         65.51         57.66        37.81 o                         
  -8   9   0          7.95          3.26        26.71 o                         
  -7   9   0        255.23        269.29        37.56 o                         
  -6   9   0       2911.45       3202.92       178.58 o                         
  -5   9   0        707.93        748.28        51.92 o                         
  -4   9   0         15.94          3.72        11.53 o                         
  -3   9   0       4765.74       4952.82       177.76 o                         
  -2   9   0        853.00        830.12        29.40 o                         
  -1   9   0       1954.65       1930.42        48.65 o                         
   0   9   0       2208.65       2256.37        75.97 o                         
   1   9   0       5857.67       5999.94       174.40 o                         
   2   9   0       4387.26       4370.08       113.40 o                         
   3   9   0       1228.30       1230.07       105.74 o                         
   4   9   0        244.72        231.17        21.82 o                         
   5   9   0        149.15         87.63        25.09 o                         
   6   9   0        484.16        489.38        50.65 o                         
   7   9   0        257.76        213.84        37.32 o                         
   8   9   0         16.37        -47.83        47.83 o                         
   9   9   0         31.04        -40.72        46.55 o                         
  10   9   0         30.61         68.07        49.71 o                         
 -10  10   0        110.13         90.15        48.01 o                         
  -9  10   0        143.31        230.99        57.26 o                         
  -8  10   0        485.41        526.11        74.23 o                         
  -7  10   0       2670.82       2843.14       117.68 o                         
  -6  10   0        141.55         96.80        23.00 o                         
  -5  10   0        190.51        139.83        41.32 o                         
  -4  10   0        130.51        139.38        38.89 o                         
  -3  10   0        262.89        338.58        55.66 o                         
  -2  10   0        891.51        945.33        62.56 o                         
  -1  10   0       1952.61       2046.64        75.67 o                         
   0  10   0       3174.24       3228.38        97.34 o                         
   1  10   0          5.73        -12.86        15.66 o                         
   2  10   0        159.25        177.50        46.40 o                         
   3  10   0        984.95        869.51        92.88 o                         
   4  10   0       1722.39       1726.18       104.49 o                         
   5  10   0       1204.81       1162.97        75.98 o                         
   6  10   0       1407.32       1330.91        82.44 o                         
   7  10   0        481.78        482.79        53.35 o                         
   8  10   0         61.45         41.76        44.87 o                         
   9  10   0         56.59         68.27        45.17 o                         
 -10  11   0       1035.02       1142.67       122.32 o                         
  -9  11   0        651.27        770.34        94.89 o                         
  -8  11   0        359.39        310.58        64.12 o                         
  -7  11   0        580.06        621.90        80.74 o                         
  -6  11   0        838.59        969.92        99.58 o                         
  -5  11   0       1398.18       1300.14       110.34 o                         
  -4  11   0         55.77         60.98        36.70 o                         
  -3  11   0        572.00        678.35        79.75 o                         
  -2  11   0        400.86        277.84        54.32 o                         
  -1  11   0        483.40        461.75        47.68 o                         
   0  11   0        156.48        138.80        30.47 o                         
   1  11   0        166.40        108.79        27.30 o                         
   2  11   0        154.25        154.19        47.52 o                         
   3  11   0        366.84        386.74        65.82 o                         
   4  11   0         97.84         79.39        26.66 o                         
   5  11   0        125.92        120.61        29.65 o                         
   6  11   0        405.48        376.94        59.99 o                         
   7  11   0        435.73        602.47        91.29 o                         
   8  11   0          2.68         14.43        36.26 o                         
  -9  12   0        427.84        609.68        92.81 o                         
  -8  12   0       1440.98       1612.93       139.78 o                         
  -7  12   0        600.25        694.08        96.12 o                         
  -6  12   0        441.17        290.35        61.50 o                         
  -5  12   0          1.59         56.70        40.33 o                         
  -4  12   0       1038.56       1182.98       111.74 o                         
  -3  12   0        192.90        291.40        58.96 o                         
  -2  12   0        835.43        690.95        84.59 o                         
  -1  12   0       2204.49       2226.36       113.38 o                         
   0  12   0        954.32        834.73        79.44 o                         
   1  12   0         16.16        -20.04        28.26 o                         
   2  12   0        196.14        190.81        56.71 o                         
   3  12   0        193.51        228.01        57.62 o                         
   4  12   0       1340.92       1223.28        83.22 o                         
   5  12   0        275.92        331.87        47.31 o                         
   6  12   0          5.63          6.40        23.59 o                         
   7  12   0        219.42        310.47        70.67 o                         
  -7  13   0        231.73        452.18        79.45 o                         
  -6  13   0        114.10         45.78        38.46 o                         
  -5  13   0        255.64        288.92        64.50 o                         
  -4  13   0       1217.00       1324.04       125.42 o                         
  -3  13   0        368.75        426.74        76.76 o                         
  -2  13   0          7.93         -6.60        39.99 o                         
  -1  13   0        239.36        211.90        54.85 o                         
   0  13   0        252.35        266.38        74.11 o                         
   1  13   0        372.28        371.40        50.22 o                         
   2  13   0        406.91        408.76        70.34 o                         
   3  13   0       1479.52       1583.22       136.28 o                         
   4  13   0        273.43        250.66        50.99 o                         
   5  13   0         35.11         49.65        30.06 o                         
   6  13   0        219.28        255.64        66.93 o                         
  -6  14   0         61.29         76.18        49.59 o                         
  -5  14   0         28.93        127.82        54.67 o                         
  -4  14   0        107.90        111.71        54.42 o                         
  -3  14   0       1127.32       1208.57       126.75 o                         
  -2  14   0         18.92        -16.76        44.89 o                         
  -1  14   0         38.10        -31.99        35.10 o                         
   0  14   0        712.06        617.63        63.76 o                         
   1  14   0        450.33        426.48        78.28 o                         
   2  14   0         27.79         52.51        37.31 o                         
   3  14   0        701.53        622.19        91.37 o                         
   4  14   0       1141.53       1216.68        88.33 o                         
   5  14   0        270.32        302.52        71.42 o                         
  -4  15   0        185.54        118.37        56.75 o                         
  -3  15   0         61.26         19.71        47.48 o                         
  -2  15   0         13.88        -33.37        53.00 o                         
  -1  15   0         34.26         82.53        54.13 o                         
   0  15   0         79.10         57.68        41.76 o                         
   1  15   0       1070.07       1145.10       122.24 o                         
   2  15   0        558.08        472.48        81.21 o                         
   3  15   0        534.87        514.86        78.72 o                         
   4  15   0         31.24         56.14        56.69 o                         
   1  16   0          1.79         41.86        36.52 o                         
  -1 -16   1        164.21        181.27        68.11 o                         
   0 -16   1         75.43         14.18        48.54 o                         
  -4 -15   1        362.42        448.61        89.45 o                         
  -3 -15   1        195.59        138.38        61.69 o                         
  -2 -15   1        182.72        114.09        54.67 o                         
  -1 -15   1         36.33        -27.97        27.97 o                         
   0 -15   1        317.97        410.61       133.81 o                         
   1 -15   1         59.70        -43.72        52.84 o                         
   2 -15   1        225.01        309.84        69.00 o                         
   3 -15   1         19.99         61.05        44.19 o                         
   4 -15   1        204.82        262.92        68.66 o                         
  -5 -14   1        210.51        165.35        56.10 o                         
  -4 -14   1          2.66         -8.28        26.58 o                         
  -3 -14   1       1321.63       1217.92       126.18 o                         
  -2 -14   1        620.13        489.62        82.57 o                         
  -1 -14   1       2143.64       2131.87       126.15 o                         
   0 -14   1         26.77         21.99        26.50 o                         
   1 -14   1         21.93         33.14        35.99 o                         
   2 -14   1          6.58         18.93        33.89 o                         
   3 -14   1        179.01        268.70        68.23 o                         
   4 -14   1        449.44        556.07        91.72 o                         
   5 -14   1         94.27        178.80        62.53 o                         
   6 -14   1        112.97         28.91        44.77 o                         
  -7 -13   1        174.78        207.63        70.06 o                         
  -6 -13   1          3.14         20.13        39.15 o                         
  -5 -13   1         44.87          5.76        49.57 o                         
  -4 -13   1        246.40        175.93        36.01 o                         
  -3 -13   1         56.71         43.01        42.77 o                         
  -2 -13   1        417.66        403.99        52.83 o                         
  -1 -13   1        254.66        236.30        44.07 o                         
   0 -13   1         14.01         -3.09        24.70 o                         
   1 -13   1        445.82        531.03        54.72 o                         
   2 -13   1        655.68        897.92        99.21 o                         
   3 -13   1       1445.78       1241.82       116.47 o                         
   4 -13   1        115.53         96.38        49.85 o                         
   5 -13   1        182.93        128.39        48.70 o                         
   6 -13   1        704.17        826.22       102.80 o                         
   7 -13   1          4.26          1.62        35.00 o                         
  -8 -12   1        772.93        948.11       118.62 o                         
  -7 -12   1         16.03          8.27        39.37 o                         
  -6 -12   1         86.13         98.88        52.51 o                         
  -5 -12   1        145.76        126.95        31.32 o                         
  -4 -12   1        599.55        725.96        95.51 o                         
  -3 -12   1        265.58        301.50        65.18 o                         
  -2 -12   1         25.84         26.22        24.79 o                         
  -1 -12   1         16.97         21.89        22.44 o                         
   0 -12   1        342.63        298.78       113.66 o                         
   1 -12   1       1408.74       1377.30        83.57 o                         
   2 -12   1       1420.00       1569.76       122.29 o                         
   3 -12   1       5215.84       5275.13       232.41 o                         
   4 -12   1        855.92        775.64        87.71 o                         
   5 -12   1        260.93        294.20        62.79 o                         
   6 -12   1        278.46        365.30        66.55 o                         
   7 -12   1       1057.40       1150.33       117.49 o                         
   8 -12   1         26.03         77.52        47.31 o                         
  -9 -11   1          1.48         70.38        50.34 o                         
  -8 -11   1        367.88        415.90        85.76 o                         
  -7 -11   1         45.43        -22.86        38.81 o                         
  -6 -11   1        223.47        273.95        40.26 o                         
  -5 -11   1        981.01       1050.23       137.85 o                         
  -4 -11   1        293.10        289.28        63.47 o                         
  -3 -11   1          2.16         26.89        37.20 o                         
  -2 -11   1         99.06         68.86        40.50 o                         
  -1 -11   1        281.49        272.78        37.49 o                         
   0 -11   1       1877.04       1914.12       161.21 o                         
   1 -11   1        780.26        718.80        57.00 o                         
   2 -11   1        990.64       1172.26        98.93 o                         
   3 -11   1         74.49        113.91        42.52 o                         
   4 -11   1        806.28        856.82        88.14 o                         
   5 -11   1        128.00         90.17        33.15 o                         
   6 -11   1         72.47         31.55        32.14 o                         
   7 -11   1       1842.99       1864.41       138.15 o                         
   8 -11   1        899.98        972.83       104.44 o                         
   9 -11   1        463.75        436.25        76.52 o                         
  -9 -10   1         31.49        -38.84        44.55 o                         
  -8 -10   1        106.84         68.22        52.02 o                         
  -7 -10   1        389.13        301.66        69.85 o                         
  -6 -10   1        322.34        386.04        46.88 o                         
  -5 -10   1       1848.08       1724.27        91.84 o                         
  -4 -10   1       5255.97       5088.90       237.57 o                         
  -3 -10   1        679.61        695.91        87.44 o                         
  -2 -10   1          2.65          9.37        21.19 o                         
  -1 -10   1       1220.24       1272.11        72.33 o                         
   0 -10   1       1063.68       1066.49        66.28 o                         
   1 -10   1         67.39         74.56        21.76 o                         
   2 -10   1        605.29        661.34        68.99 o                         
   3 -10   1       3316.22       3378.80       160.97 o                         
   4 -10   1         60.10         26.27        13.10 o                         
   5 -10   1        374.98        372.28        38.14 o                         
   6 -10   1        249.94        211.88        36.11 o                         
   7 -10   1         20.05        -10.00        20.29 o                         
   8 -10   1        392.94        280.71        44.99 o                         
   9 -10   1        121.81        110.73        47.83 o                         
  10 -10   1        287.82        306.71        67.41 o                         
 -10  -9   1          3.03        -59.57        59.57 o                         
  -9  -9   1         91.64         51.51        47.72 o                         
  -8  -9   1        543.33        461.23        84.16 o                         
  -7  -9   1       2272.77       2343.91       107.57 o                         
  -6  -9   1        745.86        732.74        42.78 o                         
  -5  -9   1       1011.57       1001.89        46.22 o                         
  -4  -9   1        798.23        771.08        41.47 o                         
  -3  -9   1       1537.56       1489.42        34.72 o                         
  -2  -9   1        435.14        377.89        40.97 o                         
  -1  -9   1        431.55        386.01        51.35 o                         
   0  -9   1      14023.43      14696.74       214.88 o                         
   1  -9   1       6609.32       6815.01       130.12 o                         
   2  -9   1       8304.67       7816.12       107.85 o                         
   3  -9   1         16.00         22.89        11.27 o                         
   4  -9   1        563.44        574.77        41.54 o                         
   5  -9   1         67.67         54.80        17.79 o                         
   6  -9   1        347.67        332.58        69.33 o                         
   7  -9   1       1348.43       1439.56        82.45 o                         
   8  -9   1         31.96         21.07        22.69 o                         
   9  -9   1        155.65        143.52        63.22 o                         
  10  -9   1         28.92         70.60        36.37 o                         
  11  -9   1        423.24        432.01        57.96 o                         
 -10  -8   1         26.17          0.68        38.59 o                         
  -9  -8   1          2.58        -40.65        40.65 o                         
  -8  -8   1       2203.04       2490.87       110.47 o                         
  -7  -8   1         68.11         22.34        16.23 o                         
  -6  -8   1        105.71         72.30        15.98 o                         
  -5  -8   1       1646.21       1693.71       118.99 o                         
  -4  -8   1       1053.68       1162.07        76.85 o                         
  -3  -8   1        932.59        922.71        33.88 o                         
  -2  -8   1        652.08        636.35        47.14 o                         
  -1  -8   1       3877.97       3944.88        85.11 o                         
   0  -8   1         13.94         13.33         8.23 o                         
   1  -8   1       1228.56       1261.64        50.46 o                         
   2  -8   1       2641.75       2647.61        50.22 o                         
   3  -8   1        355.20        382.26        37.95 o                         
   4  -8   1        952.32        906.38        52.72 o                         
   5  -8   1       1171.59       1085.43        68.69 o                         
   6  -8   1       1279.54       1426.20       106.49 o                         
   7  -8   1         55.59         33.13        21.10 o                         
   8  -8   1         64.71         41.27        23.47 o                         
   9  -8   1        375.12        374.53        53.70 o                         
  10  -8   1          3.86        -10.87        24.98 o                         
  11  -8   1        292.27        337.02        54.19 o                         
 -12  -7   1         30.66         28.53        34.71 o                         
 -11  -7   1        622.29        568.18       104.57 o                         
 -10  -7   1        100.86         73.70        31.73 o                         
  -9  -7   1        188.91        199.67        38.01 o                         
  -8  -7   1        698.20        624.89        55.27 o                         
  -7  -7   1       7794.43       8325.34       181.91 o                         
  -6  -7   1       3653.50       3636.03       121.77 o                         
  -5  -7   1       3900.80       3936.23        93.78 o                         
  -4  -7   1          3.87         28.59        11.93 o                         
  -3  -7   1        726.25        743.23        23.13 o                         
  -2  -7   1         21.97         44.68         6.72 o                         
  -1  -7   1        899.73        982.08        52.32 o                         
   0  -7   1       3865.80       4186.71       166.07 o                         
   1  -7   1        109.40        118.26         5.22 o                         
   2  -7   1        252.61        258.75        15.60 o                         
   3  -7   1        162.09        134.98        12.48 o                         
   4  -7   1       4001.18       3852.10       135.93 o                         
   5  -7   1       1699.55       1672.17       127.38 o                         
   6  -7   1       5638.35       5705.97       154.45 o                         
   7  -7   1       1492.62       1440.64        77.36 o                         
   8  -7   1        215.04        229.77        47.15 o                         
   9  -7   1        129.13         84.25        28.07 o                         
  10  -7   1        974.23       1038.15        78.38 o                         
  11  -7   1        332.07        345.01        52.05 o                         
  12  -7   1         82.53         43.08        31.41 o                         
 -12  -6   1        395.69        471.28        82.31 o                         
 -11  -6   1          1.02        -16.95        29.38 o                         
 -10  -6   1       1492.94       1510.41        95.97 o                         
  -9  -6   1       2865.54       2698.14       120.49 o                         
  -8  -6   1       1519.07       1553.76       132.22 o                         
  -7  -6   1         43.35         51.19        15.64 o                         
  -6  -6   1       1364.77       1519.05        56.24 o                         
  -5  -6   1       5530.06       5385.94       107.62 o                         
  -4  -6   1         62.33         63.14        12.49 o                         
  -3  -6   1       1482.85       1448.14        33.73 o                         
  -2  -6   1       4278.81       4331.05        45.26 o                         
  -1  -6   1       9991.78      10500.93       171.78 o                         
   0  -6   1        299.14        325.91        35.13 o                         
   1  -6   1       1511.75       1447.23        43.91 o                         
   2  -6   1        298.65        292.52        15.92 o                         
   3  -6   1       1592.50       1584.90        43.27 o                         
   4  -6   1       1118.72       1090.32        92.22 o                         
   5  -6   1         69.09         37.27        28.80 o                         
   6  -6   1         41.35         38.75        23.55 o                         
   7  -6   1       5435.26       5323.78       234.08 o                         
   8  -6   1        121.71         78.40        32.96 o                         
   9  -6   1        330.87        331.23        44.03 o                         
  10  -6   1       2836.85       2876.08       127.06 o                         
  11  -6   1       1672.03       1773.33       107.23 o                         
  12  -6   1        263.68        301.29        41.45 o                         
 -12  -5   1         26.01          2.47        33.55 o                         
 -11  -5   1        505.56        533.61        62.15 o                         
 -10  -5   1          6.68         11.13        67.93 o                         
  -9  -5   1          5.74         13.87        23.76 o                         
  -8  -5   1       3452.49       3326.87       124.02 o                         
  -7  -5   1       2181.34       2257.99        70.16 o                         
  -6  -5   1        261.55        287.91        23.93 o                         
  -5  -5   1         78.48         83.70        13.44 o                         
  -4  -5   1       2125.07       2064.40        60.72 o                         
  -3  -5   1       2194.28       2274.63        45.40 o                         
  -2  -5   1       1088.73       1087.27        21.34 o                         
  -1  -5   1      12028.41      12249.23       296.88 o                         
   0  -5   1       1367.47       1363.99       130.48 o                         
   1  -5   1         40.70         27.46         4.92 o                         
   2  -5   1       1327.28       1482.32        37.63 o                         
   3  -5   1        534.46        498.84        20.95 o                         
   4  -5   1       2476.60       2513.05       118.14 o                         
   5  -5   1       1063.47       1033.08        81.41 o                         
   6  -5   1       4260.75       4376.52       191.03 o                         
   7  -5   1         96.29        160.19        47.35 o                         
   8  -5   1         41.18         50.46        35.08 o                         
   9  -5   1        253.83        269.95        63.26 o                         
  10  -5   1          0.58         52.13        40.56 o                         
  11  -5   1        679.64        637.94       105.60 o                         
  12  -5   1        408.84        422.67        50.57 o                         
 -12  -4   1        563.02        555.26        65.86 o                         
 -11  -4   1          0.51         -3.16        22.33 o                         
 -10  -4   1        819.90        748.71        66.97 o                         
  -9  -4   1       2687.84       2902.53       207.43 o                         
  -8  -4   1       1375.50       1363.58        91.87 o                         
  -7  -4   1        400.06        400.91        35.68 o                         
  -6  -4   1       1809.17       1811.36        37.21 o                         
  -5  -4   1       1519.78       1453.95        28.80 o                         
  -4  -4   1       6241.72       5970.49        89.87 o                         
  -3  -4   1       2857.02       2919.27        45.38 o                         
  -2  -4   1          6.51          9.00         3.07 o                         
  -1  -4   1       1237.63       1228.70        15.68 o                         
   0  -4   1       9477.23       9269.90        75.47 o                         
   1  -4   1       3986.62       4005.55        41.11 o                         
   2  -4   1       3007.60       2952.70        58.77 o                         
   3  -4   1      27760.46      28478.04       249.58 o                         
   4  -4   1      17506.69      18296.75       383.10 o                         
   5  -4   1       2208.82       2114.20        68.75 o                         
   6  -4   1       1023.20       1065.28        89.46 o                         
   7  -4   1       1655.41       1582.95       116.68 o                         
   8  -4   1        112.13        160.79        49.01 o                         
   9  -4   1         22.39         28.60        36.23 o                         
  10  -4   1       2075.70       2352.45       175.99 o                         
  11  -4   1        208.10        292.38        75.01 o                         
  12  -4   1        113.91        105.27        41.80 o                         
 -12  -3   1        653.90        681.64       103.73 o                         
 -11  -3   1        862.21        793.89        73.96 o                         
 -10  -3   1         18.93         17.88        26.17 o                         
  -9  -3   1         64.85         64.44        24.56 o                         
  -8  -3   1       1908.40       1997.08       265.89 o                         
  -7  -3   1        286.47        288.53        33.77 o                         
  -6  -3   1         22.27         32.07        10.38 o                         
  -5  -3   1        121.12        126.67        10.85 o                         
  -4  -3   1         24.91         16.57         6.53 o                         
  -3  -3   1       3038.32       3012.26        36.16 o                         
  -2  -3   1        133.25        129.52         6.22 o                         
  -1  -3   1        168.62        149.74         5.68 o                         
   0  -3   1      21676.75      22109.83       178.10 o                         
   1  -3   1       7706.01       7759.78        65.23 o                         
   2  -3   1       3554.54       3649.78        59.77 o                         
   3  -3   1       2026.78       2243.74        40.40 o                         
   4  -3   1      15310.31      14860.36       261.03 o                         
   5  -3   1       4925.89       5063.87       185.17 o                         
   6  -3   1       2349.66       2330.75       128.90 o                         
   7  -3   1       2380.30       2577.81       146.48 o                         
   8  -3   1       1367.22       1200.59       106.90 o                         
   9  -3   1       3031.40       3359.40       193.49 o                         
  10  -3   1         56.79        178.31        55.65 o                         
  11  -3   1        208.18        163.60        62.09 o                         
  12  -3   1        100.48         30.59       108.30 o                         
 -12  -2   1         61.21         86.52        37.37 o                         
 -11  -2   1       2212.20       2084.34       116.88 o                         
 -10  -2   1        360.89        282.01        44.76 o                         
  -9  -2   1        643.01        621.16        55.62 o                         
  -8  -2   1         90.63        110.84        49.43 o                         
  -7  -2   1        763.35        802.87        53.41 o                         
  -6  -2   1       2822.05       2765.95        54.27 o                         
  -5  -2   1       2774.83       2638.27        64.66 o                         
  -4  -2   1      17267.49      16698.27       164.42 o                         
  -3  -2   1       4752.63       4686.19        54.55 o                         
  -2  -2   1       5710.24       5920.30        61.91 o                         
  -1  -2   1       6689.33       6650.02        54.72 o                         
   0  -2   1       5386.56       5143.52        65.85 o                         
   1  -2   1       7811.10       8129.96        67.07 o                         
   2  -2   1      10358.43      10372.33        92.81 o                         
   3  -2   1      14639.16      14866.38       155.57 o                         
   4  -2   1       1406.41       1418.02        63.12 o                         
   5  -2   1         33.42         31.93        22.85 o                         
   6  -2   1        457.70        381.87        52.43 o                         
   7  -2   1       1076.62       1032.98        89.69 o                         
   8  -2   1       1104.08       1075.14        99.85 o                         
   9  -2   1       1604.46       1790.44       138.03 o                         
  10  -2   1       1526.18       1527.55       136.52 o                         
  11  -2   1        103.22        -16.67        43.28 o                         
  12  -2   1          9.07         19.94        41.53 o                         
 -12  -1   1        123.30        147.72        42.84 o                         
 -11  -1   1          6.90         12.24        28.72 o                         
 -10  -1   1        321.65        341.13        47.73 o                         
  -9  -1   1         38.29         61.19        31.90 o                         
  -8  -1   1       1093.69       1073.29        67.21 o                         
  -7  -1   1      11193.80      11403.08       234.75 o                         
  -6  -1   1       5398.54       5337.51       233.05 o                         
  -5  -1   1       6174.56       5772.94       163.83 o                         
  -4  -1   1       5011.79       5055.35        70.05 o                         
  -3  -1   1      25658.48      25573.81       310.46 o                         
  -2  -1   1      12455.02      12806.58       107.54 o                         
  -1  -1   1       5669.67       5360.38        77.97 o                         
   0  -1   1       4757.54       4867.69        60.31 o                         
   1  -1   1      13389.48      13545.37       156.27 o                         
   2  -1   1      25679.48      26668.72       501.89 o                         
   3  -1   1        144.33        176.10        18.16 o                         
   4  -1   1         17.65         46.27        18.82 o                         
   5  -1   1          0.36         29.41        21.98 o                         
   6  -1   1          1.25         19.40        24.58 o                         
   7  -1   1       1758.61       1849.61       119.16 o                         
   8  -1   1          5.60          0.88        29.61 o                         
   9  -1   1         17.20        101.25        39.78 o                         
  10  -1   1        484.30        480.11        82.87 o                         
  11  -1   1        102.85        121.39        40.94 o                         
  12  -1   1        905.41        914.80        89.47 o                         
 -13   0   1         67.08         47.12        33.52 o                         
 -12   0   1        188.52        247.62        47.08 o                         
 -11   0   1       1000.29        996.55        81.21 o                         
 -10   0   1         31.54         46.48        37.44 o                         
  -9   0   1          4.78          7.42        21.66 o                         
  -8   0   1        133.24        135.32        27.71 o                         
  -7   0   1        408.48        400.78        38.55 o                         
  -6   0   1       6723.21       6506.44       212.18 o                         
  -5   0   1       8428.37       8162.09       226.95 o                         
  -4   0   1      13517.03      13157.60       295.38 o                         
  -3   0   1       2730.02       2854.20        92.31 o                         
  -2   0   1      10626.85      10349.05       208.75 o                         
  -1   0   1      11390.26      11563.81       150.41 o                         
   0   0   1         68.32         79.83         8.09 o                         
   1   0   1      12622.38      12535.33       119.43 o                         
   2   0   1      23119.94      23316.93       255.46 o                         
   3   0   1      16580.37      17084.24       212.29 o                         
   4   0   1        298.12        315.58        37.61 o                         
   5   0   1       1989.26       2127.57       108.00 o                         
   6   0   1        600.35        526.51        59.43 o                         
   7   0   1        485.24        498.28        62.19 o                         
   8   0   1         28.54          1.58        28.58 o                         
   9   0   1        383.79        456.73        70.94 o                         
  10   0   1        192.96        132.41        48.75 o                         
  11   0   1        680.74        656.21        72.20 o                         
  12   0   1         23.70         19.31        32.44 o                         
 -13   1   1        372.71        417.00        97.26 o                         
 -12   1   1        435.89        423.11        70.62 o                         
 -11   1   1        243.51        200.73        62.71 o                         
 -10   1   1        373.19        504.31       116.65 o                         
  -9   1   1        456.44        379.92        43.77 o                         
  -8   1   1       2424.89       2336.53       131.59 o                         
  -7   1   1       8550.63       8751.33       270.17 o                         
  -6   1   1       2921.23       2928.96       133.06 o                         
  -5   1   1       2929.53       2606.01        93.55 o                         
  -4   1   1        659.08        690.69        49.75 o                         
  -3   1   1        306.90        336.34        20.34 o                         
  -2   1   1        734.81        776.65        17.41 o                         
  -1   1   1       5175.46       5229.30        48.31 o                         
   0   1   1       9994.43       9879.80        97.28 o                         
   1   1   1       2219.11       2172.02        31.06 o                         
   2   1   1       1722.32       1833.52        28.70 o                         
   3   1   1       1642.73       1606.48        28.07 o                         
   4   1   1        927.87        837.53        28.10 o                         
   5   1   1       5634.37       5756.62       190.39 o                         
   6   1   1       8343.70       8644.22       263.69 o                         
   7   1   1       4245.66       4285.85       184.85 o                         
   8   1   1        399.93        398.02        62.37 o                         
   9   1   1         10.94         14.97        25.99 o                         
  10   1   1        373.17        275.16        46.18 o                         
  11   1   1        355.79        367.85        55.87 o                         
  12   1   1        360.10        335.03        68.83 o                         
 -13   2   1        580.92        621.37        74.10 o                         
 -12   2   1       1300.91       1294.89        98.65 o                         
 -11   2   1        212.87        157.39        36.28 o                         
 -10   2   1       1828.25       1799.53       135.29 o                         
  -9   2   1       1981.02       2005.02        98.97 o                         
  -8   2   1       5907.24       5912.06       230.48 o                         
  -7   2   1          1.91         -2.94        20.55 o                         
  -6   2   1       1163.96       1065.43        37.49 o                         
  -5   2   1      17845.47      18150.31       327.64 o                         
  -4   2   1       1828.45       1662.26        47.69 o                         
  -3   2   1        122.81        127.23         9.05 o                         
  -2   2   1        317.85        344.30        12.06 o                         
  -1   2   1        411.94        464.79        11.70 o                         
   0   2   1        580.81        594.84        13.48 o                         
   1   2   1        477.84        557.47        13.91 o                         
   2   2   1        552.42        582.10        14.95 o                         
   3   2   1       6098.91       6214.64        99.73 o                         
   4   2   1       3432.09       3470.00        64.98 o                         
   5   2   1        405.07        349.22        44.32 o                         
   6   2   1       1185.03        969.42       155.46 o                         
   7   2   1       6943.15       5814.37       793.74 o                         
   8   2   1       1012.32       1024.02        94.73 o                         
   9   2   1          4.04        -23.67        23.67 o                         
  10   2   1       1948.58       1943.36       111.09 o                         
  11   2   1       1303.83       1394.27       101.82 o                         
  12   2   1        227.61        229.01        65.30 o                         
 -13   3   1        239.90        332.59        83.91 o                         
 -12   3   1         37.14         74.85        36.97 o                         
 -11   3   1        882.02        778.75        52.31 o                         
 -10   3   1        150.80        127.49        42.05 o                         
  -9   3   1       1225.72       1152.73       126.44 o                         
  -8   3   1       6185.05       6497.08       247.09 o                         
  -7   3   1       5088.11       4989.86       197.01 o                         
  -6   3   1       1031.21       1008.08        34.68 o                         
  -5   3   1        175.56        155.82        16.22 o                         
  -4   3   1       4120.24       4090.60        72.46 o                         
  -3   3   1       1416.41       1459.92        41.32 o                         
  -2   3   1        152.74        147.24         8.16 o                         
  -1   3   1       4231.79       4139.66        38.28 o                         
   0   3   1      47112.09      46363.52       308.82 o                         
   1   3   1       2963.31       3145.52        43.26 o                         
   2   3   1        659.87        715.15        24.01 o                         
   3   3   1       1339.85       1378.55        43.81 o                         
   4   3   1      13996.02      13867.32       181.65 o                         
   5   3   1       2593.46       2571.19        60.18 o                         
   6   3   1       4436.39       4565.27       178.67 o                         
   7   3   1        400.59        331.69        50.41 o                         
   8   3   1       1104.78       1041.47        72.48 o                         
   9   3   1        400.72        434.87        52.46 o                         
  10   3   1          2.24         12.49        24.95 o                         
  11   3   1       1261.64       1224.39        94.87 o                         
  12   3   1        599.94        709.76       104.58 o                         
 -13   4   1          1.15        -11.11        49.36 o                         
 -12   4   1        684.96        645.45        89.94 o                         
 -11   4   1         87.42         96.76        40.98 o                         
 -10   4   1        375.49        293.88        32.64 o                         
  -9   4   1        325.75        308.90        37.52 o                         
  -8   4   1        592.43        552.80        43.83 o                         
  -7   4   1       1072.12       1072.64        56.27 o                         
  -6   4   1         69.39         62.79        11.89 o                         
  -5   4   1        866.48        891.70        40.70 o                         
  -4   4   1       5493.14       5451.34       113.94 o                         
  -3   4   1       5271.28       5642.04        87.84 o                         
  -2   4   1        153.04        183.00         9.91 o                         
  -1   4   1       3433.80       3491.04        46.49 o                         
   0   4   1       7720.39       7542.45        61.90 o                         
   1   4   1        973.21        983.93        19.54 o                         
   2   4   1        330.81        303.01        12.84 o                         
   3   4   1      15086.21      15054.68       181.51 o                         
   4   4   1       4732.40       4748.59        91.11 o                         
   5   4   1       1492.68       1498.78        48.11 o                         
   6   4   1        499.12        459.95        32.99 o                         
   7   4   1       1414.04       1342.16        75.48 o                         
   8   4   1        125.86         38.83        22.58 o                         
   9   4   1         12.09         35.36        30.41 o                         
  10   4   1       1627.88       1604.57       231.73 o                         
  11   4   1         39.28         78.81        38.21 o                         
  12   4   1          2.70         29.73        42.40 o                         
 -13   5   1          3.87         58.25        52.67 o                         
 -12   5   1         64.27         46.75        23.31 o                         
 -11   5   1        517.27        441.54        42.06 o                         
 -10   5   1         34.37         18.57        16.58 o                         
  -9   5   1         57.36         37.68        29.26 o                         
  -8   5   1        973.97        978.88        59.71 o                         
  -7   5   1        291.67        243.52        30.28 o                         
  -6   5   1        654.73        616.42        31.24 o                         
  -5   5   1        379.48        341.08        22.48 o                         
  -4   5   1       2684.39       2597.26        53.88 o                         
  -3   5   1      14817.42      14845.83       117.06 o                         
  -2   5   1       4970.14       4906.25        83.65 o                         
  -1   5   1       4019.87       4007.16       103.26 o                         
   0   5   1      10042.18      10023.55       127.72 o                         
   1   5   1       7745.62       7791.77        78.89 o                         
   2   5   1       2115.68       2043.40        36.97 o                         
   3   5   1        895.87        955.40        22.65 o                         
   4   5   1      10185.26       9980.05       138.02 o                         
   5   5   1       5773.86       5769.61        99.96 o                         
   6   5   1       4530.16       4564.22       110.27 o                         
   7   5   1        137.13        163.04        23.21 o                         
   8   5   1         71.13         90.28        26.72 o                         
   9   5   1        524.08        471.20        54.28 o                         
  10   5   1          5.35        -15.16        29.12 o                         
  11   5   1        371.00        427.21       118.50 o                         
 -13   6   1         81.55         95.10        50.83 o                         
 -12   6   1         44.97         37.93        22.03 o                         
 -11   6   1       1540.09       1470.43        74.39 o                         
 -10   6   1        632.06        600.81        61.16 o                         
  -9   6   1       1224.40       1138.21        57.85 o                         
  -8   6   1         59.81         23.27        17.20 o                         
  -7   6   1        698.73        712.19        80.15 o                         
  -6   6   1       1105.03       1072.26        51.36 o                         
  -5   6   1       1295.38       1383.43        48.70 o                         
  -4   6   1       4264.69       4141.79        71.64 o                         
  -3   6   1        275.63        281.92        15.69 o                         
  -2   6   1        531.00        553.33        19.12 o                         
  -1   6   1       1194.13        365.15       626.60 o                         
   0   6   1         47.06         60.59        17.14 o                         
   1   6   1      11135.76      11307.56       125.36 o                         
   2   6   1       4488.24       4462.68        50.53 o                         
   3   6   1      11558.48      11599.47       107.33 o                         
   4   6   1        449.51        436.13        25.32 o                         
   5   6   1         47.49         52.23        16.16 o                         
   6   6   1       1675.82       1701.51        66.36 o                         
   7   6   1         82.88         53.81        31.68 o                         
   8   6   1        895.91        818.18        75.54 o                         
   9   6   1        611.95        614.22        61.01 o                         
  10   6   1        759.20        809.22        73.69 o                         
  11   6   1          9.96        -29.95        29.95 o                         
 -12   7   1          4.22         44.59        32.97 o                         
 -11   7   1        146.38         91.98        24.17 o                         
 -10   7   1       1241.20       1241.07        65.61 o                         
  -9   7   1        257.61        256.73        30.40 o                         
  -8   7   1        445.32        424.14        45.03 o                         
  -7   7   1       3037.59       3118.24       212.20 o                         
  -6   7   1       1966.32       1954.34        80.83 o                         
  -5   7   1       1168.15       1176.43        47.78 o                         
  -4   7   1       1129.60       1086.61        43.93 o                         
  -3   7   1       7633.69       7833.37        91.75 o                         
  -2   7   1       2835.08       2706.59        51.87 o                         
  -1   7   1        986.25       1001.36        64.73 o                         
   0   7   1       3388.69       3343.70        98.54 o                         
   1   7   1         23.19         34.28        14.44 o                         
   2   7   1       3038.71       2982.31        54.37 o                         
   3   7   1        865.78        867.01        22.89 o                         
   4   7   1        262.67        260.20        19.47 o                         
   5   7   1         29.92         31.11        12.14 o                         
   6   7   1         67.56         49.98        24.89 o                         
   7   7   1        749.44        699.09        50.18 o                         
   8   7   1        506.31        565.35        44.15 o                         
   9   7   1          4.14         10.22        54.51 o                         
  10   7   1        768.97        765.81       100.03 o                         
  11   7   1         12.37         53.10        42.19 o                         
 -12   8   1        140.38        103.15        86.17 o                         
 -11   8   1        293.64        240.38        44.98 o                         
 -10   8   1        110.31         55.98        25.45 o                         
  -9   8   1         39.48         80.91        21.34 o                         
  -8   8   1        913.94        878.80        49.40 o                         
  -7   8   1       2368.34       2296.79        97.87 o                         
  -6   8   1       4046.28       4121.76       154.23 o                         
  -5   8   1       7522.70       7590.42       245.17 o                         
  -4   8   1       8014.83       8404.45       159.20 o                         
  -3   8   1          1.50          7.29         2.97 o                         
  -2   8   1        202.66        211.05        30.56 o                         
  -1   8   1       4157.36       4158.50       101.17 o                         
   0   8   1          2.24        -13.46        13.46 o                         
   1   8   1        775.70        731.29        42.55 o                         
   2   8   1       3912.50       3821.37        81.37 o                         
   3   8   1       4462.52       4291.59        83.44 o                         
   4   8   1         41.14         21.80         8.82 o                         
   5   8   1        964.57        933.79        41.31 o                         
   6   8   1        383.38        322.50        27.36 o                         
   7   8   1        526.37        594.73        75.72 o                         
   8   8   1        984.74       1081.53        70.53 o                         
   9   8   1         40.73         44.56        44.66 o                         
  10   8   1        121.94        146.59        54.22 o                         
 -12   9   1        292.03        204.93        58.68 o                         
 -11   9   1        205.62        291.69        58.60 o                         
 -10   9   1         72.80         76.36        68.27 o                         
  -9   9   1         78.31         60.69        29.30 o                         
  -8   9   1        372.41        328.74        42.64 o                         
  -7   9   1       1744.58       1771.35        88.74 o                         
  -6   9   1         39.56         61.43        17.37 o                         
  -5   9   1        263.78        238.42        31.84 o                         
  -4   9   1       2121.80       2219.88        67.85 o                         
  -3   9   1         94.62         88.81         8.23 o                         
  -2   9   1        169.42        133.92        27.12 o                         
  -1   9   1       3114.80       3133.52        98.47 o                         
   0   9   1       3891.73       3758.17       102.40 o                         
   1   9   1        167.51        172.33        40.22 o                         
   2   9   1          9.40         25.26        18.44 o                         
   3   9   1        806.96        741.22        47.04 o                         
   4   9   1          5.48         10.88        14.02 o                         
   5   9   1        119.22        123.91        28.57 o                         
   6   9   1        949.71       1013.83        57.98 o                         
   7   9   1         62.19         87.20        22.33 o                         
   8   9   1         45.32         48.23        27.68 o                         
   9   9   1          0.11        -23.62        32.74 o                         
  10   9   1        222.31         90.76        44.48 o                         
 -11  10   1        411.35        443.36        78.32 o                         
 -10  10   1         48.94         62.32        47.29 o                         
  -9  10   1         34.78         59.69        38.76 o                         
  -8  10   1        666.55        508.80        74.54 o                         
  -7  10   1        126.15        113.22        40.80 o                         
  -6  10   1        410.81        503.01        70.54 o                         
  -5  10   1       1123.33       1137.50       106.95 o                         
  -4  10   1       1456.56       1473.18        81.06 o                         
  -3  10   1         23.70         10.73        22.24 o                         
  -2  10   1        287.98        375.32        43.39 o                         
  -1  10   1        390.01        385.35        40.38 o                         
   0  10   1       1861.18       1917.53        76.24 o                         
   1  10   1        347.13        374.05        36.74 o                         
   2  10   1        275.13        236.61        36.62 o                         
   3  10   1        954.41        901.16        53.75 o                         
   4  10   1        684.29        676.91        58.77 o                         
   5  10   1        163.74        141.76        30.03 o                         
   6  10   1        270.23        256.41        40.61 o                         
   7  10   1       3613.48       3820.95       149.82 o                         
   8  10   1         98.18         79.96        45.19 o                         
   9  10   1        298.43        305.48        75.74 o                         
 -10  11   1          0.81         45.39        44.78 o                         
  -9  11   1        134.64        135.08        49.66 o                         
  -8  11   1       2226.51       2474.06       166.35 o                         
  -7  11   1       1029.62       1129.74       108.55 o                         
  -6  11   1       1995.54       2149.11       148.50 o                         
  -5  11   1         22.47          8.22        34.09 o                         
  -4  11   1        208.10        194.06        46.11 o                         
  -3  11   1        350.85        314.19        42.86 o                         
  -2  11   1         14.12         15.91        20.58 o                         
  -1  11   1       1139.14       1163.04        61.55 o                         
   0  11   1          5.07         19.26        17.62 o                         
   1  11   1         41.73         15.66        17.42 o                         
   2  11   1         81.51         59.28        25.71 o                         
   3  11   1        251.33        265.29        76.50 o                         
   4  11   1       2809.86       2901.88       124.50 o                         
   5  11   1       1057.78       1142.45       165.66 o                         
   6  11   1       1234.14       1312.71        86.11 o                         
   7  11   1         16.99         13.27        43.63 o                         
   8  11   1        571.41        418.99        85.15 o                         
  -9  12   1         18.42        121.73        50.54 o                         
  -8  12   1         97.72        104.77        52.65 o                         
  -7  12   1        789.55        779.45        98.54 o                         
  -6  12   1        212.02        188.50        55.47 o                         
  -5  12   1        275.42        179.35        54.37 o                         
  -4  12   1       1009.30        915.66       101.47 o                         
  -3  12   1        537.26        529.16        58.75 o                         
  -2  12   1          0.04          3.69        52.14 o                         
  -1  12   1         44.88         47.43        21.06 o                         
   0  12   1       1205.99       1091.14        63.39 o                         
   1  12   1        103.33         96.16        39.85 o                         
   2  12   1          1.95          2.02        30.78 o                         
   3  12   1        794.31        765.81        66.48 o                         
   4  12   1         15.68         28.72        39.05 o                         
   5  12   1         68.08         44.96        26.75 o                         
   6  12   1        434.37        466.77        54.20 o                         
   7  12   1        335.36        318.80        68.19 o                         
  -7  13   1          2.17         13.02        41.22 o                         
  -6  13   1         82.71         56.70        50.07 o                         
  -5  13   1          8.10         -4.82        38.34 o                         
  -4  13   1        631.51        543.95        85.50 o                         
  -3  13   1       2394.80       2211.73       162.00 o                         
  -2  13   1       1142.04        893.04       104.45 o                         
  -1  13   1        945.09        997.85       152.00 o                         
   0  13   1        163.99         94.75        30.69 o                         
   1  13   1        255.53        196.18        55.28 o                         
   2  13   1        257.04        239.80        57.99 o                         
   3  13   1          2.78          4.59        23.29 o                         
   4  13   1       1579.44       1620.49        97.67 o                         
   5  13   1        774.27        773.80        70.48 o                         
   6  13   1        632.37        539.84        90.44 o                         
  -6  14   1         61.22         73.88        49.25 o                         
  -5  14   1         80.60         87.76        53.51 o                         
  -4  14   1        437.00        279.73        62.36 o                         
  -3  14   1         75.88         44.69        39.15 o                         
  -2  14   1         96.60         95.96        48.35 o                         
  -1  14   1       1017.78       1305.16       134.87 o                         
   0  14   1         78.51         71.14        32.98 o                         
   1  14   1        505.44        576.80        84.51 o                         
   2  14   1        786.40        715.74        93.54 o                         
   3  14   1       1230.39       1258.00       127.34 o                         
   4  14   1          2.41        -11.36        21.30 o                         
   5  14   1          8.21         83.00        52.61 o                         
  -3  15   1        241.67        148.54        59.10 o                         
  -2  15   1        264.28        306.75        83.16 o                         
  -1  15   1        124.02         77.98        51.14 o                         
   0  15   1         51.16         67.20        44.74 o                         
   1  15   1         17.09         -5.47        34.76 o                         
   2  15   1         66.72         23.50        34.52 o                         
   3  15   1        502.43        433.48        66.09 o                         
  -1 -16   2         29.23         68.37        35.04 o                         
   0 -16   2        282.12        247.49        73.20 o                         
   1 -16   2        164.31         66.49        44.52 o                         
  -4 -15   2         44.60        105.34        41.07 o                         
  -3 -15   2          6.13        -50.64        50.64 o                         
  -2 -15   2        455.75        425.09        59.51 o                         
  -1 -15   2        276.48        270.67        47.79 o                         
   0 -15   2          1.20          0.97        28.84 o                         
   1 -15   2        221.29         66.35        46.91 o                         
   2 -15   2         34.37         14.64        36.38 o                         
   3 -15   2        232.15        243.69        63.70 o                         
   4 -15   2        119.75         91.35        58.46 o                         
  -6 -14   2        130.08        201.94        70.12 o                         
  -5 -14   2          1.39        -14.97        42.44 o                         
  -4 -14   2        183.63        150.77        63.97 o                         
  -3 -14   2         43.00         -8.24        41.42 o                         
  -2 -14   2         12.17         11.40        27.37 o                         
  -1 -14   2       2292.97       2278.44       187.05 o                         
   0 -14   2        729.91        730.42       109.87 o                         
   1 -14   2        170.91         58.82        39.41 o                         
   2 -14   2        191.57        185.45        57.65 o                         
   3 -14   2         65.90        130.49        51.34 o                         
   4 -14   2         37.02         16.23        37.23 o                         
   5 -14   2         25.74          2.22        36.97 o                         
  -7 -13   2          7.05         73.68        61.44 o                         
  -6 -13   2         43.01         52.00        48.33 o                         
  -5 -13   2        260.63        248.79        69.76 o                         
  -4 -13   2       1498.60       1557.61       143.97 o                         
  -3 -13   2        616.54        546.40        88.80 o                         
  -2 -13   2        644.90        559.02        59.43 o                         
  -1 -13   2        172.51        129.95        33.75 o                         
   0 -13   2        727.20        774.05        65.81 o                         
   1 -13   2        232.12        216.24        40.67 o                         
   2 -13   2          1.31         43.88        35.88 o                         
   3 -13   2       1041.65       1144.16       109.73 o                         
   4 -13   2       3229.94       3408.13       192.96 o                         
   5 -13   2       1233.84       1351.66       122.52 o                         
   6 -13   2         91.57        204.35        60.45 o                         
   7 -13   2        220.14        184.71        60.53 o                         
  -8 -12   2        504.21        545.48        97.47 o                         
  -7 -12   2         29.53         41.08        38.86 o                         
  -6 -12   2        126.37         72.89        45.44 o                         
  -5 -12   2        205.48        334.12       134.97 o                         
  -4 -12   2         14.38         42.63        48.17 o                         
  -3 -12   2        457.29        427.38        77.56 o                         
  -2 -12   2        666.36        565.71       113.82 o                         
  -1 -12   2        485.39        463.98        52.26 o                         
   0 -12   2        377.35        406.07        48.65 o                         
   1 -12   2        573.85        426.87       123.08 o                         
   2 -12   2       1561.77       1606.36       120.78 o                         
   3 -12   2          6.92         21.54        31.32 o                         
   4 -12   2        978.21        967.37        98.63 o                         
   5 -12   2       1048.75        982.79       102.75 o                         
   6 -12   2       1290.67       1442.98       122.81 o                         
   7 -12   2         11.16        -21.47        38.63 o                         
   8 -12   2        123.07        130.25        44.72 o                         
  -9 -11   2        487.20        567.67        97.68 o                         
  -8 -11   2        145.12        141.75        60.18 o                         
  -7 -11   2        314.29        314.47        73.91 o                         
  -6 -11   2        107.38         80.20        46.75 o                         
  -5 -11   2        103.91         79.04        27.47 o                         
  -4 -11   2       2794.56       2783.83       181.72 o                         
  -3 -11   2       2332.21       2328.61       109.03 o                         
  -2 -11   2       2028.49       2004.35        98.31 o                         
  -1 -11   2          4.48          7.45        18.73 o                         
   0 -11   2        110.63        150.97        21.40 o                         
   1 -11   2         16.32          8.64        12.00 o                         
   2 -11   2        717.48        693.85        74.18 o                         
   3 -11   2       2383.42       2356.98       140.24 o                         
   4 -11   2        211.13        235.39        49.56 o                         
   5 -11   2         75.81        100.90        40.44 o                         
   6 -11   2        202.58        112.57        42.18 o                         
   7 -11   2        113.71         89.73        38.88 o                         
   8 -11   2        369.91        428.68        74.97 o                         
   9 -11   2        883.09       1033.97       114.80 o                         
  -9 -10   2        373.67        277.53        78.68 o                         
  -8 -10   2         42.67        -31.20        48.93 o                         
  -7 -10   2       1393.30       1556.91       145.11 o                         
  -6 -10   2       2451.16       2595.68       111.68 o                         
  -5 -10   2       3836.17       3998.01       141.62 o                         
  -4 -10   2          1.37         20.57        39.22 o                         
  -3 -10   2       1137.48       1134.60        72.53 o                         
  -2 -10   2       4074.03       4033.86       183.57 o                         
  -1 -10   2       1074.77       1013.29        64.19 o                         
   0 -10   2        184.15        211.24        55.11 o                         
   1 -10   2        640.12        688.22        39.17 o                         
   2 -10   2       2722.38       2602.72       136.09 o                         
   3 -10   2        369.03        336.69        29.09 o                         
   4 -10   2        212.47        242.27        28.32 o                         
   5 -10   2          4.48         -8.72        14.57 o                         
   6 -10   2        213.75        230.37        69.63 o                         
   7 -10   2        703.52        770.78        64.96 o                         
   8 -10   2         60.78         49.42        27.72 o                         
   9 -10   2         23.05         -0.17        49.74 o                         
  10 -10   2        405.61        438.70        78.30 o                         
 -10  -9   2         93.39         23.76        52.86 o                         
  -9  -9   2         22.28         80.67        50.90 o                         
  -8  -9   2        274.36        291.98        69.91 o                         
  -7  -9   2          7.65         12.50        18.82 o                         
  -6  -9   2        443.30        475.75        33.70 o                         
  -5  -9   2       2512.49       2580.73        84.94 o                         
  -4  -9   2       5512.35       5857.45       112.07 o                         
  -3  -9   2        772.07        775.47        54.43 o                         
  -2  -9   2         17.27         35.03        19.23 o                         
  -1  -9   2       2887.86       3087.95       107.16 o                         
   0  -9   2        104.89         99.89        23.46 o                         
   1  -9   2        782.48        830.02        40.81 o                         
   2  -9   2       3924.33       3983.81        63.70 o                         
   3  -9   2       3522.30       3665.88       102.53 o                         
   4  -9   2        176.85        180.32        40.44 o                         
   5  -9   2        756.66        715.15        52.59 o                         
   6  -9   2        274.34        245.47        36.14 o                         
   7  -9   2        407.77        452.62        66.64 o                         
   8  -9   2        114.80        141.61        33.60 o                         
   9  -9   2        368.19        294.76        47.48 o                         
  10  -9   2          4.21        -15.17        27.57 o                         
  11  -9   2        202.36         45.12        47.97 o                         
 -10  -8   2        371.27        301.97        60.28 o                         
  -9  -8   2        504.16        553.96        55.73 o                         
  -8  -8   2          8.47          6.39        18.58 o                         
  -7  -8   2       1258.43       1419.84        58.81 o                         
  -6  -8   2       1629.48       1811.00        70.84 o                         
  -5  -8   2       3804.62       4111.74       106.77 o                         
  -4  -8   2        395.83        435.55        31.76 o                         
  -3  -8   2       1142.02       1187.28        32.73 o                         
  -2  -8   2         38.67         27.88         8.58 o                         
  -1  -8   2       2296.10       2218.36        83.79 o                         
   0  -8   2       3612.31       3446.03       104.46 o                         
   1  -8   2        361.00        332.80        13.53 o                         
   2  -8   2         67.04         49.93         8.93 o                         
   3  -8   2       1402.69       1420.63        61.21 o                         
   4  -8   2         18.96          7.39        14.34 o                         
   5  -8   2        129.70        132.72        26.31 o                         
   6  -8   2       5516.78       5637.46       194.23 o                         
   7  -8   2       2549.51       2506.13       109.74 o                         
   8  -8   2        614.55        655.71        70.26 o                         
   9  -8   2          2.78          7.81        24.45 o                         
  10  -8   2        348.80        313.49        49.25 o                         
  11  -8   2         10.44         88.25        34.00 o                         
 -12  -7   2       1064.63       1197.18       123.97 o                         
 -11  -7   2        970.40        984.43       106.47 o                         
 -10  -7   2         18.97         21.63        37.07 o                         
  -9  -7   2        267.92        323.34        56.94 o                         
  -8  -7   2       3471.87       3562.62       163.88 o                         
  -7  -7   2        458.76        507.68        37.66 o                         
  -6  -7   2         24.80         40.43        20.28 o                         
  -5  -7   2       3781.58       3810.76        89.66 o                         
  -4  -7   2       2148.23       2209.06        74.39 o                         
  -3  -7   2        529.42        486.38        28.14 o                         
  -2  -7   2        383.87        349.44        15.47 o                         
  -1  -7   2         95.89        102.02         5.96 o                         
   0  -7   2       4258.88       4101.75        55.38 o                         
   1  -7   2         88.10        100.64         8.42 o                         
   2  -7   2       1101.60       1183.75        36.01 o                         
   3  -7   2       3031.35       3156.24        93.60 o                         
   4  -7   2       3879.98       4033.00       202.66 o                         
   5  -7   2        876.22        849.99        54.34 o                         
   6  -7   2         86.86        138.23        41.54 o                         
   7  -7   2       3703.33       3835.29       208.53 o                         
   8  -7   2       1639.32       1822.13       151.86 o                         
   9  -7   2       1395.39       1495.91        91.54 o                         
  10  -7   2        247.23        212.87        70.62 o                         
  11  -7   2        510.89        693.90        71.12 o                         
 -12  -6   2        146.33        152.89        45.87 o                         
 -11  -6   2        392.79        430.56        56.13 o                         
 -10  -6   2          6.39        -18.10        24.42 o                         
  -9  -6   2          9.40        -11.08        23.72 o                         
  -8  -6   2       3963.60       3766.69       131.67 o                         
  -7  -6   2       2457.27       2533.15        82.80 o                         
  -6  -6   2       2013.60       2113.18        71.86 o                         
  -5  -6   2        662.29        603.46        36.41 o                         
  -4  -6   2        663.02        622.81        38.47 o                         
  -3  -6   2        546.72        482.18        20.91 o                         
  -2  -6   2        165.25        139.58         9.19 o                         
  -1  -6   2       8774.21       8513.04        68.37 o                         
   0  -6   2       5165.07       5264.22        41.73 o                         
   1  -6   2        613.64        626.88        18.20 o                         
   2  -6   2        365.30        454.03        18.90 o                         
   3  -6   2        193.06        150.96        31.01 o                         
   4  -6   2       2410.31       2282.29       122.53 o                         
   5  -6   2       5114.46       5341.05       212.46 o                         
   6  -6   2       4188.34       4332.91       203.16 o                         
   7  -6   2        274.89        282.14        62.62 o                         
   8  -6   2         50.87         17.53        37.18 o                         
   9  -6   2        806.93        967.14       116.03 o                         
  10  -6   2        149.55        185.50        57.97 o                         
  11  -6   2        839.21       1215.47       145.92 o                         
  12  -6   2        163.29        262.07        64.85 o                         
 -12  -5   2        832.86       1034.75        88.31 o                         
 -11  -5   2          9.75         -0.09        26.05 o                         
 -10  -5   2         10.84         34.07        25.51 o                         
  -9  -5   2          0.84          6.80        55.86 o                         
  -8  -5   2        648.32        636.18        52.68 o                         
  -7  -5   2       2298.19       2294.20        59.59 o                         
  -6  -5   2        112.69        113.86        12.40 o                         
  -5  -5   2        358.19        390.54        17.05 o                         
  -4  -5   2      10342.63      10222.56       179.78 o                         
  -3  -5   2       3691.70       3548.30        43.44 o                         
  -2  -5   2       5043.15       5199.85        80.34 o                         
  -1  -5   2       1178.74       1226.38        28.46 o                         
   0  -5   2       7634.75       7703.47        76.64 o                         
   1  -5   2       5649.03       5993.83        71.02 o                         
   2  -5   2       1397.88       1452.07        38.93 o                         
   3  -5   2      10586.36      10033.63       270.79 o                         
   4  -5   2       2266.51       2236.10       119.45 o                         
   5  -5   2       5182.86       5543.69       213.05 o                         
   6  -5   2          8.93         -8.24        26.24 o                         
   7  -5   2        150.91         72.69        35.26 o                         
   8  -5   2          4.59         -1.11        29.32 o                         
   9  -5   2         72.85         64.67        35.79 o                         
  10  -5   2        584.95        479.59        84.99 o                         
  11  -5   2          8.69         80.98        59.07 o                         
 -12  -4   2         19.08         39.84        83.85 o                         
 -11  -4   2        162.08         78.85        83.01 o                         
 -10  -4   2        224.58        220.21        39.71 o                         
  -9  -4   2         52.04         28.14        25.64 o                         
  -8  -4   2       1146.15       1221.96        72.30 o                         
  -7  -4   2         16.79         19.14        17.57 o                         
  -6  -4   2         72.58         58.60        11.82 o                         
  -5  -4   2         71.10         77.95         7.87 o                         
  -4  -4   2       4088.84       4311.81        61.70 o                         
  -3  -4   2      10934.01      10993.70       135.48 o                         
  -2  -4   2      21948.86      22441.36       214.39 o                         
  -1  -4   2      23271.61      22987.07       195.23 o                         
   0  -4   2        379.40        352.98        11.96 o                         
   1  -4   2       2173.86       2088.68        36.20 o                         
   2  -4   2      19894.20      20457.80       172.74 o                         
   3  -4   2        284.85        254.45        17.79 o                         
   4  -4   2       4315.92       4454.65       102.77 o                         
   5  -4   2       4760.26       4877.29       112.32 o                         
   6  -4   2      10194.95      10513.00       193.74 o                         
   7  -4   2        338.04        299.09        53.87 o                         
   8  -4   2        203.51        202.41        50.83 o                         
   9  -4   2        154.91        129.55        47.10 o                         
  10  -4   2        131.69         92.19        56.58 o                         
  11  -4   2        214.85        356.59        82.12 o                         
 -13  -3   2         10.85         38.49        57.11 o                         
 -12  -3   2         33.12         -3.57        31.15 o                         
 -11  -3   2       1181.31       1264.12        89.68 o                         
 -10  -3   2        651.31        562.97        58.49 o                         
  -9  -3   2       2459.82       2444.82       109.33 o                         
  -8  -3   2       1141.83       1129.16        68.10 o                         
  -7  -3   2         23.69         31.49        10.96 o                         
  -6  -3   2        170.10        139.09        14.58 o                         
  -5  -3   2        177.57        165.30        12.39 o                         
  -4  -3   2      21085.61      21073.00       231.56 o                         
  -3  -3   2       3102.80       3091.27        54.26 o                         
  -2  -3   2       3323.59       3290.76        36.48 o                         
  -1  -3   2       2993.38       2988.72        32.99 o                         
   0  -3   2        296.67        264.38        21.85 o                         
   1  -3   2       2036.42       2202.44        34.52 o                         
   2  -3   2       7127.58       7445.91        86.69 o                         
   3  -3   2      16766.46      16372.90       203.13 o                         
   4  -3   2       1136.13       1049.58        45.32 o                         
   5  -3   2        929.87        875.55        52.52 o                         
   6  -3   2        593.00        530.93        65.62 o                         
   7  -3   2        957.92       1012.74        96.52 o                         
   8  -3   2        283.72        236.03        55.77 o                         
   9  -3   2       1098.58       1117.82       114.99 o                         
  10  -3   2       1303.09       1609.79       147.18 o                         
  11  -3   2          8.65         55.44        47.35 o                         
 -13  -2   2         13.60         56.24        37.98 o                         
 -12  -2   2        252.52        341.69        54.30 o                         
 -11  -2   2        658.17        604.78       113.06 o                         
 -10  -2   2       2093.03       2094.70       107.29 o                         
  -9  -2   2       2183.61       2420.32       107.89 o                         
  -8  -2   2       4627.19       4570.55       114.12 o                         
  -7  -2   2       2113.78       2022.01        43.63 o                         
  -6  -2   2       2300.76       2270.81        44.87 o                         
  -5  -2   2      11743.82      11786.39       185.46 o                         
  -4  -2   2        327.92        363.28        33.88 o                         
  -3  -2   2       3657.83       3515.60        81.33 o                         
  -2  -2   2      17019.37      16711.32       190.64 o                         
  -1  -2   2      14166.18      14383.21       106.46 o                         
   0  -2   2          8.37         13.90         3.94 o                         
   1  -2   2         25.80         36.46         4.88 o                         
   2  -2   2       3408.89       3529.06        66.21 o                         
   3  -2   2       2569.81       2759.97        81.02 o                         
   4  -2   2          9.78          7.23        16.68 o                         
   5  -2   2        251.18        246.45        44.62 o                         
   6  -2   2        394.11        458.20        59.84 o                         
   7  -2   2       1758.12       1825.04       126.04 o                         
   8  -2   2        396.99        319.94        61.91 o                         
   9  -2   2         22.90         43.52        31.57 o                         
  10  -2   2       2809.81       2931.20       196.24 o                         
  11  -2   2        256.34        266.78        72.96 o                         
  12  -2   2        160.03        168.40        44.58 o                         
 -13  -1   2        157.22        209.00        46.63 o                         
 -12  -1   2        598.17        523.16        74.74 o                         
 -11  -1   2       1311.94       1294.93       152.52 o                         
 -10  -1   2         35.50         52.05        24.59 o                         
  -9  -1   2         47.20         78.47        45.60 o                         
  -8  -1   2       5893.04       5879.45       164.68 o                         
  -7  -1   2         94.95         90.70         7.76 o                         
  -6  -1   2       1855.98       1884.39        50.38 o                         
  -5  -1   2      27894.64      28666.21       382.32 o                         
  -4  -1   2      30603.84      29547.55       379.20 o                         
  -3  -1   2       9377.36      10081.09       178.89 o                         
  -2  -1   2       4500.33       4817.78        85.51 o                         
  -1  -1   2      10478.66      10526.13        92.96 o                         
   0  -1   2         46.36         51.82         4.88 o                         
   1  -1   2        268.86        382.43        13.27 o                         
   2  -1   2       3203.93       3241.06        48.87 o                         
   3  -1   2       3326.31       3282.95       193.31 o                         
   4  -1   2       3106.40       3233.93       135.94 o                         
   5  -1   2       1433.31       1197.81       104.10 o                         
   6  -1   2         40.10         37.64        25.05 o                         
   7  -1   2       6448.34       6696.16       254.27 o                         
   8  -1   2       2919.09       2664.60       162.80 o                         
   9  -1   2       1249.03       1364.93       125.37 o                         
  10  -1   2          5.30         53.72        39.94 o                         
  11  -1   2        511.58        457.22        85.35 o                         
  12  -1   2        249.40        242.51        53.18 o                         
 -13   0   2        244.18        265.79        51.43 o                         
 -12   0   2       1004.49        936.99        82.81 o                         
 -11   0   2        677.55        755.62        69.78 o                         
 -10   0   2        295.63        277.42        41.02 o                         
  -9   0   2       1532.79       1465.78       150.11 o                         
  -8   0   2        110.67        107.21        23.73 o                         
  -7   0   2       1023.98        994.26        58.32 o                         
  -6   0   2       2319.58       2415.93        84.19 o                         
  -5   0   2       2372.11       2435.91        76.33 o                         
  -4   0   2       4726.54       4789.25       129.10 o                         
  -3   0   2         86.33         74.79         6.20 o                         
  -2   0   2       1918.10       1944.58        28.13 o                         
  -1   0   2       3932.81       3958.68        62.76 o                         
   0   0   2      22524.02      21585.81       279.34 o                         
   1   0   2        687.76        650.77        17.09 o                         
   2   0   2        297.27        311.78        11.49 o                         
   3   0   2       8337.53       8527.99       139.83 o                         
   4   0   2          6.40          8.98        14.90 o                         
   5   0   2          7.46         11.76         3.86 o                         
   6   0   2       3377.36       3373.00        86.07 o                         
   7   0   2        728.75        752.25        79.53 o                         
   8   0   2         13.92         33.27        33.16 o                         
   9   0   2         39.11        -33.10        33.10 o                         
  10   0   2        935.39        926.76       109.09 o                         
  11   0   2         53.54         13.72        40.93 o                         
  12   0   2         11.96        140.17        60.04 o                         
 -13   1   2        111.57        172.89        45.34 o                         
 -12   1   2       3512.42       3823.80       286.94 o                         
 -11   1   2       3141.48       3100.88       138.36 o                         
 -10   1   2        674.04        748.01        63.78 o                         
  -9   1   2         39.20         10.76        20.01 o                         
  -8   1   2       2486.80       2533.02       101.96 o                         
  -7   1   2        106.23         99.56        15.01 o                         
  -6   1   2        165.90        173.16        24.79 o                         
  -5   1   2       3430.92       3242.41        89.04 o                         
  -4   1   2       1326.82       1263.34        36.12 o                         
  -3   1   2       2504.75       2561.46        57.14 o                         
  -2   1   2       4337.74       4649.83        50.57 o                         
  -1   1   2       1622.62       1809.37        30.93 o                         
   0   1   2      10202.10      10609.81       129.35 o                         
   1   1   2      14413.33      14781.09       151.18 o                         
   2   1   2       8373.93       8562.88        77.05 o                         
   3   1   2       4705.07       4842.32        89.42 o                         
   4   1   2       1982.71       1797.08        81.83 o                         
   5   1   2       3608.99       3632.20        95.45 o                         
   6   1   2        419.71        395.58        22.24 o                         
   7   1   2       9355.05       9160.98       302.71 o                         
   8   1   2       2049.36       2434.36       152.59 o                         
   9   1   2       3755.31       3724.21       202.75 o                         
  10   1   2         35.42         51.31        38.24 o                         
  11   1   2        127.26        207.17        43.86 o                         
 -13   2   2        137.88        190.56        66.49 o                         
 -12   2   2         46.54         75.94        35.51 o                         
 -11   2   2       1284.98       1391.65        76.79 o                         
 -10   2   2        475.72        469.11        36.72 o                         
  -9   2   2        756.32        804.88        43.71 o                         
  -8   2   2       3767.03       3990.10       129.96 o                         
  -7   2   2       4451.70       4430.86        96.64 o                         
  -6   2   2       6748.95       6713.92       111.40 o                         
  -5   2   2       2680.05       2617.71        59.20 o                         
  -4   2   2         51.48         54.21         9.10 o                         
  -3   2   2        425.62        405.72        13.43 o                         
  -2   2   2          0.60          7.08         3.22 o                         
  -1   2   2      43822.50      42505.75       328.31 o                         
   0   2   2      19808.70      20461.49       175.60 o                         
   1   2   2          0.69         37.47         7.69 o                         
   2   2   2       1104.42       1096.26        25.98 o                         
   3   2   2        515.82        575.17        23.73 o                         
   4   2   2       6561.99       6541.90       125.07 o                         
   5   2   2       7290.72       7200.75       138.47 o                         
   6   2   2      11452.83      12024.33       196.81 o                         
   7   2   2        832.18       1005.82        91.35 o                         
   8   2   2         18.19         39.67        34.37 o                         
   9   2   2       1629.39       1611.15       129.88 o                         
  10   2   2        576.01        580.18        65.52 o                         
  11   2   2        100.56        130.47        75.45 o                         
 -13   3   2        296.57        250.83        49.93 o                         
 -12   3   2        905.04        873.67       150.31 o                         
 -11   3   2         10.69          8.36        18.13 o                         
 -10   3   2          1.47         11.81        16.09 o                         
  -9   3   2        249.31        199.21        23.51 o                         
  -8   3   2        552.39        543.19        21.70 o                         
  -7   3   2       2367.48       2378.13        52.41 o                         
  -6   3   2       1939.04       1894.15        53.58 o                         
  -5   3   2       3513.18       3564.08        74.29 o                         
  -4   3   2       2608.61       2494.49        84.47 o                         
  -3   3   2       1561.54       1476.50        27.64 o                         
  -2   3   2       4190.71       4268.06        59.16 o                         
  -1   3   2        959.93        898.39        18.84 o                         
   0   3   2      16937.51      16178.54       142.92 o                         
   1   3   2       4711.58       4707.54        70.63 o                         
   2   3   2       3347.54       3353.25        49.63 o                         
   3   3   2       3096.66       3073.29        60.96 o                         
   4   3   2       1080.41       1131.44        50.98 o                         
   5   3   2         18.41         19.02        11.68 o                         
   6   3   2       1342.88       1402.34        96.91 o                         
   7   3   2       1387.15       1303.12       102.04 o                         
   8   3   2        255.54        289.99        54.72 o                         
   9   3   2        111.12        136.31        43.19 o                         
  10   3   2        945.41        943.62        81.95 o                         
  11   3   2         20.21         99.51        45.07 o                         
 -13   4   2        906.60        986.50        89.75 o                         
 -12   4   2         58.32         16.48        26.02 o                         
 -11   4   2        117.07        109.45        26.66 o                         
 -10   4   2        497.88        421.77        42.95 o                         
  -9   4   2         22.41         13.61        15.30 o                         
  -8   4   2       4466.57       4492.79        80.91 o                         
  -7   4   2        344.12        350.22        21.09 o                         
  -6   4   2        285.81        312.45        22.20 o                         
  -5   4   2       1920.66       1899.09        49.47 o                         
  -4   4   2       1072.47       1032.94        34.47 o                         
  -3   4   2      15470.93      15438.69       210.91 o                         
  -2   4   2      23828.05      23610.35       200.98 o                         
  -1   4   2      19988.00      19375.29       169.93 o                         
   0   4   2        633.42        607.01        14.88 o                         
   1   4   2        119.08        149.65        10.18 o                         
   2   4   2       6904.42       6952.91       135.76 o                         
   3   4   2        330.63        319.25        22.93 o                         
   4   4   2        544.82        478.14        28.91 o                         
   5   4   2       5940.84       6063.79       115.71 o                         
   6   4   2       5552.89       5456.08       109.65 o                         
   7   4   2        582.96        534.30        67.25 o                         
   8   4   2        204.81        207.39        36.68 o                         
   9   4   2          3.18         20.88        21.74 o                         
  10   4   2        692.94        657.42        68.93 o                         
  11   4   2        161.98        119.54        36.26 o                         
 -13   5   2         93.06         44.92        38.66 o                         
 -12   5   2        517.04        544.82        63.16 o                         
 -11   5   2        247.50        263.70        33.55 o                         
 -10   5   2         82.89         80.62        19.84 o                         
  -9   5   2        196.78        203.01        25.32 o                         
  -8   5   2        203.43        214.85        18.73 o                         
  -7   5   2          0.45         -3.27         8.13 o                         
  -6   5   2         99.30         64.70        10.84 o                         
  -5   5   2        170.15        122.80        12.54 o                         
  -4   5   2      11882.93      11926.75       160.25 o                         
  -3   5   2        113.15        126.04         7.15 o                         
  -2   5   2        156.27        142.72         8.50 o                         
  -1   5   2      18998.00      19356.80       206.93 o                         
   0   5   2       1370.83       1307.16        18.59 o                         
   1   5   2       2581.38       2670.10        40.49 o                         
   2   5   2       3333.43       3442.19        68.09 o                         
   3   5   2      10749.08      10224.90       204.83 o                         
   4   5   2       1400.89       1298.08        50.22 o                         
   5   5   2        794.88        790.12        39.75 o                         
   6   5   2        741.88        719.11        36.44 o                         
   7   5   2         58.06         47.44        16.83 o                         
   8   5   2         64.91         61.92        23.14 o                         
   9   5   2        126.87        165.53        64.83 o                         
  10   5   2        144.54        112.78        35.98 o                         
  11   5   2        108.82         60.55        75.87 o                         
 -13   6   2          8.05         40.53        41.54 o                         
 -12   6   2        528.96        522.46        48.66 o                         
 -11   6   2        201.52        138.47        28.63 o                         
 -10   6   2       1182.22       1189.21        89.99 o                         
  -9   6   2       4248.97       4118.80       110.03 o                         
  -8   6   2       2482.55       2677.03        67.22 o                         
  -7   6   2        131.37        151.62        17.45 o                         
  -6   6   2         25.45         27.64         9.95 o                         
  -5   6   2       1788.14       1819.27        40.91 o                         
  -4   6   2       1033.08       1038.83        26.07 o                         
  -3   6   2       2299.42       2280.43        47.54 o                         
  -2   6   2       5062.59       4837.45        52.19 o                         
  -1   6   2       2523.05       2297.85        35.14 o                         
   0   6   2       1972.54       1987.91        29.41 o                         
   1   6   2        481.32        518.94        19.64 o                         
   2   6   2          4.44          5.05         6.31 o                         
   3   6   2       5076.12       5118.62        74.82 o                         
   4   6   2       2442.05       2417.29        63.26 o                         
   5   6   2        688.77        657.89        34.13 o                         
   6   6   2          8.03         15.73        12.24 o                         
   7   6   2        318.13        294.18        32.47 o                         
   8   6   2          6.06          4.45        49.21 o                         
   9   6   2        123.82        161.91        55.77 o                         
  10   6   2       1326.05       1262.75       115.60 o                         
  11   6   2        181.51        215.24        61.72 o                         
 -12   7   2        521.13        562.88        69.89 o                         
 -11   7   2       1459.41       1554.83        75.27 o                         
 -10   7   2         20.40        -12.92        25.83 o                         
  -9   7   2         57.04         79.09        19.43 o                         
  -8   7   2       3073.21       3291.98        76.88 o                         
  -7   7   2        813.78        879.37        37.17 o                         
  -6   7   2          3.73         11.49         9.46 o                         
  -5   7   2       6342.17       6770.77        81.64 o                         
  -4   7   2       7938.31       7824.73       126.13 o                         
  -3   7   2       3984.82       4097.36        74.63 o                         
  -2   7   2       1078.08       1069.14        27.78 o                         
  -1   7   2       1517.02       1379.14        28.12 o                         
   0   7   2          3.50         14.59         4.51 o                         
   1   7   2         94.61        100.71         7.95 o                         
   2   7   2        413.73        412.19        20.28 o                         
   3   7   2        155.66        119.93        11.76 o                         
   4   7   2          0.64         15.50         9.34 o                         
   5   7   2        158.20        154.10        41.08 o                         
   6   7   2          7.23         13.12        17.09 o                         
   7   7   2       3030.73       3100.45       100.20 o                         
   8   7   2       1115.38       1044.71        61.08 o                         
   9   7   2        740.94        757.12        67.90 o                         
  10   7   2          9.74         53.02        40.10 o                         
 -12   8   2         15.31        -27.49        27.49 o                         
 -11   8   2        884.54        920.14        75.67 o                         
 -10   8   2        429.36        371.32        59.24 o                         
  -9   8   2        284.86        305.61        42.06 o                         
  -8   8   2        177.58        166.87        18.98 o                         
  -7   8   2        548.80        568.60        30.59 o                         
  -6   8   2        625.55        656.86        30.24 o                         
  -5   8   2         63.47         61.59         9.46 o                         
  -4   8   2       4463.42       4544.06       101.08 o                         
  -3   8   2       3006.05       3080.87        43.52 o                         
  -2   8   2       4700.55       4380.65       109.99 o                         
  -1   8   2          1.91          3.90        12.80 o                         
   0   8   2        238.90        269.78        28.86 o                         
   1   8   2        376.57        334.57        13.47 o                         
   2   8   2         98.51         88.93        13.35 o                         
   3   8   2       1287.37       1157.15        40.81 o                         
   4   8   2         18.54          9.57         9.57 o                         
   5   8   2          2.70          3.05        10.39 o                         
   6   8   2        408.41        464.16        32.49 o                         
   7   8   2         75.21         71.29        20.05 o                         
   8   8   2        331.18        246.60        41.81 o                         
   9   8   2        630.89        528.24        85.90 o                         
  10   8   2        746.04        819.67       110.43 o                         
 -12   9   2       1006.55        903.67       106.00 o                         
 -11   9   2        669.30        583.16        64.73 o                         
 -10   9   2        244.54        265.71        45.23 o                         
  -9   9   2         79.32         84.16        30.15 o                         
  -8   9   2        214.84        170.70        33.89 o                         
  -7   9   2        241.10        244.17        28.22 o                         
  -6   9   2        287.40        352.40        31.77 o                         
  -5   9   2       2685.49       2843.20        84.14 o                         
  -4   9   2         28.18         29.14        11.43 o                         
  -3   9   2          2.56          4.06         7.56 o                         
  -2   9   2        157.21        106.49        31.34 o                         
  -1   9   2         54.01         31.32        19.85 o                         
   0   9   2       5316.48       5220.84       126.10 o                         
   1   9   2       4468.13       4400.45       139.11 o                         
   2   9   2       1836.08       1899.57        90.25 o                         
   3   9   2          9.98         17.65        16.33 o                         
   4   9   2        151.48        114.66        17.77 o                         
   5   9   2        352.06        294.90        27.06 o                         
   6   9   2         47.69         37.74        17.60 o                         
   7   9   2       1002.76       1005.72        75.74 o                         
   8   9   2       1289.11       1457.02        77.13 o                         
   9   9   2        445.51        460.64        58.75 o                         
 -11  10   2        364.45        342.74        71.76 o                         
 -10  10   2        418.21        459.06        77.44 o                         
  -9  10   2        607.63        720.28        92.03 o                         
  -8  10   2         15.35         37.48        39.34 o                         
  -7  10   2        260.31        336.68        43.87 o                         
  -6  10   2        181.30        215.17        35.96 o                         
  -5  10   2         53.35         28.94        23.22 o                         
  -4  10   2         32.13         38.01        28.25 o                         
  -3  10   2        154.25        134.21        31.33 o                         
  -2  10   2        487.00        476.45        82.26 o                         
  -1  10   2        876.56        898.75        52.56 o                         
   0  10   2         60.57         69.13        19.11 o                         
   1  10   2       1395.31       1362.98        78.72 o                         
   2  10   2       1036.02       1024.25        70.46 o                         
   3  10   2       1307.20       1253.92        69.25 o                         
   4  10   2        397.68        372.82        36.58 o                         
   5  10   2       1115.15       1107.24        75.90 o                         
   6  10   2       2759.12       2856.11       126.12 o                         
   7  10   2         68.11        118.52        37.86 o                         
   8  10   2         56.26         -7.52        37.12 o                         
 -10  11   2         27.13        122.53        57.12 o                         
  -9  11   2        226.37        224.39        61.84 o                         
  -8  11   2         50.92         20.28        35.34 o                         
  -7  11   2       1642.60       1708.18       138.31 o                         
  -6  11   2        786.20        802.79        67.86 o                         
  -5  11   2       1310.74       1325.02        83.91 o                         
  -4  11   2         20.47         29.67        23.23 o                         
  -3  11   2        142.20        115.05        33.42 o                         
  -2  11   2          1.74          6.26        27.92 o                         
  -1  11   2       1023.52       1049.19        59.86 o                         
   0  11   2       1571.59       1599.08        74.43 o                         
   1  11   2        481.65        453.95        52.44 o                         
   2  11   2         88.33         58.02        25.81 o                         
   3  11   2        364.29        391.04        40.90 o                         
   4  11   2        203.56        151.52        50.94 o                         
   5  11   2          4.58          8.87        21.14 o                         
   6  11   2       1105.11       1428.78       112.13 o                         
   7  11   2        655.66        561.42        90.94 o                         
   8  11   2        624.88        560.39        91.43 o                         
  -9  12   2        144.57        107.74        44.36 o                         
  -8  12   2        849.20        724.02        99.54 o                         
  -7  12   2         21.11         35.21        43.32 o                         
  -6  12   2        291.37        281.20        44.08 o                         
  -5  12   2        497.37        591.64        61.86 o                         
  -4  12   2         72.87         61.07        26.22 o                         
  -3  12   2        573.85        630.88        65.23 o                         
  -2  12   2       1648.83       1575.03       113.07 o                         
  -1  12   2       3504.33       3587.31       117.28 o                         
   0  12   2         56.10         54.90        26.82 o                         
   1  12   2          2.87          8.29        22.38 o                         
   2  12   2        768.10        681.48        63.20 o                         
   3  12   2         11.73          0.38        18.48 o                         
   4  12   2         86.55        137.96        51.91 o                         
   5  12   2        344.85        367.06        79.25 o                         
   6  12   2        327.52        363.15        49.02 o                         
   7  12   2         28.69         13.71        38.75 o                         
  -7  13   2        291.64        340.25        74.63 o                         
  -6  13   2         14.57         83.78        47.63 o                         
  -5  13   2        223.33        244.42        62.68 o                         
  -4  13   2        637.34        616.14        67.26 o                         
  -3  13   2        133.81         71.92        26.97 o                         
  -2  13   2        111.14        135.04       113.06 o                         
  -1  13   2       2145.22       2362.41        99.92 o                         
   0  13   2       1198.67       1289.07        88.26 o                         
   1  13   2        506.87        556.37        58.43 o                         
   2  13   2          8.67          1.11        24.97 o                         
   3  13   2        737.52        842.27        72.15 o                         
   4  13   2         69.21         48.37        86.44 o                         
   5  13   2          3.07        -35.88        35.88 o                         
  -6  14   2        325.14        264.86        72.18 o                         
  -5  14   2        230.42        238.84        72.40 o                         
  -4  14   2        503.69        527.01        92.68 o                         
  -3  14   2        847.87        969.22       119.85 o                         
  -2  14   2        538.42        605.44        99.71 o                         
  -1  14   2        152.40        180.32        67.37 o                         
   0  14   2        219.39        135.70        43.93 o                         
   1  14   2         44.20        133.28        47.12 o                         
   2  14   2          0.53        -25.90        25.90 o                         
   3  14   2        438.86        421.01        54.77 o                         
   4  14   2        378.09        287.80        72.55 o                         
  -2  15   2          4.50         52.39        47.03 o                         
  -2 -16   3          8.78        -57.59        57.59 o                         
  -1 -16   3         12.98         -7.52        50.84 o                         
   0 -16   3        199.93        135.45        60.91 o                         
   1 -16   3        211.33        227.10        61.38 o                         
  -4 -15   3        113.57         59.97        50.41 o                         
  -3 -15   3         12.05        -16.40        52.78 o                         
  -2 -15   3          2.87         -8.23        29.25 o                         
  -1 -15   3        888.74        906.31        79.62 o                         
   0 -15   3        211.98        282.23        47.43 o                         
   1 -15   3        381.67        452.01        75.79 o                         
   2 -15   3        127.34        153.28        59.74 o                         
   3 -15   3         16.41         -6.41        35.94 o                         
   4 -15   3         70.44         83.78        50.00 o                         
  -6 -14   3         41.57        138.97        61.18 o                         
  -5 -14   3        647.83        696.22       102.21 o                         
  -4 -14   3        273.82        305.06        80.38 o                         
  -3 -14   3        853.75        749.81        75.40 o                         
  -2 -14   3        777.88        759.98        71.01 o                         
  -1 -14   3        248.75        186.44        39.13 o                         
   0 -14   3        338.66        422.24        52.93 o                         
   1 -14   3        710.96        822.84        96.76 o                         
   2 -14   3       1452.75       1377.56       123.46 o                         
   3 -14   3        311.77        288.61        69.66 o                         
   4 -14   3          8.28         27.62        38.89 o                         
   5 -14   3        546.43        684.10        94.73 o                         
  -7 -13   3         84.62         62.72        45.80 o                         
  -6 -13   3          5.09          0.73        36.76 o                         
  -5 -13   3        144.12        159.75        69.02 o                         
  -4 -13   3         71.46          9.68        38.58 o                         
  -3 -13   3        392.80        398.33        53.57 o                         
  -2 -13   3       2562.18       2543.37       145.77 o                         
  -1 -13   3       2904.77       2916.08       217.06 o                         
   0 -13   3        776.26        740.96        84.05 o                         
   1 -13   3        147.24        139.24        43.35 o                         
   2 -13   3       1796.64       1816.50       134.10 o                         
   3 -13   3        174.68        256.57        57.91 o                         
   4 -13   3          2.81         -7.51        42.33 o                         
   5 -13   3        559.01        503.67        82.20 o                         
   6 -13   3       1570.43       1510.18       131.70 o                         
  -8 -12   3          0.13         32.04        49.57 o                         
  -7 -12   3          0.55         20.23        43.19 o                         
  -6 -12   3        478.55        535.52        91.97 o                         
  -5 -12   3        101.11        129.37        52.58 o                         
  -4 -12   3       1590.80       1619.53       145.44 o                         
  -3 -12   3        214.86        269.40       106.64 o                         
  -2 -12   3       2094.48       1976.63       101.56 o                         
  -1 -12   3        441.60        377.27        85.70 o                         
   0 -12   3         29.68         66.02        27.50 o                         
   1 -12   3         33.19          4.79        22.85 o                         
   2 -12   3        372.00        318.86        57.25 o                         
   3 -12   3       2056.45       2020.07       135.85 o                         
   4 -12   3        315.11        286.76        60.30 o                         
   5 -12   3        349.18        360.77        65.77 o                         
   6 -12   3        522.86        653.32        88.41 o                         
   7 -12   3         50.62         98.69        47.45 o                         
   8 -12   3         90.50         75.68        45.92 o                         
  -9 -11   3       1373.86       1520.37       156.46 o                         
  -8 -11   3       1793.15       1981.05       176.75 o                         
  -7 -11   3        185.00        176.37        63.53 o                         
  -6 -11   3          6.64         39.88        37.70 o                         
  -5 -11   3       1962.26       1821.64       152.45 o                         
  -4 -11   3        209.21        186.16        59.96 o                         
  -3 -11   3          4.33        -11.02        18.96 o                         
  -2 -11   3        644.93        627.94        55.44 o                         
  -1 -11   3       3368.42       3425.47       126.43 o                         
   0 -11   3        302.12        288.36        34.23 o                         
   1 -11   3        319.92        338.85        31.11 o                         
   2 -11   3        258.14        275.31        97.96 o                         
   3 -11   3       1907.75       1790.96       120.92 o                         
   4 -11   3         75.03         98.42        40.76 o                         
   5 -11   3        373.75        306.06        56.90 o                         
   6 -11   3        115.91        142.04        49.82 o                         
   7 -11   3        306.95        263.67        61.21 o                         
   8 -11   3        187.04        157.22        50.98 o                         
 -10 -10   3        238.41        277.15        69.18 o                         
  -9 -10   3        377.07        414.42        87.88 o                         
  -8 -10   3        645.32        566.87        97.06 o                         
  -7 -10   3        340.07        386.53        77.41 o                         
  -6 -10   3        163.93        167.13        40.30 o                         
  -5 -10   3       3082.51       2905.02       190.31 o                         
  -4 -10   3       5232.28       5401.00       258.15 o                         
  -3 -10   3       3507.09       3493.45       137.79 o                         
  -2 -10   3       2043.04       2051.01       100.31 o                         
  -1 -10   3        356.14        291.18        35.80 o                         
   0 -10   3        103.41        111.82        25.37 o                         
   1 -10   3        233.93        242.15        25.33 o                         
   2 -10   3       1054.72       1055.22        40.81 o                         
   3 -10   3         85.00         80.38        18.75 o                         
   4 -10   3       1134.44       1184.31       123.88 o                         
   5 -10   3         36.97         -4.65        50.94 o                         
   6 -10   3         42.63         56.81        37.48 o                         
   7 -10   3        891.94        991.75        81.48 o                         
   8 -10   3        681.49        592.25        62.60 o                         
   9 -10   3       1706.57       1985.44       116.09 o                         
 -10  -9   3         41.57          5.81        45.50 o                         
  -9  -9   3        887.43        976.15       123.63 o                         
  -8  -9   3        180.15        276.90        39.74 o                         
  -7  -9   3         10.23         35.83        19.54 o                         
  -6  -9   3        155.31        164.43        21.47 o                         
  -5  -9   3        525.75        572.37        51.50 o                         
  -4  -9   3        773.69        748.15        47.22 o                         
  -3  -9   3        197.21        176.44        16.30 o                         
  -2  -9   3       2498.88       2450.83        37.98 o                         
  -1  -9   3       1912.09       1838.65        51.55 o                         
   0  -9   3       1230.41       1261.27        24.05 o                         
   1  -9   3       1429.38       1487.93        29.43 o                         
   2  -9   3        365.74        362.42        26.41 o                         
   3  -9   3       2713.76       2908.41        95.68 o                         
   4  -9   3        723.65        707.68        50.52 o                         
   5  -9   3        678.10        755.04        56.27 o                         
   6  -9   3        307.31        293.02        39.06 o                         
   7  -9   3        254.95        269.14        41.48 o                         
   8  -9   3        317.16        282.86        44.75 o                         
   9  -9   3          0.63         12.61        24.03 o                         
  10  -9   3        329.31        335.53        52.80 o                         
 -11  -8   3       1659.56       1905.14       205.04 o                         
 -10  -8   3       1684.23       1687.94       101.43 o                         
  -9  -8   3        714.14        714.14        63.51 o                         
  -8  -8   3        361.88        424.14        44.72 o                         
  -7  -8   3        134.71        164.42        70.13 o                         
  -6  -8   3         67.59         79.40        15.96 o                         
  -5  -8   3       1045.96       1028.04        45.24 o                         
  -4  -8   3         11.45          9.37        11.24 o                         
  -3  -8   3        339.79        346.65        16.69 o                         
  -2  -8   3        164.49        199.02        12.93 o                         
  -1  -8   3        229.71        238.48        11.20 o                         
   0  -8   3       6007.35       5844.84        62.44 o                         
   1  -8   3       6316.51       6196.79        73.11 o                         
   2  -8   3      10639.85      10718.99       172.81 o                         
   3  -8   3         28.48         -2.82        12.76 o                         
   4  -8   3         87.49         90.29        21.83 o                         
   5  -8   3       3620.90       3602.58       122.24 o                         
   6  -8   3        255.85        256.22        37.30 o                         
   7  -8   3        837.99        883.61        67.16 o                         
   8  -8   3       1219.59       1320.67        86.88 o                         
   9  -8   3       2705.34       2755.09       131.10 o                         
  10  -8   3         30.73         44.49        30.14 o                         
 -12  -7   3        173.16        177.09        47.83 o                         
 -11  -7   3        176.31         97.15        43.29 o                         
 -10  -7   3        102.93        102.97        38.57 o                         
  -9  -7   3        990.73       1181.37        96.60 o                         
  -8  -7   3        290.51        253.47        43.93 o                         
  -7  -7   3        777.44        866.17        46.18 o                         
  -6  -7   3       2939.48       3106.62        88.89 o                         
  -5  -7   3        597.05        595.02        33.29 o                         
  -4  -7   3         19.54         10.52         8.52 o                         
  -3  -7   3        143.88        119.78        10.37 o                         
  -2  -7   3         61.13         45.78         9.17 o                         
  -1  -7   3       7981.59       8157.64        90.55 o                         
   0  -7   3         52.82         42.18         5.48 o                         
   1  -7   3        421.39        421.78        16.76 o                         
   2  -7   3       3564.89       3629.88        70.02 o                         
   3  -7   3       1340.19       1260.72        90.21 o                         
   4  -7   3        287.49        266.26        47.36 o                         
   5  -7   3        708.63        749.16        83.35 o                         
   6  -7   3       8686.37       8685.88       322.86 o                         
   7  -7   3       1126.63       1032.61       113.05 o                         
   8  -7   3        270.85        296.61        69.17 o                         
   9  -7   3        237.95        286.29        74.51 o                         
  10  -7   3        195.17        274.23        75.09 o                         
  11  -7   3        120.88        134.54        36.76 o                         
 -12  -6   3        627.19        640.37        91.88 o                         
 -11  -6   3         58.45        101.47        44.48 o                         
 -10  -6   3         50.01         60.28        40.26 o                         
  -9  -6   3        422.84        366.26        57.66 o                         
  -8  -6   3        707.57        674.03        68.61 o                         
  -7  -6   3       1652.23       1734.92        47.83 o                         
  -6  -6   3       3654.81       3915.35        64.69 o                         
  -5  -6   3       4882.15       4954.24        70.91 o                         
  -4  -6   3         71.79         60.90        11.64 o                         
  -3  -6   3        138.49        121.24        11.78 o                         
  -2  -6   3       7423.22       7779.35        80.88 o                         
  -1  -6   3         32.64         15.01         7.54 o                         
   0  -6   3       2403.35       2313.50        35.05 o                         
   1  -6   3       8088.70       8143.64        84.22 o                         
   2  -6   3       6983.54       6976.96       187.39 o                         
   3  -6   3         17.99         22.54        11.70 o                         
   4  -6   3         13.04         -9.11        22.48 o                         
   5  -6   3         40.70         57.25        30.82 o                         
   6  -6   3        252.86        251.87        54.00 o                         
   7  -6   3        883.48        983.30       105.08 o                         
   8  -6   3        481.65        625.21        92.91 o                         
   9  -6   3         56.50         47.41        32.66 o                         
  10  -6   3        549.24        547.42       102.41 o                         
  11  -6   3         29.03        111.25        58.28 o                         
 -13  -5   3        407.48        372.76        75.65 o                         
 -12  -5   3        236.42        229.23        44.68 o                         
 -11  -5   3        207.27        176.04        88.37 o                         
 -10  -5   3        250.12        225.87        57.68 o                         
  -9  -5   3        951.70        944.00        67.77 o                         
  -8  -5   3       5171.31       5174.87       140.11 o                         
  -7  -5   3          7.92         10.57        10.69 o                         
  -6  -5   3         12.21         17.95         6.28 o                         
  -5  -5   3       3819.14       3792.67        58.02 o                         
  -4  -5   3       3744.45       3934.98        60.38 o                         
  -3  -5   3       4481.87       4527.77        56.02 o                         
  -2  -5   3      12550.95      12142.16       129.48 o                         
  -1  -5   3      35185.03      34364.98       358.10 o                         
   0  -5   3       8086.84       7879.40       114.07 o                         
   1  -5   3       2004.63       1887.71        46.01 o                         
   2  -5   3       3144.47       3088.39        75.28 o                         
   3  -5   3        225.37        191.48        24.31 o                         
   4  -5   3        505.97        545.90        63.95 o                         
   5  -5   3       1216.15       1052.99        93.76 o                         
   6  -5   3       2851.43       2896.57       167.37 o                         
   7  -5   3        303.89        314.07        64.76 o                         
   8  -5   3        952.20       1120.14       119.12 o                         
   9  -5   3         28.63         91.46        47.14 o                         
  10  -5   3       1020.41       1191.20       136.99 o                         
  11  -5   3        170.28        172.12        71.85 o                         
 -13  -4   3        354.44        458.58        83.61 o                         
 -12  -4   3        256.39        348.44        54.45 o                         
 -11  -4   3        130.79        138.95        36.07 o                         
 -10  -4   3         10.25         16.89        26.58 o                         
  -9  -4   3        300.88        339.06        33.52 o                         
  -8  -4   3        137.84        120.24        26.97 o                         
  -7  -4   3       1368.80       1399.84        47.30 o                         
  -6  -4   3       1360.79       1357.27        41.08 o                         
  -5  -4   3         24.02         31.71         6.49 o                         
  -4  -4   3       5175.28       4910.66        67.43 o                         
  -3  -4   3       3638.81       3722.66        52.61 o                         
  -2  -4   3       1749.93       1703.31        28.66 o                         
  -1  -4   3      11932.95      12245.36       120.35 o                         
   0  -4   3       8662.38       8585.11       107.38 o                         
   1  -4   3       4476.76       4498.88        74.61 o                         
   2  -4   3        335.90        365.54        24.85 o                         
   3  -4   3       4767.23       4952.37       124.88 o                         
   4  -4   3       2025.45       2077.99        81.51 o                         
   5  -4   3       2664.98       2693.65        80.55 o                         
   6  -4   3       2264.53       2040.45       137.01 o                         
   7  -4   3         30.26         37.82        30.37 o                         
   8  -4   3        202.88        107.49        49.04 o                         
   9  -4   3        108.90         95.78        54.66 o                         
  10  -4   3        248.95        273.29        75.80 o                         
  11  -4   3         25.03         36.22        43.43 o                         
 -13  -3   3         47.36         50.47        67.73 o                         
 -12  -3   3        710.01        765.67        74.78 o                         
 -11  -3   3          4.06         13.35        71.24 o                         
 -10  -3   3        535.79        520.61        64.55 o                         
  -9  -3   3       6376.80       6280.25       182.72 o                         
  -8  -3   3       7976.02       7853.37       195.57 o                         
  -7  -3   3       1745.95       1773.52        60.58 o                         
  -6  -3   3        105.76         67.91        10.60 o                         
  -5  -3   3       3542.36       3350.65       183.51 o                         
  -4  -3   3        148.56        136.96        23.20 o                         
  -3  -3   3        110.96         90.88         7.83 o                         
  -2  -3   3       9693.71       9652.20        87.77 o                         
  -1  -3   3       5505.76       5398.05        59.74 o                         
   0  -3   3       3479.09       3641.29        63.30 o                         
   1  -3   3       1064.65       1021.13        28.95 o                         
   2  -3   3        394.48        457.69        27.36 o                         
   3  -3   3       7097.67       7117.81       156.25 o                         
   4  -3   3       2798.89       2813.98        96.04 o                         
   5  -3   3       7212.15       7492.29       144.29 o                         
   6  -3   3          3.76          5.85         7.20 o                         
   7  -3   3        551.49        633.76        82.58 o                         
   8  -3   3        376.34        331.44        64.87 o                         
   9  -3   3         86.18         84.26        46.64 o                         
  10  -3   3       1458.74       1490.78       146.82 o                         
  11  -3   3       1005.89       1198.19       143.20 o                         
 -13  -2   3          9.01         23.29        30.51 o                         
 -12  -2   3        550.22        609.71        67.32 o                         
 -11  -2   3       3875.55       3779.75       278.05 o                         
 -10  -2   3       1705.57       1773.62        96.31 o                         
  -9  -2   3         88.75         76.64        24.29 o                         
  -8  -2   3       2682.60       2821.37       168.76 o                         
  -7  -2   3       5079.95       5165.26        98.15 o                         
  -6  -2   3       3560.93       3456.44        69.73 o                         
  -5  -2   3        375.26        283.41        36.25 o                         
  -4  -2   3      12997.43      13101.51       292.23 o                         
  -3  -2   3       5355.78       5244.14       129.52 o                         
  -2  -2   3      16860.87      17439.99       176.00 o                         
  -1  -2   3       1087.60       1063.43        23.51 o                         
   0  -2   3       3327.31       3497.72        49.28 o                         
   1  -2   3       1491.09       1631.09        30.56 o                         
   2  -2   3       3490.59       3739.84        74.87 o                         
   3  -2   3        845.64        958.79        37.20 o                         
   4  -2   3       1404.29       1541.66        69.83 o                         
   5  -2   3        776.73        883.83        80.90 o                         
   6  -2   3        665.75        701.51        28.58 o                         
   7  -2   3       2697.57       2573.07       159.38 o                         
   8  -2   3       1563.77       1566.29       131.83 o                         
   9  -2   3       4150.59       4183.53       231.02 o                         
  10  -2   3        268.75        281.78        73.13 o                         
  11  -2   3          4.97         49.15        43.47 o                         
 -13  -1   3         74.07         81.92        37.25 o                         
 -12  -1   3        213.92        214.46        44.53 o                         
 -11  -1   3        423.30        381.68        68.46 o                         
 -10  -1   3       1453.50       1479.84        87.66 o                         
  -9  -1   3       3401.45       3375.37       195.59 o                         
  -8  -1   3        699.03        664.42        33.05 o                         
  -7  -1   3        282.19        306.85        19.87 o                         
  -6  -1   3       1017.93       1021.84        32.59 o                         
  -5  -1   3       1057.29        966.02        22.06 o                         
  -4  -1   3       8494.53       9000.23       222.33 o                         
  -3  -1   3       4115.62       4016.79       102.42 o                         
  -2  -1   3      25581.13      24510.77       260.25 o                         
  -1  -1   3        961.67        969.86        17.34 o                         
   0  -1   3        371.44        447.83        18.04 o                         
   1  -1   3         62.50         81.16        15.33 o                         
   2  -1   3        120.48        184.31        16.99 o                         
   3  -1   3       8717.98       8899.39       190.13 o                         
   4  -1   3        922.12        903.15        40.36 o                         
   5  -1   3       1052.64       1109.59        88.39 o                         
   6  -1   3       1852.30       1809.64        43.68 o                         
   7  -1   3        172.61         74.26        33.65 o                         
   8  -1   3         75.23        123.81        46.15 o                         
   9  -1   3        956.83       1094.20       115.84 o                         
  10  -1   3       2337.96       2308.42       179.02 o                         
  11  -1   3        396.54        317.04        72.47 o                         
 -13   0   3         66.98         71.34        31.96 o                         
 -12   0   3       1246.62       1355.17        96.91 o                         
 -11   0   3       1330.73       1364.92        89.18 o                         
 -10   0   3       2184.70       2216.12        64.72 o                         
  -9   0   3       1149.80       1098.03       113.19 o                         
  -8   0   3        501.15        461.87        28.72 o                         
  -7   0   3       2345.87       2332.93        59.44 o                         
  -6   0   3         11.73         22.19         7.11 o                         
  -5   0   3       4790.56       4564.01        76.37 o                         
  -4   0   3       1667.58       1768.99        44.98 o                         
  -3   0   3         37.68         35.65         5.21 o                         
  -2   0   3       3338.31       3500.77        59.39 o                         
  -1   0   3        114.72        114.50         6.20 o                         
   0   0   3      25314.37      26169.49       248.60 o                         
   1   0   3      20344.15      20497.63       185.83 o                         
   2   0   3      29235.62      28998.68       412.45 o                         
   3   0   3        975.90        961.78        70.23 o                         
   4   0   3        336.37        399.74        22.16 o                         
   5   0   3       2126.43       2062.68        87.62 o                         
   6   0   3        218.55        204.52        13.26 o                         
   7   0   3         81.63         30.51        28.10 o                         
   8   0   3       1770.68       1768.18       135.80 o                         
   9   0   3       3063.71       3154.76       195.91 o                         
  10   0   3         39.08        -31.26        34.93 o                         
  11   0   3         58.57         69.28        49.41 o                         
 -13   1   3       1262.74       1264.96        97.57 o                         
 -12   1   3        494.77        482.59        61.42 o                         
 -11   1   3        597.87        546.98        58.28 o                         
 -10   1   3        541.23        595.50        42.32 o                         
  -9   1   3       2726.10       2824.21        90.53 o                         
  -8   1   3        397.08        403.63        40.23 o                         
  -7   1   3        198.50        184.76        20.21 o                         
  -6   1   3        117.04        101.19        13.07 o                         
  -5   1   3        498.95        466.76        26.11 o                         
  -4   1   3       2538.08       2478.81        94.08 o                         
  -3   1   3       2846.67       2907.89        41.46 o                         
  -2   1   3        633.06        671.68        20.57 o                         
  -1   1   3      13275.08      13186.73       157.67 o                         
   0   1   3       1053.38       1076.49        29.39 o                         
   1   1   3          5.31         13.92         5.35 o                         
   2   1   3      17178.71      17303.23       196.81 o                         
   3   1   3      14122.52      14164.04       239.60 o                         
   4   1   3       1058.24       1046.07        56.86 o                         
   5   1   3        135.19        123.40        17.91 o                         
   6   1   3       7996.57       8055.26       150.02 o                         
   7   1   3       1777.15       1798.56       128.31 o                         
   8   1   3        275.13        385.44        68.49 o                         
   9   1   3        330.15        500.03        77.82 o                         
  10   1   3        530.25        586.06        95.27 o                         
  11   1   3         46.79        124.42        55.45 o                         
 -13   2   3        291.24        412.41        58.83 o                         
 -12   2   3       1689.29       1699.59       105.74 o                         
 -11   2   3        104.19        119.44        37.35 o                         
 -10   2   3        193.21        193.38        24.96 o                         
  -9   2   3        168.09        171.26        21.28 o                         
  -8   2   3        521.68        454.28        29.68 o                         
  -7   2   3       4216.30       4070.81       219.83 o                         
  -6   2   3       3270.39       3135.28        70.00 o                         
  -5   2   3      17468.61      17210.19       212.68 o                         
  -4   2   3         18.91         31.06         7.29 o                         
  -3   2   3        273.29        324.31        13.18 o                         
  -2   2   3        428.55        337.05        13.62 o                         
  -1   2   3       5178.25       5608.37        88.81 o                         
   0   2   3      11532.34      12151.81       240.46 o                         
   1   2   3       9145.38       9278.60       156.31 o                         
   2   2   3       5590.61       5601.52       103.36 o                         
   3   2   3       1786.25       1853.83        69.87 o                         
   4   2   3        183.59        239.99        25.34 o                         
   5   2   3       2008.36       1966.13        58.53 o                         
   6   2   3        947.04        977.51        45.31 o                         
   7   2   3       3067.82       3103.86       168.98 o                         
   8   2   3       3088.27       2791.30       169.76 o                         
   9   2   3        330.45        299.53        67.53 o                         
  10   2   3        105.55        139.31        52.53 o                         
  11   2   3         25.41         42.08        33.31 o                         
 -13   3   3        139.66         97.60        35.07 o                         
 -12   3   3         24.95         49.27        28.02 o                         
 -11   3   3         98.80        134.31        38.42 o                         
 -10   3   3        233.95        238.04        30.73 o                         
  -9   3   3       1473.36       1400.37        57.28 o                         
  -8   3   3       5030.23       5181.61        89.00 o                         
  -7   3   3         10.62         19.56         8.49 o                         
  -6   3   3          5.61         13.12        11.68 o                         
  -5   3   3       9315.38       9032.06       164.91 o                         
  -4   3   3       5580.49       5404.46       112.74 o                         
  -3   3   3          6.08         20.46         6.79 o                         
  -2   3   3       6338.91       6331.81        72.72 o                         
  -1   3   3      24700.40      24662.66       186.22 o                         
   0   3   3      10127.17      10480.41       137.78 o                         
   1   3   3       1714.12       1708.86        56.81 o                         
   2   3   3       3644.88       3525.39        96.66 o                         
   3   3   3        871.49        812.51        37.92 o                         
   4   3   3          5.95          2.72         9.35 o                         
   5   3   3        230.60        225.99        22.07 o                         
   6   3   3        924.46        948.34        72.61 o                         
   7   3   3        247.15        214.29        49.97 o                         
   8   3   3        113.52         68.55        34.98 o                         
   9   3   3         57.86         21.51        38.43 o                         
  10   3   3        459.62        513.73        97.13 o                         
  11   3   3        401.61        388.58        58.29 o                         
 -13   4   3         85.20         58.60        29.86 o                         
 -12   4   3        484.76        451.34        70.12 o                         
 -11   4   3         28.77         27.53        16.27 o                         
 -10   4   3        304.88        246.40        31.81 o                         
  -9   4   3          4.91          7.60        13.78 o                         
  -8   4   3       4254.95       4194.28       105.33 o                         
  -7   4   3       5960.75       5780.30        96.52 o                         
  -6   4   3       5536.05       5535.60        90.54 o                         
  -5   4   3        293.23        291.73        20.66 o                         
  -4   4   3       5458.15       5186.13       160.67 o                         
  -3   4   3       1832.72       1813.95        36.57 o                         
  -2   4   3       2198.91       2062.70        29.93 o                         
  -1   4   3       7952.39       7939.14        83.84 o                         
   0   4   3       7592.37       7658.77       101.88 o                         
   1   4   3      18449.92      18801.36       187.98 o                         
   2   4   3       2627.13       2488.63        58.89 o                         
   3   4   3        438.30        485.57        30.81 o                         
   4   4   3         15.99         17.48        10.71 o                         
   5   4   3        817.17        815.85        41.55 o                         
   6   4   3       1472.80       1504.42        57.07 o                         
   7   4   3        118.97        104.06        37.97 o                         
   8   4   3         11.99        -16.08        31.72 o                         
   9   4   3          8.18         28.04        30.04 o                         
  10   4   3         32.98         16.77        29.30 o                         
  11   4   3        224.68        331.69        76.84 o                         
 -13   5   3         15.22         25.04       100.95 o                         
 -12   5   3        456.51        379.05        89.59 o                         
 -11   5   3          1.20         -3.26        17.53 o                         
 -10   5   3         72.58         80.88        19.34 o                         
  -9   5   3       1458.22       1494.33        55.13 o                         
  -8   5   3       3656.03       3519.04        76.71 o                         
  -7   5   3        239.20        225.12        21.70 o                         
  -6   5   3        668.19        662.63        28.97 o                         
  -5   5   3       1931.61       1898.86        46.50 o                         
  -4   5   3       2029.15       2071.61        60.21 o                         
  -3   5   3        889.44        896.68        25.65 o                         
  -2   5   3       8587.87       8761.92       149.21 o                         
  -1   5   3      13828.75      14369.04       115.73 o                         
   0   5   3       5666.41       5974.62        62.08 o                         
   1   5   3        251.52        258.42        12.86 o                         
   2   5   3        316.69        283.57        20.28 o                         
   3   5   3       2324.81       2176.07        68.37 o                         
   4   5   3        955.72        960.10        45.96 o                         
   5   5   3       3995.86       3953.46        99.46 o                         
   6   5   3         57.15         25.67        23.21 o                         
   7   5   3         19.49         30.60        22.11 o                         
   8   5   3          8.02         38.98        24.37 o                         
   9   5   3          1.10         19.21        27.16 o                         
  10   5   3        921.93       1038.26        86.13 o                         
  11   5   3        391.01        552.74        94.87 o                         
 -12   6   3        248.89        332.80        55.58 o                         
 -11   6   3       1481.17       1527.48        71.93 o                         
 -10   6   3        674.30        648.70        44.52 o                         
  -9   6   3        231.78        219.27        26.38 o                         
  -8   6   3       3895.64       3837.40        84.55 o                         
  -7   6   3       1640.74       1670.38        50.34 o                         
  -6   6   3       4298.54       4310.18        80.46 o                         
  -5   6   3        141.24        159.78        19.01 o                         
  -4   6   3        781.31        758.13        25.85 o                         
  -3   6   3        426.66        372.65        16.63 o                         
  -2   6   3        892.51        821.28        27.94 o                         
  -1   6   3        450.99        389.36        15.13 o                         
   0   6   3         74.75         79.22         6.45 o                         
   1   6   3         43.23         30.96         5.93 o                         
   2   6   3       1364.97       1333.55        50.57 o                         
   3   6   3         47.77         38.84         8.35 o                         
   4   6   3       1367.94       1250.35        54.32 o                         
   5   6   3       2527.64       2489.47        80.04 o                         
   6   6   3       2036.38       2053.68        65.34 o                         
   7   6   3        280.11        270.98        32.08 o                         
   8   6   3        298.39        276.61        42.28 o                         
   9   6   3       1726.42       1682.03       102.29 o                         
  10   6   3        169.18        230.41        44.74 o                         
 -12   7   3        131.54        156.77        58.15 o                         
 -11   7   3       1125.69       1144.70       135.69 o                         
 -10   7   3       1200.16       1123.38        88.70 o                         
  -9   7   3       3973.88       4399.63       157.44 o                         
  -8   7   3       2054.54       2091.88        60.48 o                         
  -7   7   3         42.26         34.92        11.17 o                         
  -6   7   3       1044.76       1014.06        36.20 o                         
  -5   7   3        890.42        806.25        29.75 o                         
  -4   7   3       1140.36       1145.15        39.10 o                         
  -3   7   3       1343.61       1315.65        35.02 o                         
  -2   7   3       6431.21       6421.85        93.47 o                         
  -1   7   3        106.62         95.09         8.28 o                         
   0   7   3        972.85        969.10        27.48 o                         
   1   7   3       1042.19       1018.72        22.26 o                         
   2   7   3       1284.87       1228.09        40.31 o                         
   3   7   3       4120.24       4115.05        77.15 o                         
   4   7   3        285.47        264.43        20.55 o                         
   5   7   3        644.50        648.91        47.49 o                         
   6   7   3       1263.86       1341.48        53.54 o                         
   7   7   3        139.76        142.66        25.52 o                         
   8   7   3         33.31         32.27        18.33 o                         
   9   7   3        618.68        664.84        65.73 o                         
  10   7   3       1842.88       2008.64       169.16 o                         
 -12   8   3        149.42        196.50        45.46 o                         
 -11   8   3        106.95        103.98        61.35 o                         
 -10   8   3        151.46        165.10        53.67 o                         
  -9   8   3        105.00         84.11        28.43 o                         
  -8   8   3        358.76        387.71        35.13 o                         
  -7   8   3        756.56        717.77        67.71 o                         
  -6   8   3         84.70         74.73        15.67 o                         
  -5   8   3       2456.76       2344.74        75.58 o                         
  -4   8   3        558.38        565.18        27.08 o                         
  -3   8   3         19.57          6.75         8.53 o                         
  -2   8   3       1720.66       1703.35        39.43 o                         
  -1   8   3       1764.92       1754.30        36.26 o                         
   0   8   3       2731.97       2740.53        50.22 o                         
   1   8   3         54.21         40.28        15.01 o                         
   2   8   3       5027.82       4869.28        80.94 o                         
   3   8   3         35.25         38.36        10.32 o                         
   4   8   3        115.20         77.06        13.21 o                         
   5   8   3        889.58        864.20        38.08 o                         
   6   8   3         12.34         -5.29        13.24 o                         
   7   8   3        490.45        406.00        40.74 o                         
   8   8   3        419.57        325.59        48.03 o                         
   9   8   3        676.66        550.42        85.51 o                         
 -12   9   3        149.88         79.37        48.24 o                         
 -11   9   3        228.55        226.66        52.84 o                         
 -10   9   3        153.23        153.59        37.75 o                         
  -9   9   3       1547.01       1664.60        95.25 o                         
  -8   9   3          5.53         19.70        18.04 o                         
  -7   9   3        219.23        280.42        30.67 o                         
  -6   9   3        406.31        429.95        35.80 o                         
  -5   9   3       1462.36       1559.51        63.70 o                         
  -4   9   3       2456.08       2552.43        57.96 o                         
  -3   9   3          0.27          2.85         7.93 o                         
  -2   9   3         33.17         44.86        21.59 o                         
  -1   9   3       3299.39       3402.79        99.58 o                         
   0   9   3         52.27         50.01        20.63 o                         
   1   9   3        134.33        122.43        26.22 o                         
   2   9   3       5540.70       5495.14       134.19 o                         
   3   9   3       4965.94       5008.43       134.83 o                         
   4   9   3       1634.17       1536.49        61.65 o                         
   5   9   3         36.86         18.85        13.79 o                         
   6   9   3        788.22        816.81        53.26 o                         
   7   9   3         44.51         27.37        21.33 o                         
   8   9   3        191.88        125.84        27.10 o                         
   9   9   3        371.14        382.64        76.99 o                         
 -11  10   3        233.28        257.94        66.03 o                         
 -10  10   3        125.34         82.29        44.41 o                         
  -9  10   3        114.62        169.91        53.17 o                         
  -8  10   3          3.36         52.78        24.51 o                         
  -7  10   3         56.44         85.33        30.92 o                         
  -6  10   3        215.39        222.33        38.58 o                         
  -5  10   3       1078.46       1043.80        74.28 o                         
  -4  10   3        195.74        186.54        33.60 o                         
  -3  10   3         24.53         -7.72        23.92 o                         
  -2  10   3        125.11         97.58        31.91 o                         
  -1  10   3       1234.09       1350.71        65.20 o                         
   0  10   3       2945.39       3094.47       240.16 o                         
   1  10   3       3259.19       3427.91       127.00 o                         
   2  10   3       1040.94       1169.15        62.11 o                         
   3  10   3        576.12        603.88        45.01 o                         
   4  10   3        110.41        155.53        32.80 o                         
   5  10   3        439.52        431.04        48.24 o                         
   6  10   3         64.67         50.57        35.33 o                         
   7  10   3        942.20        873.34        74.27 o                         
   8  10   3        325.19        360.48        75.49 o                         
 -10  11   3         39.01         -9.37        36.08 o                         
  -9  11   3        192.84        158.68        54.23 o                         
  -8  11   3       1093.94       1104.70        80.62 o                         
  -7  11   3          6.62         -2.42        24.38 o                         
  -6  11   3        151.01         81.94        32.29 o                         
  -5  11   3       2094.36       2084.85       141.04 o                         
  -4  11   3       1007.25        929.70       126.34 o                         
  -3  11   3        333.60        340.71        79.88 o                         
  -2  11   3         29.45         43.73        26.66 o                         
  -1  11   3        934.88        961.15        58.18 o                         
   0  11   3         12.54          4.68        19.76 o                         
   1  11   3         45.77         -0.68        22.01 o                         
   2  11   3       1386.93       1329.55        96.18 o                         
   3  11   3         82.66         55.22        21.83 o                         
   4  11   3         13.30         14.96        18.67 o                         
   5  11   3        163.72        154.36        35.37 o                         
   6  11   3         31.45         -0.86        23.68 o                         
   7  11   3          3.61         47.47        32.30 o                         
  -9  12   3          3.91         48.50        54.26 o                         
  -8  12   3        997.60       1238.14       128.99 o                         
  -7  12   3       1434.69       1530.56        99.46 o                         
  -6  12   3       1182.94       1197.58       109.68 o                         
  -5  12   3        510.71        468.05        83.14 o                         
  -4  12   3       1281.17       1320.07        93.13 o                         
  -3  12   3        234.66        298.70        51.19 o                         
  -2  12   3        211.60        259.35        47.00 o                         
  -1  12   3        500.39        527.43        55.36 o                         
   0  12   3       1408.34       1326.36        84.76 o                         
   1  12   3       2464.95       2506.29       129.30 o                         
   2  12   3         99.96         96.14        26.92 o                         
   3  12   3         82.89         26.07        23.27 o                         
   4  12   3        130.61         71.91        22.42 o                         
   5  12   3          0.87         32.48        26.16 o                         
   6  12   3        462.49        348.90        66.85 o                         
  -7  13   3          0.52          2.31        42.17 o                         
  -6  13   3        458.20        501.23        75.67 o                         
  -5  13   3        373.81        368.81        86.96 o                         
  -4  13   3         71.30         11.38        61.20 o                         
  -3  13   3        106.56        124.58        41.54 o                         
  -2  13   3       1829.28       1918.89       121.03 o                         
  -1  13   3        216.76        244.57        74.29 o                         
   0  13   3          0.13        -16.71        22.20 o                         
   1  13   3        122.08         58.54        25.27 o                         
   2  13   3        151.07         86.74        47.05 o                         
   3  13   3          9.59         10.76        31.47 o                         
   4  13   3         40.94          9.92        34.23 o                         
   5  13   3        259.98        215.43        61.81 o                         
  -5  14   3         27.09          0.17        50.93 o                         
  -4  14   3         20.46         42.24        32.30 o                         
  -3  14   3        136.22         88.86        81.89 o                         
  -2  14   3         83.32         48.66        41.65 o                         
  -1  14   3        797.89        719.16       112.11 o                         
   0  14   3         12.34        -17.86        39.88 o                         
   1  14   3          1.74        -41.24        41.24 o                         
   2  14   3        231.55        283.70        77.36 o                         
   3  14   3          5.29        -18.82        40.77 o                         
  -2 -16   4         12.65        -61.46        61.46 o                         
  -1 -16   4        117.41        125.14        52.98 o                         
   0 -16   4        106.53         84.26        51.62 o                         
   1 -16   4        186.62        149.80        59.93 o                         
  -4 -15   4        265.09        221.54        66.48 o                         
  -3 -15   4         82.88         18.47        46.73 o                         
  -2 -15   4        440.17        507.20        63.69 o                         
  -1 -15   4        117.98        103.19        33.45 o                         
   0 -15   4         21.10         16.42        26.63 o                         
   1 -15   4        307.14        335.42        68.02 o                         
   2 -15   4        576.02        539.90        82.10 o                         
   3 -15   4         65.07         48.37        38.01 o                         
  -6 -14   4         94.94        170.03        60.07 o                         
  -5 -14   4        218.83        190.22        65.10 o                         
  -4 -14   4        626.41        654.15       106.87 o                         
  -3 -14   4         75.33         63.32        32.97 o                         
  -2 -14   4         64.44         23.49        27.59 o                         
  -1 -14   4       3215.64       3285.89       143.96 o                         
   0 -14   4       1663.82       1727.18       129.65 o                         
   1 -14   4        578.63        661.26        87.32 o                         
   2 -14   4          1.21        -17.16        29.00 o                         
   3 -14   4         27.44         23.12        36.92 o                         
   4 -14   4         83.01        149.03        48.51 o                         
   5 -14   4        126.94        146.33        57.11 o                         
  -7 -13   4        147.90         21.94        40.68 o                         
  -6 -13   4        611.78        596.35       100.93 o                         
  -5 -13   4        140.26        218.68        70.47 o                         
  -4 -13   4        122.42        111.90        61.48 o                         
  -3 -13   4        183.44        148.33        97.43 o                         
  -2 -13   4        351.45        297.19        45.43 o                         
  -1 -13   4        433.78        332.88        46.44 o                         
   0 -13   4        491.67        492.89        67.10 o                         
   1 -13   4       2077.05       2032.04       137.94 o                         
   2 -13   4        117.85        109.65        39.16 o                         
   3 -13   4        161.08        191.53        51.19 o                         
   4 -13   4        383.41        413.75        69.31 o                         
   5 -13   4        324.71        437.63        71.86 o                         
   6 -13   4         70.25         32.17        35.27 o                         
  -8 -12   4       2005.58       1899.98       175.83 o                         
  -7 -12   4       1204.53       1080.35       128.45 o                         
  -6 -12   4        616.99        795.57       110.50 o                         
  -5 -12   4         34.54         54.39        47.67 o                         
  -4 -12   4          5.21         14.66        24.17 o                         
  -3 -12   4         21.96         11.45        20.76 o                         
  -2 -12   4       1597.29       1583.09        89.80 o                         
  -1 -12   4        380.21        385.54        45.32 o                         
   0 -12   4         11.05         25.81        15.85 o                         
   1 -12   4         54.01        124.40        33.13 o                         
   2 -12   4         37.53         86.74        38.61 o                         
   3 -12   4        974.88       1111.82       101.19 o                         
   4 -12   4        743.35        760.65        87.51 o                         
   5 -12   4       2703.71       2690.52       167.16 o                         
   6 -12   4        350.32        264.01        60.92 o                         
   7 -12   4          1.52         27.87        40.65 o                         
  -9 -11   4        570.18        761.54       115.70 o                         
  -8 -11   4        218.25        143.01        63.62 o                         
  -7 -11   4        591.70        600.57        98.66 o                         
  -6 -11   4       1129.03       1201.76       131.19 o                         
  -5 -11   4        312.07        286.90        66.39 o                         
  -4 -11   4        184.02        137.77        32.29 o                         
  -3 -11   4       1222.99       1224.45        76.23 o                         
  -2 -11   4        723.69        727.81        57.51 o                         
  -1 -11   4         15.26         24.82        19.07 o                         
   0 -11   4        228.97        221.63        26.29 o                         
   1 -11   4         12.15         37.28        16.26 o                         
   2 -11   4        470.17        552.93        48.63 o                         
   3 -11   4        929.77        861.10        83.22 o                         
   4 -11   4        130.39        164.52        45.28 o                         
   5 -11   4        323.69        316.99        58.74 o                         
   6 -11   4       1150.64       1190.52       110.88 o                         
   7 -11   4         45.18         50.45        41.58 o                         
   8 -11   4         52.17        129.30        53.84 o                         
 -10 -10   4         45.36        102.59        63.60 o                         
  -9 -10   4       1612.10       1408.26       151.10 o                         
  -8 -10   4        497.32        625.03       102.20 o                         
  -7 -10   4        198.55        138.47        61.78 o                         
  -6 -10   4        411.68        373.22        74.08 o                         
  -5 -10   4        106.77        183.45        56.68 o                         
  -4 -10   4       1241.21       1160.14        71.75 o                         
  -3 -10   4       1031.56       1020.52        65.00 o                         
  -2 -10   4       5312.33       5223.88       279.96 o                         
  -1 -10   4        436.18        458.49        24.60 o                         
   0 -10   4        430.99        424.88        18.76 o                         
   1 -10   4        188.92        171.11        16.48 o                         
   2 -10   4         60.91         47.31        12.34 o                         
   3 -10   4        940.32        976.28        56.44 o                         
   4 -10   4        511.92        573.64        56.38 o                         
   5 -10   4       1502.30       1574.23        93.31 o                         
   6 -10   4         29.54         24.27        22.03 o                         
   7 -10   4         94.51         70.87        34.42 o                         
   8 -10   4         83.74         85.29        33.81 o                         
   9 -10   4        171.94        175.68        47.87 o                         
 -10  -9   4        858.17        774.90       117.32 o                         
  -9  -9   4        178.86        185.79       107.13 o                         
  -8  -9   4         28.76         34.47        31.02 o                         
  -7  -9   4        996.36        959.91       102.51 o                         
  -6  -9   4          8.20          4.55         8.88 o                         
  -5  -9   4       2358.60       2468.45        87.52 o                         
  -4  -9   4        924.72        929.33        40.56 o                         
  -3  -9   4          0.57         -2.86         7.33 o                         
  -2  -9   4       1103.85       1140.89        39.30 o                         
  -1  -9   4       1922.44       1934.51        41.23 o                         
   0  -9   4        307.26        360.20        18.72 o                         
   1  -9   4       3250.36       3242.87        60.04 o                         
   2  -9   4      10323.55      10696.01       211.86 o                         
   3  -9   4       2706.83       2596.83        95.40 o                         
   4  -9   4        798.51        860.81        57.86 o                         
   5  -9   4        370.02        433.96        46.65 o                         
   6  -9   4        430.51        480.44        52.68 o                         
   7  -9   4         11.06         -3.96        21.47 o                         
   8  -9   4         18.48         -4.09        28.24 o                         
   9  -9   4        592.87        786.92        77.39 o                         
  10  -9   4         41.51        -59.35        59.35 o                         
 -11  -8   4          2.01          1.77        28.18 o                         
 -10  -8   4        410.61        409.38        63.37 o                         
  -9  -8   4        940.39       1003.98       114.46 o                         
  -8  -8   4         44.34         90.60        20.78 o                         
  -7  -8   4        335.58        360.68        41.04 o                         
  -6  -8   4          5.63          8.52        11.62 o                         
  -5  -8   4        831.39        865.74        42.07 o                         
  -4  -8   4       1914.28       1943.32        58.55 o                         
  -3  -8   4        593.13        653.98        27.31 o                         
  -2  -8   4          9.81          4.27         6.08 o                         
  -1  -8   4       2302.01       2260.59        43.21 o                         
   0  -8   4       1735.98       1707.89        39.17 o                         
   1  -8   4       1360.74       1278.82        36.45 o                         
   2  -8   4       1760.04       1775.37        52.23 o                         
   3  -8   4       7966.55       8021.48       176.84 o                         
   4  -8   4       2511.22       2332.01       145.05 o                         
   5  -8   4        773.31        610.08        80.86 o                         
   6  -8   4       1226.49       1166.17       118.94 o                         
   7  -8   4        156.14        123.65        47.21 o                         
   8  -8   4       1276.14       1388.15       146.33 o                         
   9  -8   4        169.68        162.97        64.83 o                         
  10  -8   4        204.55        228.95        76.62 o                         
 -12  -7   4        839.62       1012.92       110.31 o                         
 -11  -7   4        221.69        277.03        59.28 o                         
 -10  -7   4        201.91        163.74        44.27 o                         
  -9  -7   4        210.77        276.57        49.35 o                         
  -8  -7   4         49.40         49.11        24.15 o                         
  -7  -7   4        158.68        162.85        20.37 o                         
  -6  -7   4       2680.02       2845.76        72.16 o                         
  -5  -7   4      10514.96      10282.44       143.12 o                         
  -4  -7   4       1646.49       1651.72        44.63 o                         
  -3  -7   4        736.29        752.44        28.18 o                         
  -2  -7   4       1019.42        893.12        29.77 o                         
  -1  -7   4        124.69        125.85        12.17 o                         
   0  -7   4       2642.63       2780.78        45.38 o                         
   1  -7   4       3749.57       3790.91        65.80 o                         
   2  -7   4       4618.67       4462.60       101.39 o                         
   3  -7   4         92.65         52.78        34.14 o                         
   4  -7   4        848.60        666.31        77.32 o                         
   5  -7   4       1528.21       1442.34       120.52 o                         
   6  -7   4        674.65        736.19        92.78 o                         
   7  -7   4        998.95       1074.02       119.23 o                         
   8  -7   4       1737.36       1681.88       157.09 o                         
   9  -7   4        798.13        662.45       106.25 o                         
  10  -7   4         56.95        150.66        59.78 o                         
 -12  -6   4        654.11        755.66        95.45 o                         
 -11  -6   4        182.41        221.20        58.22 o                         
 -10  -6   4         19.38         15.31        26.80 o                         
  -9  -6   4        423.97        414.12        59.97 o                         
  -8  -6   4       3797.62       3961.38       153.94 o                         
  -7  -6   4       1665.63       1763.55        66.46 o                         
  -6  -6   4       1241.57       1293.98        38.39 o                         
  -5  -6   4       5434.87       5468.56       113.37 o                         
  -4  -6   4       4339.48       4168.22        73.11 o                         
  -3  -6   4       6005.22       5910.63        78.87 o                         
  -2  -6   4        192.31        199.94        12.99 o                         
  -1  -6   4      10241.77      10496.83       113.58 o                         
   0  -6   4       3735.39       3992.41        73.69 o                         
   1  -6   4       5432.22       5512.62       169.58 o                         
   2  -6   4         47.54         22.68        11.59 o                         
   3  -6   4         33.56         41.10        16.69 o                         
   4  -6   4        345.18        323.37        35.27 o                         
   5  -6   4        411.10        408.93        68.14 o                         
   6  -6   4         57.72         49.39        34.58 o                         
   7  -6   4        211.11        150.19        57.07 o                         
   8  -6   4         67.24         95.58        46.56 o                         
   9  -6   4        666.07        594.78       103.47 o                         
  10  -6   4         83.63         95.57        51.07 o                         
 -13  -5   4        212.82        268.14        69.41 o                         
 -12  -5   4        507.58        656.89        91.41 o                         
 -11  -5   4         10.54         33.12        36.27 o                         
 -10  -5   4          3.94         37.89        22.95 o                         
  -9  -5   4        128.37        135.24        22.68 o                         
  -8  -5   4       1327.98       1213.11        92.88 o                         
  -7  -5   4       5479.29       5273.76       191.56 o                         
  -6  -5   4      12836.03      12511.46       215.47 o                         
  -5  -5   4       2938.80       2916.02        54.50 o                         
  -4  -5   4        939.06        930.03        29.48 o                         
  -3  -5   4        979.87        936.49        25.71 o                         
  -2  -5   4       4770.16       4494.68        62.86 o                         
  -1  -5   4       1010.55       1033.93        28.37 o                         
   0  -5   4       1828.62       1716.67        44.21 o                         
   1  -5   4      17490.07      17304.31       235.16 o                         
   2  -5   4       4290.00       4252.06        99.58 o                         
   3  -5   4        231.77        240.88        30.72 o                         
   4  -5   4        707.59        643.07        49.39 o                         
   5  -5   4        469.18        493.64        69.97 o                         
   6  -5   4       2293.03       2408.03       159.91 o                         
   7  -5   4         88.45         31.29        32.90 o                         
   8  -5   4        528.74        548.99        87.64 o                         
   9  -5   4        251.15        169.34        60.98 o                         
  10  -5   4        174.40        172.79        60.43 o                         
 -13  -4   4         39.00         76.34        42.15 o                         
 -12  -4   4        785.76        758.59        97.54 o                         
 -11  -4   4        200.81        228.83        53.60 o                         
 -10  -4   4        193.13        347.82        63.37 o                         
  -9  -4   4       1340.08       1153.41        98.49 o                         
  -8  -4   4       2818.17       2812.09       144.59 o                         
  -7  -4   4       2977.71       2860.15       135.10 o                         
  -6  -4   4       1689.63       1689.00        93.32 o                         
  -5  -4   4        900.02        750.01        56.47 o                         
  -4  -4   4        498.16        481.32        35.54 o                         
  -3  -4   4         18.38         11.89         4.38 o                         
  -2  -4   4       8879.98       9069.40       157.00 o                         
  -1  -4   4       6371.08       6689.12        82.93 o                         
   0  -4   4        141.82        193.98        13.63 o                         
   1  -4   4        121.06        175.57        18.75 o                         
   2  -4   4       4860.79       5313.10       112.09 o                         
   3  -4   4       2025.42       1967.91        91.26 o                         
   4  -4   4       2204.43       2217.82        92.79 o                         
   5  -4   4       5940.02       6015.61       244.07 o                         
   6  -4   4       1180.13       1253.89       113.47 o                         
   7  -4   4          3.06          4.10        31.50 o                         
   8  -4   4        287.53        287.29        65.25 o                         
   9  -4   4        108.36        -15.02        40.84 o                         
  10  -4   4        615.62        688.24       108.76 o                         
  11  -4   4         37.70         40.63        47.81 o                         
 -13  -3   4       2153.62       2763.14       194.70 o                         
 -12  -3   4          9.33        -12.90        26.74 o                         
 -11  -3   4        248.54        247.42        41.63 o                         
 -10  -3   4       1692.47       1673.79        95.41 o                         
  -9  -3   4       3494.99       3372.96       127.31 o                         
  -8  -3   4       2555.55       2383.24       131.75 o                         
  -7  -3   4        563.18        533.96        57.13 o                         
  -6  -3   4      12206.74      12339.01       314.35 o                         
  -5  -3   4        850.64        786.32        57.37 o                         
  -4  -3   4       1609.66       1748.58        81.99 o                         
  -3  -3   4         12.91         20.92         3.74 o                         
  -2  -3   4        390.06        438.00        16.04 o                         
  -1  -3   4       3107.40       3146.05        46.02 o                         
   0  -3   4        408.89        356.96        16.60 o                         
   1  -3   4        105.93        117.66        13.26 o                         
   2  -3   4       6295.01       6171.79       121.78 o                         
   3  -3   4        190.85        176.05        30.98 o                         
   4  -3   4         39.65         10.60        14.33 o                         
   5  -3   4       7080.44       6980.21       183.03 o                         
   6  -3   4       5533.45       5819.54       247.21 o                         
   7  -3   4       1116.43       1075.24       110.80 o                         
   8  -3   4        123.02         28.20        38.14 o                         
   9  -3   4       2216.63       2482.55       185.65 o                         
  10  -3   4        712.07        583.49       100.72 o                         
  11  -3   4        201.20        201.12        70.55 o                         
 -13  -2   4        101.17        180.16        47.93 o                         
 -12  -2   4        414.10        409.80        57.42 o                         
 -11  -2   4        285.46        290.57        36.79 o                         
 -10  -2   4        407.00        447.54        51.19 o                         
  -9  -2   4       7821.43       7635.46       199.65 o                         
  -8  -2   4       6112.50       6037.49       100.73 o                         
  -7  -2   4        884.53        804.11        29.30 o                         
  -6  -2   4          5.20         29.19        23.83 o                         
  -5  -2   4        791.43        756.02        57.22 o                         
  -4  -2   4         75.00        117.89        22.60 o                         
  -3  -2   4       3258.63       3348.59        52.11 o                         
  -2  -2   4      11561.56      11460.42       148.88 o                         
  -1  -2   4        278.47        311.72        12.25 o                         
   0  -2   4       1244.63       1280.33        37.38 o                         
   1  -2   4        497.05        508.80        22.82 o                         
   2  -2   4       4310.95       3261.16      1305.04 o                         
   3  -2   4      13273.76       9933.40      4463.55 o                         
   4  -2   4       2599.40       2592.32        99.22 o                         
   5  -2   4       5370.17       5560.67       159.59 o                         
   6  -2   4        994.26        769.87        84.98 o                         
   7  -2   4        264.90        248.94        60.65 o                         
   8  -2   4        677.21        728.26        96.37 o                         
   9  -2   4        102.49         26.92        39.38 o                         
  10  -2   4       1448.32       1464.88       151.13 o                         
  11  -2   4        506.94        416.78        91.31 o                         
 -13  -1   4        654.55        692.03        74.01 o                         
 -12  -1   4        112.25         80.12        37.23 o                         
 -11  -1   4         37.51         15.25        20.16 o                         
 -10  -1   4        426.05        477.68        52.95 o                         
  -9  -1   4        328.98        269.08        20.87 o                         
  -8  -1   4          1.40         -0.27         5.61 o                         
  -7  -1   4         81.86         91.72         8.49 o                         
  -6  -1   4        179.20        190.55        12.84 o                         
  -5  -1   4      12397.11      12712.25       306.59 o                         
  -4  -1   4        265.64        221.60        11.79 o                         
  -3  -1   4        324.14        334.93        17.34 o                         
  -2  -1   4      10714.77      10766.30       103.88 o                         
  -1  -1   4      12524.44      12405.91       106.90 o                         
   0  -1   4         82.70         86.93        11.75 o                         
   1  -1   4        664.33        666.54        55.03 o                         
   2  -1   4      12185.88      12086.96       356.31 o                         
   3  -1   4       1299.28        500.40       658.97 o                         
   4  -1   4        963.58       1062.88        62.05 o                         
   5  -1   4       1388.41       1388.67        75.65 o                         
   6  -1   4       2264.99       2207.47       142.16 o                         
   7  -1   4        244.45        232.21        53.88 o                         
   8  -1   4        189.13        208.55        55.91 o                         
   9  -1   4       1021.49       1162.40       125.40 o                         
  10  -1   4          0.97         -3.37        40.39 o                         
  11  -1   4          4.04         61.17        53.55 o                         
 -13   0   4         62.29        109.04        40.08 o                         
 -12   0   4         49.37         71.28        30.65 o                         
 -11   0   4          0.58        -10.24        24.47 o                         
 -10   0   4         96.44         61.02        25.31 o                         
  -9   0   4       3187.89       3138.63        87.79 o                         
  -8   0   4        176.96        144.98        16.47 o                         
  -7   0   4       1954.78       1928.05        51.43 o                         
  -6   0   4         38.06         42.52        10.15 o                         
  -5   0   4       9819.22       9476.89       247.41 o                         
  -4   0   4      14945.76      14423.64       207.28 o                         
  -3   0   4       9608.19       9526.20       126.07 o                         
  -2   0   4       1537.09       1485.30        30.99 o                         
  -1   0   4      12986.92      13077.12       127.69 o                         
   0   0   4       2706.98       2811.72        43.67 o                         
   1   0   4       4378.81       4535.89       110.29 o                         
   2   0   4       7815.80       7650.92       185.90 o                         
   3   0   4      11392.62      11145.52       257.28 o                         
   4   0   4      11950.95      11914.14       242.16 o                         
   5   0   4       5628.78       5711.52       161.22 o                         
   6   0   4         91.55         56.26        34.01 o                         
   7   0   4          4.19          8.03        32.87 o                         
   8   0   4        914.93        869.49       100.34 o                         
   9   0   4        388.23        337.22        71.56 o                         
  10   0   4         55.92         -4.73        43.23 o                         
  11   0   4        129.78        128.49        62.97 o                         
 -13   1   4          9.64         66.80        46.50 o                         
 -12   1   4       1343.68       1331.13        92.80 o                         
 -11   1   4        864.01        839.18        71.43 o                         
 -10   1   4       1055.71        963.10        46.74 o                         
  -9   1   4        790.95        712.49        56.70 o                         
  -8   1   4        203.12        186.62        18.90 o                         
  -7   1   4        138.74        132.58        14.95 o                         
  -6   1   4       2535.49       2633.29        85.38 o                         
  -5   1   4       3584.25       3315.57        80.77 o                         
  -4   1   4          4.48         14.92         5.80 o                         
  -3   1   4        716.80        834.55        37.59 o                         
  -2   1   4       3468.98       3398.73        48.85 o                         
  -1   1   4        198.98        196.60        14.20 o                         
   0   1   4       5717.40       5773.14        86.78 o                         
   1   1   4      13803.40      13898.36       241.59 o                         
   2   1   4      13354.62      13171.13       223.90 o                         
   3   1   4        651.03        654.92        35.94 o                         
   4   1   4        353.57        300.77        34.64 o                         
   5   1   4       3985.32       4043.78       131.59 o                         
   6   1   4        413.22        343.99        56.54 o                         
   7   1   4        378.59        354.40        62.07 o                         
   8   1   4        786.71        727.43        92.60 o                         
   9   1   4        556.23        574.49        91.14 o                         
  10   1   4         19.61         42.03        49.59 o                         
 -13   2   4         24.62         54.17        36.26 o                         
 -12   2   4       1429.20       1478.07        96.98 o                         
 -11   2   4        908.37        891.48        58.95 o                         
 -10   2   4       1717.24       1757.47        65.80 o                         
  -9   2   4         48.89         48.49        11.14 o                         
  -8   2   4       2255.69       2071.28        86.93 o                         
  -7   2   4       2874.13       2670.13       162.58 o                         
  -6   2   4        953.53        971.03        45.08 o                         
  -5   2   4       8396.79       8220.65       365.37 o                         
  -4   2   4       8677.27       8653.82       109.02 o                         
  -3   2   4      11056.60      11048.59       123.47 o                         
  -2   2   4       1978.18       1958.47        43.23 o                         
  -1   2   4       2911.00       3057.03        50.80 o                         
   0   2   4        160.01        172.57        13.85 o                         
   1   2   4       1273.00       1190.71       136.08 o                         
   2   2   4       3000.56       1041.81      1476.38 o                         
   3   2   4        381.53        372.34        19.34 o                         
   4   2   4        424.29        421.78        43.08 o                         
   5   2   4        278.68        201.45        33.63 o                         
   6   2   4        341.36        349.40        31.90 o                         
   7   2   4        475.40        429.58        67.10 o                         
   8   2   4        205.79        236.42        59.29 o                         
   9   2   4       1656.66       1705.67       145.18 o                         
  10   2   4          1.85        -29.14        44.38 o                         
 -13   3   4        672.62        795.99        77.12 o                         
 -12   3   4        286.58        213.25        41.87 o                         
 -11   3   4        267.18        290.88        37.01 o                         
 -10   3   4        153.16        135.55        26.61 o                         
  -9   3   4        777.16        770.16        35.96 o                         
  -8   3   4       2280.51       2345.21        59.45 o                         
  -7   3   4       6674.79       6654.62       144.44 o                         
  -6   3   4      14104.56      13765.01       352.21 o                         
  -5   3   4       7846.00       7509.80       221.79 o                         
  -4   3   4        455.88        496.37        30.70 o                         
  -3   3   4       1301.11       1354.09        29.97 o                         
  -2   3   4      10043.43       9841.16       149.40 o                         
  -1   3   4         18.33         13.16         3.85 o                         
   0   3   4       4811.64       4986.64        74.79 o                         
   1   3   4       9293.17       9628.10       202.86 o                         
   2   3   4       2941.02       2960.71        97.50 o                         
   3   3   4       1389.36       1360.06        35.58 o                         
   4   3   4        718.45        683.00        33.85 o                         
   5   3   4       1016.13       1032.13        47.76 o                         
   6   3   4       3557.93       3626.48       108.88 o                         
   7   3   4          8.78        -25.87        34.41 o                         
   8   3   4        540.03        464.74        75.74 o                         
   9   3   4        568.96        636.08        90.55 o                         
  10   3   4        318.93        354.23        75.13 o                         
 -14   4   4         38.45         65.87        42.37 o                         
 -13   4   4        216.77        259.57        49.17 o                         
 -12   4   4        643.41        676.67       109.19 o                         
 -11   4   4        134.81        124.05        23.04 o                         
 -10   4   4         65.76         67.05        18.39 o                         
  -9   4   4       1379.96       1403.93        47.72 o                         
  -8   4   4        696.51        716.14        33.20 o                         
  -7   4   4         99.71        101.60        14.03 o                         
  -6   4   4        403.71        418.71        34.08 o                         
  -5   4   4       6587.88       5435.44      1321.47 o                         
  -4   4   4       1036.03       1045.66        32.67 o                         
  -3   4   4         24.75         22.97         5.17 o                         
  -2   4   4       6491.23       6296.94        74.85 o                         
  -1   4   4        442.62        363.03        17.13 o                         
   0   4   4       2561.17       2528.71        45.93 o                         
   1   4   4         43.61         41.57         8.39 o                         
   2   4   4       3155.14       3245.73       113.19 o                         
   3   4   4        228.60        202.16        11.98 o                         
   4   4   4         23.53         28.23        11.50 o                         
   5   4   4       1613.59       1599.27        62.33 o                         
   6   4   4          4.49         12.88        13.25 o                         
   7   4   4        162.71        282.93        57.91 o                         
   8   4   4        772.64        886.56       100.88 o                         
   9   4   4         91.16        146.45        48.97 o                         
  10   4   4        393.29        396.59        58.29 o                         
 -13   5   4       1476.99       1691.20       107.97 o                         
 -12   5   4        237.62        184.48        39.53 o                         
 -11   5   4          6.63         12.97        20.36 o                         
 -10   5   4        420.92        453.85        37.20 o                         
  -9   5   4        356.11        376.86        26.62 o                         
  -8   5   4          6.14         27.56        11.03 o                         
  -7   5   4       2018.70       1920.47        65.95 o                         
  -6   5   4       4307.81       4037.41        97.60 o                         
  -5   5   4       1406.39       1322.92        60.21 o                         
  -4   5   4        533.43        455.92        27.48 o                         
  -3   5   4        473.03        477.64        20.51 o                         
  -2   5   4       1942.98       1910.42        55.51 o                         
  -1   5   4      11418.38      12293.45       160.84 o                         
   0   5   4        111.55        120.00        11.13 o                         
   1   5   4        653.06        690.17        32.06 o                         
   2   5   4       3040.50       3033.04        84.79 o                         
   3   5   4        401.21        373.53        25.85 o                         
   4   5   4        482.50        459.47        45.65 o                         
   5   5   4       1407.74       1379.69        60.52 o                         
   6   5   4       4319.39       4672.60       117.19 o                         
   7   5   4       1160.25       1165.21        77.63 o                         
   8   5   4        491.78        548.09        82.74 o                         
   9   5   4       1000.84       1030.95        85.60 o                         
  10   5   4         79.13         95.99        71.37 o                         
 -13   6   4        405.78        315.58        84.94 o                         
 -12   6   4        735.32        861.08       119.18 o                         
 -11   6   4        109.26        145.69        25.56 o                         
 -10   6   4         36.56         49.11        21.22 o                         
  -9   6   4       5185.96       5220.41       141.11 o                         
  -8   6   4       1200.61       1258.74        64.46 o                         
  -7   6   4        959.40        934.47        48.24 o                         
  -6   6   4         56.46         42.27        13.14 o                         
  -5   6   4        328.25        280.47        26.20 o                         
  -4   6   4        127.61        139.75        15.48 o                         
  -3   6   4         25.36         38.93         9.58 o                         
  -2   6   4       1101.63       1045.62        30.90 o                         
  -1   6   4        151.12        128.49         7.85 o                         
   0   6   4          4.15         11.82         5.35 o                         
   1   6   4        101.81         92.30        11.00 o                         
   2   6   4       1000.32        939.57        45.37 o                         
   3   6   4       5253.82       5206.33        90.06 o                         
   4   6   4       4739.32       4809.08       117.43 o                         
   5   6   4       1473.90       1511.68        64.97 o                         
   6   6   4        444.61        424.61        39.46 o                         
   7   6   4        966.36        997.24        59.72 o                         
   8   6   4        821.36        755.97        68.14 o                         
   9   6   4         11.11         49.64        31.45 o                         
  10   6   4        287.55        267.97        66.14 o                         
 -12   7   4        179.03        185.60        64.00 o                         
 -11   7   4         44.69         91.44        37.63 o                         
 -10   7   4          8.87         15.37        25.64 o                         
  -9   7   4        292.93        302.74        27.77 o                         
  -8   7   4       2318.42       2234.33        79.91 o                         
  -7   7   4       1571.47       1594.73        65.78 o                         
  -6   7   4        908.45        909.84        48.50 o                         
  -5   7   4       2742.63       2795.57        71.14 o                         
  -4   7   4         31.42         27.46         9.30 o                         
  -3   7   4         13.95          2.20        14.64 o                         
  -2   7   4       2437.71       2476.36        63.56 o                         
  -1   7   4       1166.29       1170.13        38.61 o                         
   0   7   4        429.38        419.68        15.80 o                         
   1   7   4         19.60         11.01         6.39 o                         
   2   7   4       1765.26       1703.39        63.28 o                         
   3   7   4         43.56         62.78        12.55 o                         
   4   7   4        220.15        200.86        19.12 o                         
   5   7   4       2113.13       2078.24        67.31 o                         
   6   7   4       1193.15       1225.55        52.79 o                         
   7   7   4         51.22         41.80        19.71 o                         
   8   7   4        283.40        234.51        40.13 o                         
   9   7   4        267.75        300.21        72.29 o                         
 -12   8   4         14.11         51.31        48.33 o                         
 -11   8   4        104.03         83.69        32.08 o                         
 -10   8   4        154.45        131.77        31.34 o                         
  -9   8   4        137.64        192.89        28.94 o                         
  -8   8   4        113.10         71.06        16.70 o                         
  -7   8   4          6.88         14.37        16.43 o                         
  -6   8   4         69.76         57.66        13.68 o                         
  -5   8   4       2131.09       2243.18        60.65 o                         
  -4   8   4       6673.17       6869.58       111.32 o                         
  -3   8   4       3997.84       3977.46        97.52 o                         
  -2   8   4       2111.48       2144.09        56.21 o                         
  -1   8   4        175.38        166.11        15.32 o                         
   0   8   4       3795.62       3908.17        75.60 o                         
   1   8   4        608.31        581.23        21.74 o                         
   2   8   4       1275.20       1189.03        45.01 o                         
   3   8   4       2094.81       2137.34        55.43 o                         
   4   8   4       1824.95       1822.66        54.34 o                         
   5   8   4       1531.48       1495.41        60.40 o                         
   6   8   4         56.87         41.60        15.98 o                         
   7   8   4         24.69         -7.77        26.16 o                         
   8   8   4          0.01        -26.85        32.07 o                         
   9   8   4        247.88        219.03        87.26 o                         
 -11   9   4         19.11         13.34        31.54 o                         
 -10   9   4         78.86        115.36        34.75 o                         
  -9   9   4        313.93        310.44        34.94 o                         
  -8   9   4          4.29         -5.93        16.49 o                         
  -7   9   4        252.81        277.26        32.25 o                         
  -6   9   4        448.65        445.30        36.68 o                         
  -5   9   4        388.53        394.83        40.05 o                         
  -4   9   4        472.90        452.84        55.51 o                         
  -3   9   4       1095.94       1152.60        86.07 o                         
  -2   9   4       3443.85       3524.48       138.90 o                         
  -1   9   4         77.90         87.53        23.55 o                         
   0   9   4        506.89        519.85        50.20 o                         
   1   9   4       2248.34       2335.74        82.92 o                         
   2   9   4       2890.15       2813.98        92.50 o                         
   3   9   4         17.46         37.70        16.65 o                         
   4   9   4        162.91        105.20        29.29 o                         
   5   9   4       1247.64       1277.50        66.59 o                         
   6   9   4         22.98         41.20        42.09 o                         
   7   9   4          5.61          5.02        32.50 o                         
   8   9   4         57.96         52.69        55.99 o                         
 -11  10   4        539.09        570.47        89.25 o                         
 -10  10   4        653.67        657.10        92.01 o                         
  -9  10   4        331.27        263.76        62.86 o                         
  -8  10   4          0.19         -2.47        25.14 o                         
  -7  10   4         67.50        100.37        34.42 o                         
  -6  10   4         50.95         57.44        29.04 o                         
  -5  10   4       1777.90       1807.79       101.35 o                         
  -4  10   4       1062.09       1061.01        79.67 o                         
  -3  10   4       1375.64       1354.74        89.55 o                         
  -2  10   4         18.68        -12.01        23.23 o                         
  -1  10   4        371.45        430.59        43.32 o                         
   0  10   4          6.08         -0.03        16.98 o                         
   1  10   4        374.93        394.89        59.33 o                         
   2  10   4       1706.55       1724.18        74.47 o                         
   3  10   4        499.55        580.88        45.09 o                         
   4  10   4        325.10        339.79        36.30 o                         
   5  10   4          2.10          3.77        20.80 o                         
   6  10   4        126.33        116.03        34.53 o                         
   7  10   4        177.81        304.01        69.81 o                         
 -10  11   4        210.11        225.26        65.60 o                         
  -9  11   4        824.02        904.19       111.53 o                         
  -8  11   4         67.85        124.89        36.40 o                         
  -7  11   4        942.10       1030.88        82.07 o                         
  -6  11   4       2265.15       2468.17       161.39 o                         
  -5  11   4       1011.01        982.86        79.97 o                         
  -4  11   4        208.75        168.58        63.18 o                         
  -3  11   4         62.96         76.40        29.44 o                         
  -2  11   4       1172.35       1079.06       119.88 o                         
  -1  11   4         19.64         26.64        39.17 o                         
   0  11   4        247.07        196.57        34.98 o                         
   1  11   4         23.46         45.57        19.11 o                         
   2  11   4        179.00        176.33        29.75 o                         
   3  11   4          4.24          9.99        19.01 o                         
   4  11   4         21.35         20.43        23.73 o                         
   5  11   4         61.85         75.71        30.06 o                         
   6  11   4        804.42        833.22       104.48 o                         
  -9  12   4        164.46        106.31        55.77 o                         
  -8  12   4        336.13        307.72        49.66 o                         
  -7  12   4          1.55         55.67        53.12 o                         
  -6  12   4        410.94        458.04        60.43 o                         
  -5  12   4       2096.15       2187.07       124.11 o                         
  -4  12   4        740.86        830.15       120.85 o                         
  -3  12   4         89.95         86.83        37.99 o                         
  -2  12   4        121.89         94.51        49.87 o                         
  -1  12   4        237.26        168.70        58.41 o                         
   0  12   4         58.99         13.42        37.99 o                         
   1  12   4         30.67          2.51        26.32 o                         
   2  12   4        883.57        770.54        73.42 o                         
   3  12   4         10.87          9.25        47.98 o                         
   4  12   4         12.44        -37.15        40.37 o                         
   5  12   4         94.28         32.52        42.39 o                         
  -8  13   4        453.16        401.22        74.78 o                         
  -7  13   4         91.46        106.37        35.34 o                         
  -6  13   4        286.83        353.47        58.04 o                         
  -5  13   4          1.70         28.02        28.88 o                         
  -4  13   4         26.19         19.16        30.37 o                         
  -3  13   4          5.32        -26.51        35.39 o                         
  -2  13   4        223.70        144.45        52.75 o                         
  -1  13   4        947.65        967.82       120.28 o                         
   0  13   4        393.54        321.92        74.97 o                         
   1  13   4        264.63        263.79        48.36 o                         
   2  13   4         77.94          1.98        30.37 o                         
   3  13   4        111.39        145.78        39.31 o                         
   4  13   4         29.97         -0.23        40.94 o                         
  -6  14   4         25.75        -26.39        45.43 o                         
  -5  14   4         91.72         87.17        48.95 o                         
  -4  14   4         52.15          9.69        31.11 o                         
  -3  14   4          5.71        -29.49        45.79 o                         
  -2  14   4         67.88        117.03        64.57 o                         
  -1  14   4        351.29        387.30        82.58 o                         
   0  14   4        346.72        416.93        77.64 o                         
   1  14   4        173.61        124.99        56.50 o                         
  -1 -16   5         75.98         83.93        39.23 o                         
   0 -16   5          6.46        101.57        48.82 o                         
   1 -16   5        329.71        159.91        55.32 o                         
  -3 -15   5       1389.17       1448.00       159.56 o                         
  -2 -15   5         74.07         99.14        35.27 o                         
  -1 -15   5          4.08        -20.00        69.09 o                         
   0 -15   5        130.68        226.55        58.49 o                         
   1 -15   5        501.07        568.10        85.00 o                         
   2 -15   5          3.57         98.37        56.75 o                         
   3 -15   5          4.49         45.72        44.16 o                         
  -6 -14   5       1702.39       1978.36       185.03 o                         
  -5 -14   5        764.02        757.42       117.93 o                         
  -4 -14   5        390.72        380.32        87.35 o                         
  -3 -14   5        127.59         94.97        32.34 o                         
  -2 -14   5        523.58        516.20       101.56 o                         
  -1 -14   5         14.16          8.72        27.11 o                         
   0 -14   5        141.49        142.78        38.12 o                         
   1 -14   5       1529.73       1638.13       129.91 o                         
   2 -14   5        567.10        594.73        81.65 o                         
   3 -14   5        237.76        191.63        54.79 o                         
   4 -14   5         27.26        -44.10        44.10 o                         
  -7 -13   5        433.84        513.92       100.14 o                         
  -6 -13   5        315.14        461.52        92.90 o                         
  -5 -13   5         36.39        -58.71        59.02 o                         
  -4 -13   5         29.11          9.61        42.54 o                         
  -3 -13   5         43.65         30.55        61.72 o                         
  -2 -13   5       1304.25       1215.51        90.01 o                         
  -1 -13   5        151.22        115.16        30.72 o                         
   0 -13   5        407.83        345.92        44.83 o                         
   1 -13   5         64.46         69.28        34.22 o                         
   2 -13   5       1102.29       1040.16       101.12 o                         
   3 -13   5         37.13          2.11        31.01 o                         
   4 -13   5         11.17         29.94        38.63 o                         
   5 -13   5       1410.28       1483.05       129.80 o                         
  -8 -12   5         11.68        -23.80        48.51 o                         
  -7 -12   5          4.03         54.50        45.01 o                         
  -6 -12   5       2585.89       2538.57       197.16 o                         
  -5 -12   5         48.37        161.83        61.30 o                         
  -4 -12   5        487.31        530.06        56.36 o                         
  -3 -12   5        162.97        172.65        32.34 o                         
  -2 -12   5         82.90         73.29        27.75 o                         
  -1 -12   5        998.16        989.35        69.38 o                         
   0 -12   5        301.56        273.74        35.51 o                         
   1 -12   5        260.44        231.33        35.27 o                         
   2 -12   5       1069.15       1027.58        75.54 o                         
   3 -12   5        166.74        191.04        49.93 o                         
   4 -12   5        230.71        284.92        60.60 o                         
   5 -12   5        292.62        290.04        59.63 o                         
   6 -12   5       1177.59       1073.08       108.17 o                         
  -9 -11   5       1678.25       1789.91       177.93 o                         
  -8 -11   5        719.51        808.81       120.38 o                         
  -7 -11   5        980.44       1077.35       132.98 o                         
  -6 -11   5          8.51        -17.25        41.16 o                         
  -5 -11   5          7.63          2.58        42.25 o                         
  -4 -11   5         65.24         57.52        24.43 o                         
  -3 -11   5        507.43        490.19        49.84 o                         
  -2 -11   5       1111.16       1171.68        74.93 o                         
  -1 -11   5       1156.76       1069.71        67.52 o                         
   0 -11   5        441.36        410.25        36.05 o                         
   1 -11   5        445.26        396.10        42.51 o                         
   2 -11   5        295.55        267.26        37.83 o                         
   3 -11   5        936.80        908.44        88.02 o                         
   4 -11   5       1304.75       1340.69       110.44 o                         
   5 -11   5       2125.52       2260.62       148.22 o                         
   6 -11   5         42.77         41.83        37.48 o                         
   7 -11   5          1.67         -1.50        35.56 o                         
 -10 -10   5         40.46         55.20        48.06 o                         
  -9 -10   5         99.00         42.86        35.41 o                         
  -8 -10   5        196.12        235.31        71.52 o                         
  -7 -10   5        469.06        489.87        90.28 o                         
  -6 -10   5          0.80         17.08        35.77 o                         
  -5 -10   5       2734.42       2568.72       184.71 o                         
  -4 -10   5        566.43        622.59        34.17 o                         
  -3 -10   5       1452.03       1524.31        51.17 o                         
  -2 -10   5       1818.06       1818.94        46.33 o                         
  -1 -10   5       2121.37       2250.25        51.80 o                         
   0 -10   5       2193.02       2180.60        63.70 o                         
   1 -10   5        851.30        830.09        33.71 o                         
   2 -10   5       1219.52       1197.94        76.10 o                         
   3 -10   5        334.99        377.16        39.55 o                         
   4 -10   5       1173.32       1076.53        69.52 o                         
   5 -10   5        245.06        220.41        60.26 o                         
   6 -10   5         24.14         36.70        34.61 o                         
   7 -10   5         84.61        101.74        33.86 o                         
   8 -10   5         43.38         58.31        28.71 o                         
   9 -10   5        299.64        459.75        98.83 o                         
 -10  -9   5        150.43        177.46        69.71 o                         
  -9  -9   5        391.89        378.79        93.43 o                         
  -8  -9   5         34.96         29.34        16.72 o                         
  -7  -9   5        129.42        134.31        22.08 o                         
  -6  -9   5        230.68        197.27        25.00 o                         
  -5  -9   5       1886.06       1959.53        90.23 o                         
  -4  -9   5       3566.15       3717.99        87.26 o                         
  -3  -9   5       6269.00       6374.33       128.24 o                         
  -2  -9   5       7953.33       7782.61       171.17 o                         
  -1  -9   5        468.19        475.38        27.04 o                         
   0  -9   5        944.83       1013.27        36.08 o                         
   1  -9   5       3107.00       3077.65        69.02 o                         
   2  -9   5        614.79        599.23        32.19 o                         
   3  -9   5        548.12        581.55        36.66 o                         
   4  -9   5       3853.25       3964.46       202.82 o                         
   5  -9   5       3135.62       3471.25       204.91 o                         
   6  -9   5        309.04        311.21        66.23 o                         
   7  -9   5        101.81         31.51        33.32 o                         
   8  -9   5        123.00        168.98        63.53 o                         
   9  -9   5        168.21        138.62       100.16 o                         
 -12  -8   5        666.14        661.79        93.44 o                         
 -11  -8   5        155.02        121.94        38.68 o                         
 -10  -8   5        985.57        971.46        76.49 o                         
  -9  -8   5        379.35        372.62        47.93 o                         
  -8  -8   5        131.28        161.47        41.91 o                         
  -7  -8   5         77.29        100.07        19.69 o                         
  -6  -8   5       1131.01       1116.80        43.61 o                         
  -5  -8   5       1416.63       1406.95        47.16 o                         
  -4  -8   5        618.27        550.54        34.06 o                         
  -3  -8   5        165.37        189.92        17.75 o                         
  -2  -8   5       2208.24       2258.95        59.90 o                         
  -1  -8   5         62.30         65.21        10.70 o                         
   0  -8   5         25.09         24.37        10.95 o                         
   1  -8   5       3515.30       3483.51        74.62 o                         
   2  -8   5       3119.89       3217.98        89.50 o                         
   3  -8   5       2277.10       2154.34        91.14 o                         
   4  -8   5         96.78         34.76        28.19 o                         
   5  -8   5       1377.33       1403.01       127.21 o                         
   6  -8   5          2.60         -0.64        39.30 o                         
   7  -8   5         13.95        -55.50        55.50 o                         
   8  -8   5        842.16        899.52       124.95 o                         
   9  -8   5        237.37        184.30        72.36 o                         
 -12  -7   5        323.89        397.07        72.09 o                         
 -11  -7   5       1099.30       1148.37       108.85 o                         
 -10  -7   5       2451.75       2502.57       155.83 o                         
  -9  -7   5       1023.64       1042.65        75.91 o                         
  -8  -7   5        251.58        228.80        25.60 o                         
  -7  -7   5       1348.77       1306.33        54.87 o                         
  -6  -7   5       3970.81       4031.66        68.25 o                         
  -5  -7   5        937.49        865.60        36.13 o                         
  -4  -7   5       2187.82       2209.11        49.44 o                         
  -3  -7   5       9786.48       9852.34       130.61 o                         
  -2  -7   5       1804.07       1720.43        54.02 o                         
  -1  -7   5        825.42        871.34        31.94 o                         
   0  -7   5        342.08        315.46        24.62 o                         
   1  -7   5        105.85        101.29        17.58 o                         
   2  -7   5       2229.66       2133.11       109.89 o                         
   3  -7   5         49.38         19.63        13.23 o                         
   4  -7   5        423.02        383.92        44.89 o                         
   5  -7   5        389.06        496.64        76.63 o                         
   6  -7   5        362.23        230.41        60.77 o                         
   7  -7   5         27.83         14.25        36.03 o                         
   8  -7   5        341.90        352.32        83.70 o                         
   9  -7   5       1919.03       1946.66       187.81 o                         
  10  -7   5        250.70        169.55        62.22 o                         
 -13  -6   5        850.97       1136.62       124.81 o                         
 -12  -6   5        757.37        841.22       101.41 o                         
 -11  -6   5         27.50         14.64        31.98 o                         
 -10  -6   5         95.90        116.69        43.12 o                         
  -9  -6   5       2630.38       2664.56        93.42 o                         
  -8  -6   5         68.25         55.40        17.71 o                         
  -7  -6   5       1160.25       1086.11        49.40 o                         
  -6  -6   5       7836.67       7854.06       152.39 o                         
  -5  -6   5       8423.37       8205.85       155.77 o                         
  -4  -6   5       6256.73       6144.21        75.74 o                         
  -3  -6   5         57.25         65.47         9.53 o                         
  -2  -6   5       3478.15       3587.09        65.24 o                         
  -1  -6   5          0.25          0.82         8.48 o                         
   0  -6   5         21.34         13.55         9.46 o                         
   1  -6   5       5273.44       5306.02       114.20 o                         
   2  -6   5        788.25        855.02        46.53 o                         
   3  -6   5       1149.70       1178.11        68.25 o                         
   4  -6   5         43.52         50.47        21.41 o                         
   5  -6   5        768.91        760.23        91.96 o                         
   6  -6   5       2803.29       2707.68       179.53 o                         
   7  -6   5        892.83        852.72       109.54 o                         
   8  -6   5        996.30       1090.31       128.52 o                         
   9  -6   5        230.53        167.32        59.99 o                         
  10  -6   5        143.46        145.23        67.53 o                         
 -13  -5   5        216.60        257.99        66.30 o                         
 -12  -5   5        287.66        262.88        66.17 o                         
 -11  -5   5        211.03        208.83        53.31 o                         
 -10  -5   5       2129.47       1998.06       139.37 o                         
  -9  -5   5        315.51        317.22        52.22 o                         
  -8  -5   5        547.16        615.68        67.13 o                         
  -7  -5   5        415.58        472.71        53.94 o                         
  -6  -5   5         44.19         25.77        24.45 o                         
  -5  -5   5       3941.32       3743.26        83.15 o                         
  -4  -5   5       1785.03       1897.43        40.79 o                         
  -3  -5   5       1255.12       1157.55        32.07 o                         
  -2  -5   5       3597.12       3763.92        79.96 o                         
  -1  -5   5        268.11        243.83        20.44 o                         
   0  -5   5       2019.28       2099.86        53.27 o                         
   1  -5   5        585.88        578.98        35.91 o                         
   2  -5   5       2466.11       2540.28        80.36 o                         
   3  -5   5        751.92        759.37       145.20 o                         
   4  -5   5          4.54          7.00        16.98 o                         
   5  -5   5       2517.59       2320.99       120.07 o                         
   6  -5   5         25.10         53.05        40.24 o                         
   7  -5   5          5.02         41.71        45.07 o                         
   8  -5   5        296.94        258.64        69.00 o                         
   9  -5   5        720.60        795.00       115.00 o                         
  10  -5   5          3.04        -23.74        46.38 o                         
 -13  -4   5       2254.77       2732.41       189.60 o                         
 -12  -4   5       1379.16       1461.59       130.21 o                         
 -11  -4   5        560.03        613.25        86.65 o                         
 -10  -4   5         66.65         50.53        33.66 o                         
  -9  -4   5        249.47        299.36        51.58 o                         
  -8  -4   5         27.69         53.96        28.78 o                         
  -7  -4   5         40.69         55.35        26.50 o                         
  -6  -4   5       4555.45       4414.76       162.82 o                         
  -5  -4   5        920.08        955.89        77.90 o                         
  -4  -4   5       2517.09       2361.90        72.49 o                         
  -3  -4   5         70.65         71.70        12.47 o                         
  -2  -4   5       6720.59       6869.49       113.62 o                         
  -1  -4   5      12664.44      12389.85       173.01 o                         
   0  -4   5      10646.51      10692.87       152.17 o                         
   1  -4   5       3890.94       3752.73        93.61 o                         
   2  -4   5       3146.63       3189.96        90.33 o                         
   3  -4   5       2171.27       2137.93        91.93 o                         
   4  -4   5        394.07        510.39       119.69 o                         
   5  -4   5         58.96         55.57        23.67 o                         
   6  -4   5       5070.10       5051.38       244.03 o                         
   7  -4   5       3020.29       2920.89       190.12 o                         
   8  -4   5       1995.38       1937.61       165.20 o                         
   9  -4   5         25.47        -38.90        45.35 o                         
  10  -4   5          9.93          9.41        43.59 o                         
 -13  -3   5          2.54          5.33        34.91 o                         
 -12  -3   5       1656.85       1903.43       108.37 o                         
 -11  -3   5        722.89        555.48        81.16 o                         
 -10  -3   5        302.63        286.86        58.26 o                         
  -9  -3   5       2323.02       2308.89       139.28 o                         
  -8  -3   5        394.59        388.58        53.71 o                         
  -7  -3   5       4309.09       4372.09       174.25 o                         
  -6  -3   5         60.27         65.35        22.09 o                         
  -5  -3   5        308.06        325.23        40.31 o                         
  -4  -3   5       1916.53       2154.48       105.56 o                         
  -3  -3   5         65.22         74.30        13.51 o                         
  -2  -3   5       4054.04       3991.40        71.46 o                         
  -1  -3   5        177.96        178.40        11.62 o                         
   0  -3   5        569.52        582.67        32.37 o                         
   1  -3   5       4449.15       4656.18        90.94 o                         
   2  -3   5         82.67         47.02        12.63 o                         
   3  -3   5       1990.43       1925.29       125.76 o                         
   4  -3   5       6962.60       7005.21       310.05 o                         
   5  -3   5       7666.36       7336.58       199.07 o                         
   6  -3   5         49.05          3.85        32.27 o                         
   7  -3   5         78.39        226.68        58.66 o                         
   8  -3   5       2305.85       2263.41       174.51 o                         
   9  -3   5        158.63        168.79        63.61 o                         
  10  -3   5          2.31          2.42        44.27 o                         
 -13  -2   5        556.64        520.41        88.44 o                         
 -12  -2   5          0.63         18.19        45.30 o                         
 -11  -2   5        117.34         89.35        46.75 o                         
 -10  -2   5        357.71        335.36        62.97 o                         
  -9  -2   5        995.58        926.95        89.22 o                         
  -8  -2   5       3238.07       3086.37       152.84 o                         
  -7  -2   5       4479.79       4600.01       179.01 o                         
  -6  -2   5       3665.74       3546.90       145.30 o                         
  -5  -2   5       1639.87       1698.57        90.86 o                         
  -4  -2   5        829.49        855.32       102.71 o                         
  -3  -2   5        116.21        111.09        11.01 o                         
  -2  -2   5       6497.07       6556.73        86.99 o                         
  -1  -2   5       6692.85       6611.48        87.47 o                         
   0  -2   5       4423.28       4478.77        86.11 o                         
   1  -2   5       2243.94       2350.20        83.31 o                         
   2  -2   5       2577.85       2015.95       586.84 o                         
   3  -2   5        137.05         69.09        19.83 o                         
   4  -2   5          4.46          3.84        15.25 o                         
   5  -2   5       3047.73       2992.61       119.88 o                         
   6  -2   5       1458.43       1599.87       128.54 o                         
   7  -2   5        896.84        768.31        95.73 o                         
   8  -2   5         11.94         25.29        32.99 o                         
   9  -2   5        586.14        485.77        88.84 o                         
  10  -2   5         14.58          4.97        48.62 o                         
 -13  -1   5         42.95         42.06        36.89 o                         
 -12  -1   5         80.18         57.05        41.77 o                         
 -11  -1   5        272.57        274.14        65.84 o                         
 -10  -1   5        590.41        530.73        74.11 o                         
  -9  -1   5        730.97        889.98        88.34 o                         
  -8  -1   5        392.92        369.47        15.07 o                         
  -7  -1   5        206.78        200.77        11.71 o                         
  -6  -1   5       2070.49       2075.68       108.39 o                         
  -5  -1   5       3152.20       3061.47        62.35 o                         
  -4  -1   5      10728.77      10416.45       183.06 o                         
  -3  -1   5      28470.76      27905.77       306.56 o                         
  -2  -1   5      19785.72      19525.82       194.20 o                         
  -1  -1   5       1393.47       1477.55        34.90 o                         
   0  -1   5       3147.46       3367.38        84.15 o                         
   1  -1   5       5933.81       5981.84       135.44 o                         
   2  -1   5        593.57        683.22        41.09 o                         
   3  -1   5        571.51        550.02        46.14 o                         
   4  -1   5       6088.28       6021.45       168.18 o                         
   5  -1   5       3039.89       3019.01       152.00 o                         
   6  -1   5        160.92        148.09        44.32 o                         
   7  -1   5        432.30        435.35        73.20 o                         
   8  -1   5          1.75         -1.04        31.98 o                         
   9  -1   5       1195.60       1178.04       131.25 o                         
  10  -1   5        245.31        227.29        63.54 o                         
 -13   0   5        399.41        565.89        93.41 o                         
 -12   0   5        255.50        179.16        57.50 o                         
 -11   0   5        156.45        123.28        43.59 o                         
 -10   0   5         40.63         70.97        37.94 o                         
  -9   0   5        995.07       1008.10        46.17 o                         
  -8   0   5       1162.05       1126.20        68.79 o                         
  -7   0   5          7.29         22.04        11.00 o                         
  -6   0   5       1438.76       1430.40        76.84 o                         
  -5   0   5       7521.25       7917.41       134.55 o                         
  -4   0   5        217.33        265.27        16.24 o                         
  -3   0   5         86.76         63.26         8.06 o                         
  -2   0   5      22060.55      21872.15       253.21 o                         
  -1   0   5       5504.89       5402.95        85.98 o                         
   0   0   5       2446.97       2556.54        66.46 o                         
   2   0   5       7037.08       7119.23       107.53 o                         
   3   0   5        675.78        631.24        48.74 o                         
   4   0   5        269.50        283.57        36.36 o                         
   5   0   5       3018.05       3121.34       121.47 o                         
   6   0   5          3.24         56.77        35.69 o                         
   7   0   5        500.15        429.98        71.54 o                         
   8   0   5        150.37        140.20        54.71 o                         
   9   0   5          2.57         -7.72        33.33 o                         
  10   0   5         57.49        -11.04        54.50 o                         
 -13   1   5        307.13        390.58        82.44 o                         
 -12   1   5        522.00        566.57        89.85 o                         
 -11   1   5       1708.84       1675.98       139.61 o                         
 -10   1   5       4242.99       4191.12       210.92 o                         
  -9   1   5       2358.90       2313.85        80.05 o                         
  -8   1   5        154.38        144.58        42.28 o                         
  -7   1   5        344.39        322.83        27.93 o                         
  -6   1   5        795.14        734.32        39.66 o                         
  -5   1   5       3463.41       3633.03       105.97 o                         
  -4   1   5       1204.67       1204.72        39.01 o                         
  -3   1   5      16315.09      15885.83       245.59 o                         
  -2   1   5       2199.76       2132.57        72.04 o                         
  -1   1   5         13.09         27.14        11.88 o                         
   0   1   5         41.77         28.17        13.34 o                         
   2   1   5      10808.20      10704.71       132.52 o                         
   3   1   5       2304.31       2250.28        56.24 o                         
   4   1   5       1741.81       1649.23        82.24 o                         
   5   1   5         47.91         14.43        28.49 o                         
   6   1   5         81.77         78.60        36.90 o                         
   7   1   5         50.76         48.74        33.57 o                         
   8   1   5        442.42        480.71        81.37 o                         
   9   1   5       1804.80       1803.34       155.85 o                         
  10   1   5        230.87        243.45        69.85 o                         
 -13   2   5       1213.88       1470.77       145.04 o                         
 -12   2   5        679.73        765.11       107.79 o                         
 -11   2   5         10.71        -25.58        37.22 o                         
 -10   2   5        667.92        648.10        46.27 o                         
  -9   2   5       7150.58       6164.06       435.69 o                         
  -8   2   5        101.06        106.04        34.02 o                         
  -7   2   5        323.79        328.26        47.45 o                         
  -6   2   5       9394.76       9101.05       244.91 o                         
  -5   2   5      12016.85      11917.19       292.23 o                         
  -4   2   5       3593.68       3482.71        93.58 o                         
  -3   2   5        180.84        193.91        26.78 o                         
  -1   2   5          0.46         15.61        10.59 o                         
   0   2   5        407.02        388.97        30.69 o                         
   2   2   5        322.44        325.49        27.42 o                         
   3   2   5        174.18        191.25        19.44 o                         
   4   2   5          2.83         -1.18        14.85 o                         
   5   2   5        133.00        104.81        59.16 o                         
   6   2   5       1975.24       2100.53        82.98 o                         
   7   2   5       2604.80       2717.96       171.73 o                         
   8   2   5       1486.04       1617.15       142.27 o                         
   9   2   5        210.33        270.33        71.30 o                         
  10   2   5        361.44        427.31        93.52 o                         
 -13   3   5         87.70        116.99        50.52 o                         
 -12   3   5       1901.44       1903.27       114.40 o                         
 -11   3   5        573.94        640.73        91.75 o                         
 -10   3   5       1909.12       2015.47        87.55 o                         
  -9   3   5         19.83         27.42        15.21 o                         
  -8   3   5       1491.20       1427.93        66.24 o                         
  -7   3   5        499.35        436.15        36.44 o                         
  -6   3   5          5.13         -3.38        20.32 o                         
  -5   3   5       8134.03       8118.67       165.37 o                         
  -4   3   5       4370.36       4277.01       125.07 o                         
  -3   3   5      11949.35      11420.49       145.19 o                         
  -2   3   5        328.93        311.15        38.56 o                         
  -1   3   5         11.07         11.88         7.92 o                         
   0   3   5          1.23         13.71         7.38 o                         
   1   3   5       1259.99       1168.88        60.77 o                         
   2   3   5       2933.67       3004.28       120.68 o                         
   3   3   5          5.69          1.52         6.15 o                         
   4   3   5         54.79         26.83        19.90 o                         
   5   3   5        855.39        767.95        38.91 o                         
   6   3   5        183.09        156.70        26.08 o                         
   7   3   5        514.21        551.52        80.10 o                         
   8   3   5       1360.30       1205.69       122.05 o                         
   9   3   5       1409.46       1447.92       139.88 o                         
  10   3   5          6.15         38.69        38.83 o                         
 -13   4   5       1187.86       1262.72       142.43 o                         
 -12   4   5        593.08        686.92       101.49 o                         
 -11   4   5        771.19        841.17       106.11 o                         
 -10   4   5          6.32         24.93        19.18 o                         
  -9   4   5        397.59        362.10        43.52 o                         
  -8   4   5       1691.16       1638.44        87.56 o                         
  -7   4   5        152.01        122.24        24.50 o                         
  -6   4   5       4349.89       4256.43       118.90 o                         
  -5   4   5        425.69        468.26        35.28 o                         
  -4   4   5        103.44         93.66         9.06 o                         
  -3   4   5        537.74        575.80        19.91 o                         
  -2   4   5       2026.09       1967.85        58.54 o                         
  -1   4   5       6244.79       5937.24        96.99 o                         
   0   4   5       4790.80       4720.40        90.06 o                         
   1   4   5       4736.42       4766.04       122.95 o                         
   2   4   5        665.06        689.71        40.48 o                         
   3   4   5         28.16         27.60        12.41 o                         
   4   4   5       1794.25       1766.06        59.14 o                         
   5   4   5        468.06        519.03        51.06 o                         
   6   4   5       3483.40       3475.70       100.77 o                         
   7   4   5       1710.99       1529.18       128.02 o                         
   8   4   5        343.47        338.77        68.38 o                         
   9   4   5         85.35        186.84        57.55 o                         
  10   4   5         22.21        125.00        57.08 o                         
 -13   5   5         78.74         82.67        50.32 o                         
 -12   5   5       1280.53       1336.16       140.29 o                         
 -11   5   5        777.37        526.65        88.99 o                         
 -10   5   5       1418.80       1546.63       115.86 o                         
  -9   5   5        213.93        214.14        37.07 o                         
  -8   5   5         55.83         16.90        15.35 o                         
  -7   5   5       1305.19       1271.10        56.59 o                         
  -6   5   5        329.47        336.39        33.95 o                         
  -5   5   5        183.69        162.99        18.72 o                         
  -4   5   5        689.81        727.61        27.59 o                         
  -3   5   5        342.67        339.69        17.00 o                         
  -2   5   5       1080.02       1005.96        70.39 o                         
  -1   5   5       1311.69       1314.04        45.83 o                         
   0   5   5       5226.08       5463.28       172.68 o                         
   1   5   5       7426.39       7674.06       116.07 o                         
   2   5   5       1414.14       1358.68        49.26 o                         
   3   5   5        369.07        382.34        29.13 o                         
   4   5   5       2088.18       2121.45        66.36 o                         
   5   5   5       3981.08       3965.16       109.90 o                         
   6   5   5         72.81         67.40        26.35 o                         
   7   5   5         52.61        117.53        43.20 o                         
   8   5   5       1201.77       1217.99       119.73 o                         
   9   5   5        301.03        240.48        44.19 o                         
 -13   6   5       1131.63       1299.28       150.00 o                         
 -12   6   5          0.60        -43.64        43.64 o                         
 -11   6   5          3.76         18.77        21.10 o                         
 -10   6   5        598.76        645.82        57.98 o                         
  -9   6   5        307.12        259.46        29.57 o                         
  -8   6   5       1293.14       1280.90        60.86 o                         
  -7   6   5       1679.11       1501.05        64.22 o                         
  -6   6   5       1077.60       1017.72        61.20 o                         
  -5   6   5          6.93          8.89        11.30 o                         
  -4   6   5        669.96        625.06        20.84 o                         
  -3   6   5          3.87         -3.09         7.95 o                         
  -2   6   5       4483.65       4439.42       160.60 o                         
  -1   6   5       2678.54       2702.15        97.28 o                         
   0   6   5       4676.87       4674.94        87.58 o                         
   1   6   5          3.24          9.26         9.65 o                         
   2   6   5       1818.89       1906.25        64.40 o                         
   3   6   5         18.36         10.27         9.75 o                         
   4   6   5          2.29         -1.34        13.66 o                         
   5   6   5       3779.10       3897.94       111.98 o                         
   6   6   5       1831.97       1759.25        97.89 o                         
   7   6   5        277.75        387.55        50.30 o                         
   8   6   5        241.27        174.53        39.06 o                         
   9   6   5        232.32        190.01        40.30 o                         
 -12   7   5          2.67         60.38        37.95 o                         
 -11   7   5        116.20         55.66        28.06 o                         
 -10   7   5        621.20        584.09        57.26 o                         
  -9   7   5       1067.16       1091.77        59.01 o                         
  -8   7   5        513.04        452.15        38.14 o                         
  -7   7   5        282.79        270.37        24.41 o                         
  -6   7   5       4252.82       4361.28        93.07 o                         
  -5   7   5         14.54         24.74        12.86 o                         
  -4   7   5        317.73        335.80        30.53 o                         
  -3   7   5       5948.02       5866.00       128.36 o                         
  -2   7   5       4234.22       4048.27       120.82 o                         
  -1   7   5        703.68        697.79        28.97 o                         
   0   7   5        127.29         86.31        16.18 o                         
   1   7   5       2443.67       2568.56        80.23 o                         
   2   7   5         18.20         26.14        10.62 o                         
   3   7   5        137.05        105.89        17.63 o                         
   4   7   5       1227.54       1244.07        51.65 o                         
   5   7   5        216.27        250.72        26.10 o                         
   6   7   5         11.84         35.82        18.64 o                         
   7   7   5          3.52         15.21        22.85 o                         
   8   7   5         89.97         15.22        34.53 o                         
   9   7   5        272.74        275.32        69.27 o                         
 -12   8   5          2.35        154.38        63.24 o                         
 -11   8   5        240.35        238.29        41.89 o                         
 -10   8   5        130.58        170.04        35.59 o                         
  -9   8   5       2090.51       2256.94       125.73 o                         
  -8   8   5         24.02         25.15        22.03 o                         
  -7   8   5        581.45        516.91        40.66 o                         
  -6   8   5        898.11        952.88        42.34 o                         
  -5   8   5       1565.48       1614.19        53.28 o                         
  -4   8   5         20.04         51.55        17.85 o                         
  -3   8   5        505.15        475.68        43.50 o                         
  -2   8   5       8146.16       8423.39       142.66 o                         
  -1   8   5       6501.69       6685.67       120.66 o                         
   0   8   5       1204.13       1280.49        70.94 o                         
   1   8   5         19.46         18.59        16.38 o                         
   2   8   5        606.42        576.39        27.93 o                         
   3   8   5         58.68         42.99        12.53 o                         
   4   8   5          5.40         -8.90        13.25 o                         
   5   8   5        302.43        337.42        33.95 o                         
   6   8   5          6.48         -4.94        17.26 o                         
   7   8   5        124.44        120.44        38.69 o                         
 -11   9   5         27.67         48.05        41.60 o                         
 -10   9   5        738.44        612.33        85.03 o                         
  -9   9   5        447.64        355.88        77.63 o                         
  -8   9   5        184.43        215.68        24.82 o                         
  -7   9   5         71.90         60.08        16.22 o                         
  -6   9   5          0.21          4.24        16.31 o                         
  -5   9   5       1239.56       1154.31        87.64 o                         
  -4   9   5       1376.72       1343.02        87.13 o                         
  -3   9   5       2611.82       2581.98       128.20 o                         
  -2   9   5          7.34        -30.97        32.63 o                         
  -1   9   5         21.69         14.03        21.60 o                         
   0   9   5        202.27        186.13        25.27 o                         
   1   9   5         30.10         24.86        20.75 o                         
   2   9   5       1064.45       1100.03        71.72 o                         
   3   9   5        461.71        530.59        41.38 o                         
   4   9   5       1244.87       1239.51       101.45 o                         
   5   9   5         53.70         63.29        31.59 o                         
   6   9   5          1.61          5.20        38.32 o                         
   7   9   5          1.97         69.13        50.48 o                         
 -11  10   5         32.55         -0.65        31.97 o                         
 -10  10   5        259.06        186.39        58.17 o                         
  -9  10   5       1205.46       1319.85        91.15 o                         
  -8  10   5        577.38        457.50        54.48 o                         
  -7  10   5        852.83        782.57       124.61 o                         
  -6  10   5        443.93        452.21        55.66 o                         
  -5  10   5        541.32        516.64        58.86 o                         
  -4  10   5          2.39        -28.26        28.26 o                         
  -3  10   5        146.60        180.78        53.08 o                         
  -2  10   5        448.39        458.53        76.69 o                         
  -1  10   5        246.58        331.21        68.32 o                         
   0  10   5        324.43        279.73        48.09 o                         
   1  10   5        405.23        329.31        47.11 o                         
   2  10   5        220.33        241.61        45.29 o                         
   3  10   5        441.31        457.15        76.15 o                         
   4  10   5        392.81        360.42        48.37 o                         
   5  10   5         34.59         21.41        46.37 o                         
   6  10   5        175.84        297.54        70.23 o                         
 -10  11   5        717.98        712.18       104.01 o                         
  -9  11   5        170.10        135.06        38.26 o                         
  -8  11   5        175.12        230.92        44.79 o                         
  -7  11   5        287.46        169.69        59.49 o                         
  -6  11   5         21.08          3.84        32.40 o                         
  -5  11   5        846.38        860.65        77.43 o                         
  -4  11   5        937.21        876.87        78.93 o                         
  -3  11   5       1604.98       1690.50       151.09 o                         
  -2  11   5         94.77        110.00        46.01 o                         
  -1  11   5        462.92        543.13        86.46 o                         
   0  11   5         43.49        -16.51        28.13 o                         
   1  11   5        808.57        841.81        74.76 o                         
   2  11   5        542.87        615.73        64.46 o                         
   3  11   5          0.44         35.23        33.96 o                         
   4  11   5         64.16         70.76        30.32 o                         
   5  11   5        203.50        279.99        48.69 o                         
  -8  12   5         90.47          9.76        33.39 o                         
  -7  12   5        317.95        307.95        57.77 o                         
  -6  12   5        520.22        555.95        84.89 o                         
  -5  12   5         21.59         33.13        37.61 o                         
  -4  12   5         51.05         46.33        31.84 o                         
  -3  12   5        376.60        411.49        81.80 o                         
  -2  12   5          1.02        -53.02        53.02 o                         
  -1  12   5        259.88        398.12        78.46 o                         
   0  12   5        368.20        318.04        51.07 o                         
   1  12   5        172.23        202.79        44.21 o                         
   2  12   5        126.54        126.71        54.91 o                         
   3  12   5         61.36         87.96        58.15 o                         
   4  12   5        190.05        227.48        77.96 o                         
  -8  13   5        237.47        188.16        62.99 o                         
  -7  13   5          3.16         87.59        54.03 o                         
  -6  13   5        614.38        613.37        80.22 o                         
  -5  13   5        162.34        157.48        44.29 o                         
  -4  13   5          4.15        -53.23        53.23 o                         
  -3  13   5         58.34        118.35        54.24 o                         
  -2  13   5        357.01        433.60        85.59 o                         
  -1  13   5        109.53         57.12        43.45 o                         
   0  13   5        218.50        294.85        53.71 o                         
   1  13   5       2050.84       2117.32       124.39 o                         
   2  13   5        325.41        213.58        45.62 o                         
  -1 -16   6         53.42         45.50        46.60 o                         
   0 -16   6         71.26         -7.73        32.93 o                         
  -3 -15   6         77.60        123.88        64.55 o                         
  -2 -15   6         34.04        -48.79        48.79 o                         
  -1 -15   6         28.62         32.99        30.39 o                         
   0 -15   6         16.63        112.19        50.45 o                         
   1 -15   6        418.09        363.97        70.29 o                         
   2 -15   6         36.45        111.02        52.63 o                         
  -5 -14   6        795.38        746.52       121.58 o                         
  -4 -14   6        212.21        238.60        73.40 o                         
  -3 -14   6        662.78        619.74       113.35 o                         
  -2 -14   6         63.28         39.93        26.33 o                         
  -1 -14   6        286.72        185.03        37.21 o                         
   0 -14   6        476.51        578.06        79.36 o                         
   1 -14   6         20.12         16.51        34.82 o                         
   2 -14   6        365.07        344.40        68.76 o                         
   3 -14   6        350.90        351.20        67.84 o                         
   4 -14   6        294.81        206.74        56.11 o                         
  -7 -13   6         70.24        -10.18        38.10 o                         
  -6 -13   6        243.43        236.89        70.85 o                         
  -5 -13   6         81.37        131.59        67.69 o                         
  -4 -13   6        117.95        185.04        67.72 o                         
  -3 -13   6          7.78         -1.57        42.03 o                         
  -2 -13   6        147.58        115.70        31.15 o                         
  -1 -13   6       2032.86       2215.39       110.40 o                         
   0 -13   6       1702.76       1765.10       134.89 o                         
   1 -13   6       2745.50       2685.81       157.63 o                         
   2 -13   6          4.20         55.75        30.91 o                         
   3 -13   6         54.28         84.84        41.73 o                         
   4 -13   6       1001.84       1157.58       111.69 o                         
   5 -13   6         57.73         74.79        53.80 o                         
  -8 -12   6        138.09         96.16        59.89 o                         
  -7 -12   6        318.53        452.41        97.66 o                         
  -6 -12   6         26.69         47.38        47.93 o                         
  -5 -12   6        123.55         10.64        44.79 o                         
  -4 -12   6          6.60         27.10        48.04 o                         
  -3 -12   6          4.80         19.56        53.90 o                         
  -2 -12   6       1759.97       1852.88        95.17 o                         
  -1 -12   6          9.99         19.75        19.84 o                         
   0 -12   6          3.95         17.32        19.07 o                         
   1 -12   6        848.18        908.17        67.06 o                         
   2 -12   6        280.03        192.97        88.71 o                         
   3 -12   6          8.39        -30.22        31.99 o                         
   4 -12   6        786.93        856.33        95.76 o                         
   5 -12   6       1247.64       1313.88       119.69 o                         
   6 -12   6        132.72        151.63        51.07 o                         
  -9 -11   6         97.41         67.58        55.62 o                         
  -8 -11   6        997.45        893.42       126.99 o                         
  -7 -11   6       1872.27       2065.42       184.14 o                         
  -6 -11   6       2131.90       2464.63       196.91 o                         
  -5 -11   6          1.99         36.98        49.67 o                         
  -4 -11   6         17.37          3.97        34.40 o                         
  -3 -11   6       1422.65       1510.34        81.10 o                         
  -2 -11   6        195.90        237.75        35.46 o                         
  -1 -11   6        750.21        710.81        55.65 o                         
   0 -11   6       2487.11       2513.70        87.87 o                         
   1 -11   6        797.69        801.59        68.21 o                         
   2 -11   6          1.89        -14.72        19.00 o                         
   3 -11   6         24.47         49.87        32.81 o                         
   4 -11   6         12.87          0.30        24.00 o                         
   5 -11   6        811.98        918.86        97.81 o                         
   6 -11   6        329.71        468.23        78.83 o                         
   7 -11   6        344.38        364.07        72.91 o                         
 -10 -10   6        291.33        355.72        82.48 o                         
  -9 -10   6       1213.85       1417.93       154.24 o                         
  -8 -10   6          0.25         -5.09        46.36 o                         
  -7 -10   6         37.80        103.92        47.94 o                         
  -6 -10   6       1829.98       1719.46        96.02 o                         
  -5 -10   6        159.03        153.72        26.55 o                         
  -4 -10   6        270.46        235.77        26.51 o                         
  -3 -10   6       6229.30       6567.80       124.72 o                         
  -2 -10   6       6029.45       6455.02       105.50 o                         
  -1 -10   6       1247.88       1327.64        43.17 o                         
   0 -10   6       1020.74        959.24        35.42 o                         
   1 -10   6       1494.61       1579.90        51.44 o                         
   2 -10   6        280.86        287.97        24.32 o                         
   3 -10   6        317.21        272.98        28.44 o                         
   4 -10   6        865.85        918.28        66.19 o                         
   5 -10   6        331.57        304.59        44.35 o                         
   6 -10   6        117.95        119.49        94.48 o                         
   7 -10   6         23.91         57.72        30.02 o                         
   8 -10   6         15.27        -71.15        71.15 o                         
 -11  -9   6         11.67        -38.48        53.62 o                         
 -10  -9   6         22.63         19.80        21.08 o                         
  -9  -9   6        831.46        910.34        83.90 o                         
  -8  -9   6        505.51        494.35        41.94 o                         
  -7  -9   6        748.32        794.87        76.86 o                         
  -6  -9   6        138.09        131.30        33.43 o                         
  -5  -9   6       2190.40       2255.45        69.10 o                         
  -4  -9   6        393.11        423.36        31.59 o                         
  -3  -9   6          3.64         17.17         9.82 o                         
  -2  -9   6       3773.44       3853.57        77.32 o                         
  -1  -9   6       2230.20       2125.45        55.69 o                         
   0  -9   6       3636.30       3725.44        87.21 o                         
   1  -9   6         85.81         65.88        13.36 o                         
   2  -9   6       1130.03       1132.00        55.62 o                         
   3  -9   6        125.22        162.53        28.79 o                         
   4  -9   6        155.24        111.62        42.96 o                         
   5  -9   6        848.28        948.76       114.20 o                         
   6  -9   6         42.85         83.15        46.25 o                         
   7  -9   6        597.86        551.45       101.25 o                         
   8  -9   6        168.18        235.60        75.79 o                         
   9  -9   6         24.37         91.57        58.04 o                         
 -12  -8   6          9.65         37.73        43.76 o                         
 -11  -8   6        190.74        238.24        57.99 o                         
 -10  -8   6       3349.49       3401.70       147.26 o                         
  -9  -8   6       2753.06       2867.34       103.54 o                         
  -8  -8   6        826.18        789.87        49.41 o                         
  -7  -8   6         15.59         18.40        20.69 o                         
  -6  -8   6        296.33        290.09        24.49 o                         
  -5  -8   6        508.88        542.03        25.77 o                         
  -4  -8   6         22.07         30.63         9.88 o                         
  -3  -8   6       5767.35       5950.91       110.86 o                         
  -2  -8   6        151.64        173.59        17.73 o                         
  -1  -8   6       1280.01       1266.23        42.36 o                         
   0  -8   6          8.81          2.88        11.64 o                         
   1  -8   6         11.48         21.20        12.68 o                         
   2  -8   6       4302.76       4116.03       111.94 o                         
   3  -8   6       2054.37       1952.38        79.67 o                         
   4  -8   6       3155.98       3159.59       127.32 o                         
   5  -8   6          2.83         -8.34        38.88 o                         
   6  -8   6        308.58        235.33        69.37 o                         
   7  -8   6        121.16         80.46        48.16 o                         
   8  -8   6         25.75          5.21        55.28 o                         
   9  -8   6        611.58        675.73       119.10 o                         
 -12  -7   6        685.38        741.27        74.50 o                         
 -11  -7   6        712.37        775.74       129.96 o                         
 -10  -7   6          5.54         29.09        30.45 o                         
  -9  -7   6       2508.58       2413.18        84.23 o                         
  -8  -7   6       1165.58       1213.64        50.08 o                         
  -7  -7   6       3849.52       3778.35        88.23 o                         
  -6  -7   6       1418.71       1389.04        49.78 o                         
  -5  -7   6       2624.53       2621.96        59.08 o                         
  -4  -7   6       2207.16       2212.91        53.21 o                         
  -3  -7   6       1151.80       1101.59        37.08 o                         
  -2  -7   6        348.35        318.21        21.20 o                         
  -1  -7   6        197.08        195.71        22.13 o                         
   0  -7   6        209.74        248.77        24.74 o                         
   1  -7   6        736.43        727.06        53.62 o                         
   2  -7   6        428.63        381.89        34.89 o                         
   3  -7   6        347.70        212.38        28.36 o                         
   4  -7   6       1287.80       1320.48        81.74 o                         
   5  -7   6        423.68        324.92       116.27 o                         
   6  -7   6        702.31        694.91       100.09 o                         
   7  -7   6        852.97        938.88       121.61 o                         
   8  -7   6       2422.78       2554.86       208.28 o                         
   9  -7   6         67.92        -50.80        50.80 o                         
 -13  -6   6         31.43         34.64        34.59 o                         
 -12  -6   6        841.00        936.62        75.68 o                         
 -11  -6   6       1098.97        999.88       103.42 o                         
 -10  -6   6       2464.45       2331.84       150.49 o                         
  -9  -6   6         94.25        106.68        21.33 o                         
  -8  -6   6         62.97         33.61        16.67 o                         
  -7  -6   6        543.25        525.87        32.08 o                         
  -6  -6   6        108.22         83.03        18.21 o                         
  -5  -6   6       3035.04       2979.19        55.14 o                         
  -4  -6   6       2631.90       2665.46        51.21 o                         
  -3  -6   6       7388.70       7302.62       118.39 o                         
  -2  -6   6        843.69        887.77        46.65 o                         
  -1  -6   6         31.48         35.41        11.70 o                         
   0  -6   6        353.24        311.07        26.10 o                         
   1  -6   6       1743.12       1751.57        67.29 o                         
   2  -6   6       5134.03       5177.40       128.72 o                         
   3  -6   6        222.38        239.23        36.37 o                         
   4  -6   6        833.65        720.90        62.37 o                         
   5  -6   6        640.46        720.76        64.05 o                         
   6  -6   6         33.50         14.76        36.30 o                         
   7  -6   6         58.62         66.82        46.17 o                         
   8  -6   6       1388.81       1520.53       158.00 o                         
   9  -6   6        898.27        917.24       130.03 o                         
 -13  -5   6        724.63       1009.29       116.46 o                         
 -12  -5   6        735.22        712.19        96.09 o                         
 -11  -5   6       1093.05       1066.38       109.10 o                         
 -10  -5   6        133.44         90.27        35.76 o                         
  -9  -5   6          5.25          5.54        23.09 o                         
  -8  -5   6        195.63        189.93        39.57 o                         
  -7  -5   6        571.99        548.89        54.56 o                         
  -6  -5   6       3673.20       3643.84        96.93 o                         
  -5  -5   6        524.59        559.35        40.17 o                         
  -4  -5   6          9.64         18.81         5.06 o                         
  -3  -5   6       3455.43       3531.17       125.25 o                         
  -2  -5   6         97.56        110.61        20.69 o                         
  -1  -5   6       3783.02       3710.35        85.58 o                         
   0  -5   6       7676.42       7582.45       143.27 o                         
   1  -5   6      10648.57      10964.36       191.52 o                         
   2  -5   6         12.84         10.44        13.41 o                         
   3  -5   6        464.44        401.12        61.86 o                         
   4  -5   6       5231.44       5279.54       168.33 o                         
   5  -5   6          1.95         15.73        53.36 o                         
   6  -5   6        433.68        440.27        77.97 o                         
   7  -5   6        953.87        837.00       111.18 o                         
   8  -5   6       1335.71       1542.98       155.30 o                         
   9  -5   6         14.72         21.98        49.40 o                         
 -13  -4   6         46.48        -10.49        33.94 o                         
 -12  -4   6         82.49         95.68        47.70 o                         
 -11  -4   6        976.36        919.81       103.93 o                         
 -10  -4   6       2071.86       1970.42       137.19 o                         
  -9  -4   6        127.30        123.98        38.84 o                         
  -8  -4   6        585.19        672.92        70.44 o                         
  -7  -4   6        212.45        156.23        30.21 o                         
  -6  -4   6       1584.64       1671.83        62.86 o                         
  -5  -4   6        816.68        843.15        41.43 o                         
  -4  -4   6         53.62         69.02         7.43 o                         
  -3  -4   6        501.90        462.18        23.15 o                         
  -2  -4   6       8616.00       8705.76       126.34 o                         
  -1  -4   6        482.99        483.49        28.81 o                         
   0  -4   6       1248.32       1267.61        52.32 o                         
   1  -4   6      14143.54      13984.55       206.79 o                         
   2  -4   6       8259.65       8280.91       168.27 o                         
   3  -4   6       1952.76       1897.64       101.75 o                         
   4  -4   6        381.89        436.91        49.29 o                         
   5  -4   6       2953.18       2926.91       126.61 o                         
   6  -4   6        783.93        785.43        98.81 o                         
   7  -4   6        442.67        322.24        70.95 o                         
   8  -4   6       1118.57       1116.60       133.78 o                         
   9  -4   6        196.49        243.42        71.75 o                         
 -13  -3   6       1544.91       1500.23       102.10 o                         
 -12  -3   6        148.23        131.57        48.61 o                         
 -11  -3   6         68.20         38.30        37.29 o                         
 -10  -3   6        344.87        357.29        64.82 o                         
  -9  -3   6         25.47         15.66        22.11 o                         
  -8  -3   6       1806.69       1654.41       111.21 o                         
  -7  -3   6       4334.84       4342.14       175.97 o                         
  -6  -3   6       2465.46       2381.28       155.64 o                         
  -5  -3   6          9.89         23.04        11.31 o                         
  -4  -3   6       1120.56       1137.78        33.02 o                         
  -3  -3   6       1379.26       1351.60        39.93 o                         
  -2  -3   6       3395.68       3320.90        72.69 o                         
  -1  -3   6       6133.45       6313.06       110.61 o                         
   0  -3   6      10772.40      10923.79       144.97 o                         
   1  -3   6       2195.07       2192.61        61.96 o                         
   2  -3   6        436.33        439.03        35.79 o                         
   3  -3   6          1.70          6.01        19.39 o                         
   4  -3   6       1776.53       1759.54        92.59 o                         
   5  -3   6       4393.69       4218.73       153.59 o                         
   6  -3   6       1095.23        939.34       108.55 o                         
   7  -3   6       2338.61       2555.57       184.03 o                         
   8  -3   6         49.12        102.23        51.74 o                         
   9  -3   6         71.45         30.31        42.57 o                         
 -13  -2   6        191.88        186.33        39.40 o                         
 -12  -2   6          3.68         33.65        38.77 o                         
 -11  -2   6         51.18         28.91        36.72 o                         
 -10  -2   6        883.17        862.14        94.16 o                         
  -9  -2   6       3048.67       2906.97       160.13 o                         
  -8  -2   6        116.04         53.01        29.33 o                         
  -7  -2   6       1092.83       1233.16        90.18 o                         
  -6  -2   6      12313.53      12709.98       334.01 o                         
  -5  -2   6       3299.01       3325.63       114.00 o                         
  -4  -2   6       1555.37       1558.22        40.57 o                         
  -3  -2   6       7081.17       7410.73        89.60 o                         
  -2  -2   6       9970.88      10313.19       125.26 o                         
  -1  -2   6        946.92        970.36        66.24 o                         
   0  -2   6       1924.27       1497.41       455.51 o                         
   1  -2   6       6318.78       6383.00       112.34 o                         
   2  -2   6          1.10          8.96        10.12 o                         
   3  -2   6        870.20        722.69        57.10 o                         
   4  -2   6       1247.81       1263.08        77.11 o                         
   5  -2   6         54.36         15.71        36.75 o                         
   6  -2   6        210.27        184.47        37.53 o                         
   7  -2   6         45.82        -38.29        46.39 o                         
   8  -2   6         77.21         39.82        38.68 o                         
   9  -2   6        404.40        353.88        77.65 o                         
 -13  -1   6         32.24         47.63        44.17 o                         
 -12  -1   6         15.19        118.81        53.39 o                         
 -11  -1   6         25.87         85.59        43.08 o                         
 -10  -1   6         88.52        126.03        41.89 o                         
  -9  -1   6       7892.89       8117.27       287.24 o                         
  -8  -1   6       1729.06       1816.87       118.75 o                         
  -7  -1   6       6441.94       6338.36       222.44 o                         
  -6  -1   6        102.94        110.50        13.00 o                         
  -5  -1   6       2293.75       2221.57        39.66 o                         
  -4  -1   6       2414.60       2457.21        44.25 o                         
  -3  -1   6       1408.46       1510.41        47.83 o                         
  -2  -1   6      16744.84      16643.15       177.05 o                         
  -1  -1   6       9493.77       9458.73       171.98 o                         
   0  -1   6      22680.23      13948.95      6206.93 o                         
   1  -1   6        963.37        907.73        42.57 o                         
   2  -1   6         14.26         14.80        10.99 o                         
   3  -1   6        122.63        117.57        27.79 o                         
   4  -1   6        289.89        240.03        41.01 o                         
   5  -1   6        194.78        184.91        33.68 o                         
   6  -1   6         93.22        120.71        36.31 o                         
   7  -1   6        124.75        179.38        58.22 o                         
   8  -1   6        366.97        249.75        59.64 o                         
   9  -1   6         45.00        -28.56        46.67 o                         
 -13   0   6        352.60        374.18        78.39 o                         
 -12   0   6         15.12          2.12        38.89 o                         
 -11   0   6         10.89          1.85        28.95 o                         
 -10   0   6       2760.85       2652.79       165.13 o                         
  -9   0   6       2088.77       2036.21       135.95 o                         
  -8   0   6        121.37         69.37        30.17 o                         
  -7   0   6         25.53          1.76        20.95 o                         
  -6   0   6       2223.38       2146.55        71.76 o                         
  -5   0   6        276.46        245.87        15.24 o                         
  -4   0   6       3360.40       3442.42        64.84 o                         
  -3   0   6       9750.20       9451.65        82.91 o                         
  -2   0   6        915.20        876.13        45.41 o                         
  -1   0   6        172.13        172.15        15.88 o                         
   0   0   6       1151.05        606.61       273.00 o                         
   1   0   6         63.38         73.32        12.48 o                         
   2   0   6       3055.08       2966.30        70.39 o                         
   3   0   6        357.13        290.72        26.15 o                         
   4   0   6       4990.09       4947.10       158.25 o                         
   5   0   6        200.18        196.19        37.97 o                         
   6   0   6          2.46          1.66        21.44 o                         
   7   0   6        266.23        274.51        64.91 o                         
   8   0   6         26.66         40.08        40.66 o                         
   9   0   6        997.12       1057.60       124.54 o                         
 -13   1   6        440.61        567.99       101.75 o                         
 -12   1   6        866.27        947.59       114.97 o                         
 -11   1   6        680.44        742.14        93.25 o                         
 -10   1   6          6.90          5.50        29.00 o                         
  -9   1   6       3166.79       3284.68       100.59 o                         
  -8   1   6       5254.71       5421.77       179.79 o                         
  -7   1   6       6538.54       6469.69       148.67 o                         
  -6   1   6         45.20         52.76        12.38 o                         
  -5   1   6         59.02         68.10        11.09 o                         
  -4   1   6       1066.25       1075.04        43.36 o                         
  -3   1   6        774.77        809.37        26.42 o                         
  -2   1   6       1187.20       1067.68        77.19 o                         
  -1   1   6        327.30        133.54       189.85 o                         
   0   1   6         86.60         84.27         9.92 o                         
   1   1   6       1736.58       1727.47        62.81 o                         
   2   1   6        950.88        891.41        37.16 o                         
   3   1   6       1252.98       1351.12        46.76 o                         
   4   1   6       6080.67       6135.68       177.74 o                         
   5   1   6       2300.99       2313.37       109.24 o                         
   6   1   6        181.03        185.96        55.39 o                         
   7   1   6        246.77        282.96        66.87 o                         
   8   1   6       1621.91       1709.16       151.98 o                         
   9   1   6         31.52        -49.79        54.27 o                         
 -13   2   6        111.89        155.96        45.47 o                         
 -12   2   6        703.25        771.92       106.56 o                         
 -11   2   6       2201.78       2240.38       164.28 o                         
 -10   2   6       5950.46       5861.97       258.40 o                         
  -9   2   6         69.54         90.25        37.93 o                         
  -8   2   6        328.59        351.13        57.98 o                         
  -7   2   6       2728.42       2666.47       141.63 o                         
  -6   2   6        176.63        201.50        27.24 o                         
  -5   2   6       1530.29       1580.00       109.84 o                         
  -4   2   6       1958.15       1990.84        73.32 o                         
  -3   2   6       7542.78       7690.99       233.13 o                         
  -2   2   6         95.36         73.05        79.70 o                         
  -1   2   6       3717.07       3881.65       116.42 o                         
   0   2   6         20.33         33.77        12.98 o                         
   1   2   6       6360.28       6729.71       136.04 o                         
   2   2   6       3170.98       3229.12        73.62 o                         
   3   2   6        914.90        956.33        41.09 o                         
   4   2   6        157.77        135.50        23.63 o                         
   5   2   6       2083.91       2048.45       102.31 o                         
   6   2   6        518.96        564.90        79.00 o                         
   7   2   6         18.57         52.39        35.93 o                         
   8   2   6       1787.18       1872.41       157.98 o                         
   9   2   6       1701.30       1498.38       148.64 o                         
 -13   3   6        300.41        201.61        43.00 o                         
 -12   3   6        126.75        130.13        50.41 o                         
 -11   3   6          1.71         10.20        44.66 o                         
 -10   3   6        632.27        676.58        85.94 o                         
  -9   3   6        339.45        296.20        44.25 o                         
  -8   3   6         54.79         36.76        16.84 o                         
  -7   3   6        230.04        198.22        27.03 o                         
  -6   3   6       2812.12       2854.12        95.65 o                         
  -5   3   6          5.71         17.27        15.02 o                         
  -4   3   6        622.95        600.56        23.26 o                         
  -3   3   6       2807.78       2602.76        92.91 o                         
  -2   3   6        905.97        896.30        38.81 o                         
  -1   3   6        527.64        553.40        32.27 o                         
   0   3   6       2281.45       2231.78        69.06 o                         
   1   3   6       3606.39       3541.91        95.63 o                         
   2   3   6        164.88        150.86        22.84 o                         
   3   3   6        721.55        710.65        32.08 o                         
   4   3   6       2843.57       2898.11        96.10 o                         
   5   3   6          0.51        -13.10        13.10 o                         
   6   3   6        242.08        150.63        48.57 o                         
   7   3   6        489.51        368.33        69.61 o                         
   8   3   6        603.82        550.02        87.79 o                         
   9   3   6         91.56         73.61        46.46 o                         
 -13   4   6          7.83          6.00        42.75 o                         
 -12   4   6         90.25         94.29        47.02 o                         
 -11   4   6        796.40        794.13       102.58 o                         
 -10   4   6        947.16        993.58        66.07 o                         
  -9   4   6        124.99        108.49        24.14 o                         
  -8   4   6       1261.46       1205.94       104.09 o                         
  -7   4   6        767.23        655.43       153.80 o                         
  -6   4   6       6458.35       6438.29       128.59 o                         
  -5   4   6       2678.96       2784.94        70.70 o                         
  -4   4   6        191.10        212.03        13.29 o                         
  -3   4   6        171.35        163.05        33.59 o                         
  -2   4   6       4883.54       5032.79       101.17 o                         
  -1   4   6         14.05         22.19        22.38 o                         
   0   4   6         46.60         34.18        12.53 o                         
   1   4   6      10491.56      10595.89       148.50 o                         
   2   4   6       8837.86       8773.74       169.84 o                         
   3   4   6       3342.24       3430.81        73.58 o                         
   4   4   6          5.04          3.35        11.47 o                         
   5   4   6        925.38        869.04        62.67 o                         
   6   4   6         17.99         30.12        29.37 o                         
   7   4   6         34.59         -4.79        35.96 o                         
   8   4   6        770.64        693.88        91.28 o                         
   9   4   6        110.09        217.24        65.92 o                         
 -13   5   6        910.42       1047.22       129.15 o                         
 -12   5   6         48.84         84.74        61.55 o                         
 -11   5   6        136.84        177.38        56.97 o                         
 -10   5   6        392.81        325.55        41.72 o                         
  -9   5   6         12.94         -5.17        29.33 o                         
  -8   5   6        159.04        119.35        26.66 o                         
  -7   5   6        529.29        520.98        35.98 o                         
  -6   5   6        498.03        453.63        33.30 o                         
  -5   5   6        195.73        159.25        20.36 o                         
  -4   5   6        199.07        191.43        15.58 o                         
  -3   5   6        697.40        667.20        38.20 o                         
  -2   5   6       3959.23       4065.82       124.90 o                         
  -1   5   6       6040.26       5997.56       123.51 o                         
   0   5   6       4917.09       5062.60       162.88 o                         
   1   5   6        449.10        432.71        25.52 o                         
   2   5   6        993.29        990.29        50.40 o                         
   3   5   6       1062.24       1027.75        46.68 o                         
   4   5   6        871.49        803.82        48.31 o                         
   5   5   6        325.44        301.96        32.91 o                         
   6   5   6        151.34        193.56        39.60 o                         
   7   5   6       1831.25       1790.74       145.51 o                         
   8   5   6         72.76         76.64        40.02 o                         
   9   5   6          9.15        -48.77        48.77 o                         
 -13   6   6       1232.45       1209.99       144.90 o                         
 -12   6   6        434.28        531.77        76.43 o                         
 -11   6   6         87.91         50.87        34.08 o                         
 -10   6   6         93.66         69.52        27.38 o                         
  -9   6   6        446.95        461.59        40.23 o                         
  -8   6   6         43.07         35.10        13.60 o                         
  -7   6   6        283.93        213.03        26.70 o                         
  -6   6   6       4638.00       4652.08       181.62 o                         
  -5   6   6       1824.77       1799.73        63.81 o                         
  -4   6   6        619.31        595.89        34.71 o                         
  -3   6   6        103.37        120.84        13.39 o                         
  -2   6   6       1219.83       1151.29        81.84 o                         
  -1   6   6         81.46         72.11        11.98 o                         
   0   6   6        735.34        742.83        30.82 o                         
   1   6   6       3595.04       3552.44        69.90 o                         
   2   6   6        162.38        122.26        15.36 o                         
   3   6   6        181.30        190.84        19.18 o                         
   4   6   6        350.93        326.18        33.00 o                         
   5   6   6         14.81         -8.70        16.92 o                         
   6   6   6        170.68        168.38        38.03 o                         
   7   6   6        245.18        265.74        62.34 o                         
   8   6   6        172.81        190.12        43.64 o                         
 -12   7   6         71.39         14.71        44.07 o                         
 -11   7   6          3.36         49.38        34.82 o                         
 -10   7   6         43.45         28.65        25.61 o                         
  -9   7   6       1869.16       1960.15        83.59 o                         
  -8   7   6       5209.16       5077.88       116.31 o                         
  -7   7   6       2583.07       2689.77        77.09 o                         
  -6   7   6        165.30        186.11        21.63 o                         
  -5   7   6       1802.88       1751.40        57.55 o                         
  -4   7   6       1160.28       1264.51        70.91 o                         
  -3   7   6        711.32        755.48        54.29 o                         
  -2   7   6       3077.67       3052.22       107.89 o                         
  -1   7   6        754.62        730.84        29.94 o                         
   0   7   6       5209.43       5367.79        98.03 o                         
   1   7   6        389.98        344.59        26.34 o                         
   2   7   6        243.64        226.19        18.89 o                         
   3   7   6        350.12        333.90        29.78 o                         
   4   7   6          2.40         27.86        16.59 o                         
   5   7   6        846.86        801.65        67.48 o                         
   6   7   6         48.48         91.61        30.62 o                         
   7   7   6         19.38          9.21        26.10 o                         
   8   7   6        546.98        528.22        85.98 o                         
 -12   8   6          5.04         76.06        50.44 o                         
 -11   8   6         13.86         84.15        74.94 o                         
 -10   8   6        557.23        623.24        50.01 o                         
  -9   8   6          0.09        -15.66        15.66 o                         
  -8   8   6        205.83        196.44        24.65 o                         
  -7   8   6        475.18        482.30        43.74 o                         
  -6   8   6       2047.63       2077.45        65.44 o                         
  -5   8   6         10.64         13.16        13.56 o                         
  -4   8   6        497.70        525.34        69.48 o                         
  -3   8   6       2854.27       3019.81       203.67 o                         
  -2   8   6        222.63        202.03        46.73 o                         
  -1   8   6         14.73         16.70        17.68 o                         
   0   8   6        941.76        930.39        76.51 o                         
   1   8   6        578.35        577.29        32.60 o                         
   2   8   6         32.34         40.87        13.12 o                         
   3   8   6         10.71         18.61        21.61 o                         
   4   8   6        111.68         86.73        36.00 o                         
   5   8   6        107.71        144.69        33.61 o                         
   6   8   6         84.18        116.15        49.91 o                         
   7   8   6         55.98         48.98        51.88 o                         
 -11   9   6        108.47        115.43        47.33 o                         
 -10   9   6          7.35         -7.15        32.26 o                         
  -9   9   6       1361.82       1360.10        91.69 o                         
  -8   9   6        613.61        582.68        62.61 o                         
  -7   9   6        820.58        668.66        65.61 o                         
  -6   9   6        139.85        138.10        35.22 o                         
  -5   9   6        390.72        327.54        82.78 o                         
  -4   9   6        101.49        167.84        52.13 o                         
  -3   9   6        448.99        532.64        81.33 o                         
  -2   9   6       1248.23       1183.58       115.33 o                         
  -1   9   6         72.21         42.43        28.50 o                         
   0   9   6        254.13        189.25        38.25 o                         
   1   9   6        555.32        474.78        52.61 o                         
   2   9   6        110.62        122.43        38.32 o                         
   3   9   6        393.71        370.84        49.69 o                         
   4   9   6       1475.04       1540.26       152.15 o                         
   5   9   6        943.66        950.21       101.00 o                         
   6   9   6          4.12          6.28        31.73 o                         
 -11  10   6        416.96        208.53        61.35 o                         
 -10  10   6       1280.35       1189.80       126.38 o                         
  -9  10   6        301.91        314.71        67.77 o                         
  -8  10   6          4.95        -26.90        30.33 o                         
  -7  10   6        141.55        121.13        36.95 o                         
  -6  10   6        464.71        504.11        59.22 o                         
  -5  10   6        147.01        130.70        37.37 o                         
  -4  10   6         15.73        -14.37        37.43 o                         
  -3  10   6        512.59        474.92        83.20 o                         
  -2  10   6        125.27        118.67        49.78 o                         
  -1  10   6         60.08          2.20        49.39 o                         
   0  10   6        359.55        326.56        83.25 o                         
   1  10   6       1076.68       1200.88        99.27 o                         
   2  10   6        927.12       1083.12        81.67 o                         
   3  10   6        300.76        276.62        44.13 o                         
   4  10   6         36.38         86.94        39.99 o                         
   5  10   6        954.01       1062.01       120.35 o                         
 -10  11   6        610.83        622.08       104.71 o                         
  -9  11   6        527.25        584.30        68.78 o                         
  -8  11   6          8.14         30.04        61.08 o                         
  -7  11   6         97.89         63.58        32.90 o                         
  -6  11   6        430.94        352.38        52.99 o                         
  -5  11   6         14.24         16.66        33.14 o                         
  -4  11   6         25.42         38.49        40.63 o                         
  -3  11   6        765.41        681.26        98.61 o                         
  -2  11   6        224.64        300.51        69.45 o                         
  -1  11   6         58.02         19.97        30.25 o                         
   0  11   6        174.36        160.99        40.11 o                         
   1  11   6         75.80         49.74        23.64 o                         
   2  11   6        424.46        484.16        59.39 o                         
   3  11   6        485.95        489.12        57.79 o                         
   4  11   6        708.52        799.27       127.45 o                         
  -9  12   6         36.91        -43.45        43.45 o                         
  -8  12   6         14.74        -52.05        55.89 o                         
  -7  12   6         18.32         -2.07        36.34 o                         
  -6  12   6       1334.31       1321.27       102.09 o                         
  -5  12   6        570.92        590.15        97.25 o                         
  -4  12   6        429.54        551.81        93.12 o                         
  -3  12   6          2.59         56.04        41.09 o                         
  -2  12   6        655.14        749.27       104.98 o                         
  -1  12   6          3.52          4.63        29.24 o                         
   0  12   6         16.46         32.90        27.91 o                         
   1  12   6        921.27       1154.09       169.84 o                         
   2  12   6        656.97        645.31        67.83 o                         
   3  12   6        332.10        232.38        64.04 o                         
  -6  13   6          2.58          6.80        48.73 o                         
  -5  13   6        310.72        401.77        88.27 o                         
  -4  13   6        508.02        623.67       100.78 o                         
  -3  13   6        495.85        556.45        95.92 o                         
  -2  13   6        284.54        293.41        73.65 o                         
  -1  13   6        664.93        804.36        81.84 o                         
  -1 -15   7         58.82         -4.21        34.95 o                         
   0 -15   7         90.09        119.68        43.25 o                         
   1 -15   7         26.05         56.50        44.11 o                         
   2 -15   7        178.08        268.19        63.45 o                         
  -5 -14   7         58.95        -31.01        51.75 o                         
  -4 -14   7          3.71        -53.57        53.57 o                         
  -3 -14   7       1186.53       1385.91       163.59 o                         
  -2 -14   7        150.05        102.98        32.70 o                         
  -1 -14   7         30.87         53.29        50.50 o                         
   0 -14   7        525.31        529.09        72.95 o                         
   1 -14   7       1957.14       2193.71       150.05 o                         
   2 -14   7        293.43         77.23        41.59 o                         
   3 -14   7        295.72        378.63        70.71 o                         
  -7 -13   7         50.19         96.47        54.12 o                         
  -6 -13   7        590.99        627.02       109.08 o                         
  -5 -13   7        297.76        194.10        77.27 o                         
  -4 -13   7        647.70        396.98        96.33 o                         
  -3 -13   7          4.48         -3.90        40.77 o                         
  -2 -13   7        320.04        369.36        47.20 o                         
  -1 -13   7        224.84        228.11        32.54 o                         
   0 -13   7         43.04         85.72        29.62 o                         
   1 -13   7       1573.20       1637.74        94.23 o                         
   2 -13   7       1574.02       1442.32       121.07 o                         
   3 -13   7       1121.81       1388.11       119.43 o                         
   4 -13   7        113.68         80.28        48.44 o                         
  -8 -12   7          6.85        -51.94        51.94 o                         
  -7 -12   7       1012.98        824.29       125.77 o                         
  -6 -12   7       1193.11       1334.65       152.65 o                         
  -5 -12   7        501.76        447.43        88.34 o                         
  -4 -12   7         38.70          8.91        42.63 o                         
  -3 -12   7        244.66        227.07        37.29 o                         
  -2 -12   7        372.66        369.53        43.61 o                         
  -1 -12   7        238.30        198.45        30.36 o                         
   0 -12   7       1542.74       1645.06        88.64 o                         
   1 -12   7        630.82        535.06        54.21 o                         
   2 -12   7          1.65         32.68        25.86 o                         
   3 -12   7          1.06         15.74        33.99 o                         
   4 -12   7        135.71        162.04        50.48 o                         
   5 -12   7        189.62        227.31        57.22 o                         
  -9 -11   7        743.05        609.98       113.81 o                         
  -8 -11   7        581.23        460.17        94.30 o                         
  -7 -11   7         58.04        104.30        57.48 o                         
  -6 -11   7       1952.73       2275.61       196.23 o                         
  -5 -11   7       2209.50       2485.70       198.74 o                         
  -4 -11   7       1870.83       1665.35       157.57 o                         
  -3 -11   7          2.89         37.07        21.32 o                         
  -2 -11   7        188.58        172.77        30.76 o                         
  -1 -11   7       1556.72       1585.19        81.95 o                         
   0 -11   7        264.37        286.65        76.17 o                         
   1 -11   7        368.97        325.07        41.77 o                         
   2 -11   7         22.04        -15.66        21.02 o                         
   3 -11   7        163.90        208.72        47.94 o                         
   4 -11   7        310.89        316.92        62.62 o                         
   5 -11   7          4.44        -40.05        40.05 o                         
   6 -11   7        116.78        130.51        53.57 o                         
 -10 -10   7         31.20         93.78        64.55 o                         
  -9 -10   7        673.06        673.47       120.03 o                         
  -8 -10   7       1428.72       1246.27       147.05 o                         
  -7 -10   7       4657.35       5129.33       242.61 o                         
  -6 -10   7         74.03        108.19        25.84 o                         
  -5 -10   7         25.53         -0.02        15.64 o                         
  -4 -10   7        569.60        578.03        47.12 o                         
  -3 -10   7        710.97        788.33        53.97 o                         
  -2 -10   7        863.71        816.98        35.97 o                         
  -1 -10   7       1795.26       1787.44        54.20 o                         
   0 -10   7       4706.02       4796.57        98.10 o                         
   1 -10   7       1125.58       1046.04        63.88 o                         
   2 -10   7        357.55        421.72        31.50 o                         
   3 -10   7          6.13         -9.42        16.99 o                         
   4 -10   7          3.53         -1.18        36.09 o                         
   5 -10   7        539.48        505.86        90.89 o                         
   6 -10   7        222.85        131.21        56.11 o                         
   7 -10   7         67.49        123.20        71.83 o                         
   8 -10   7        250.18         -5.72        54.49 o                         
 -11  -9   7         98.22         44.21        53.04 o                         
 -10  -9   7        644.91        599.88        59.94 o                         
  -9  -9   7        257.48        255.65        37.38 o                         
  -8  -9   7        745.33        733.42        42.29 o                         
  -7  -9   7          3.63         13.70        13.33 o                         
  -6  -9   7        236.10        244.62        24.32 o                         
  -5  -9   7         35.29         20.85        13.60 o                         
  -4  -9   7        385.58        392.20        41.66 o                         
  -3  -9   7       1473.08       1500.70        53.72 o                         
  -2  -9   7       1357.76       1309.88        45.30 o                         
  -1  -9   7         13.50          9.92        10.96 o                         
   0  -9   7       1031.05       1041.48        43.40 o                         
   1  -9   7        185.34        171.78        31.53 o                         
   2  -9   7        256.11        237.33        30.76 o                         
   3  -9   7        394.68        315.63        41.57 o                         
   4  -9   7       2856.26       2804.24       126.83 o                         
   5  -9   7          5.33        -34.54        44.37 o                         
   6  -9   7         22.11        -11.68        44.13 o                         
   7  -9   7        190.16        253.50        80.87 o                         
   8  -9   7        162.93        261.80        85.17 o                         
 -12  -8   7        173.61        152.59        42.82 o                         
 -11  -8   7        697.26        719.91        59.28 o                         
 -10  -8   7        266.79        276.90        36.09 o                         
  -9  -8   7        315.86        346.29        33.25 o                         
  -8  -8   7       1741.09       1752.10        63.59 o                         
  -7  -8   7       3320.32       3338.32        86.50 o                         
  -6  -8   7        765.58        716.66        38.07 o                         
  -5  -8   7       1168.14       1126.05        46.32 o                         
  -4  -8   7         38.07         32.57        15.52 o                         
  -3  -8   7        657.22        607.41        30.03 o                         
  -2  -8   7        700.76        720.74        36.75 o                         
  -1  -8   7        232.92        209.66        24.48 o                         
   0  -8   7          8.08          1.60        12.55 o                         
   1  -8   7       2661.08       2514.30        96.02 o                         
   2  -8   7          5.67         37.44        23.18 o                         
   3  -8   7         29.39         62.08        30.23 o                         
   4  -8   7       3980.50       4045.34       155.63 o                         
   5  -8   7       2590.10       2597.25       129.08 o                         
   6  -8   7        730.11        739.25       110.64 o                         
   7  -8   7         19.00        -14.04        46.71 o                         
   8  -8   7        670.43        634.89       111.94 o                         
 -12  -7   7          9.24        -17.12        28.47 o                         
 -11  -7   7        585.19        576.62        92.25 o                         
 -10  -7   7       2425.00       2395.90        99.62 o                         
  -9  -7   7       1581.25       1451.14        73.56 o                         
  -8  -7   7        506.40        524.15        37.20 o                         
  -7  -7   7        536.82        544.81        34.16 o                         
  -6  -7   7         19.25          8.52        13.39 o                         
  -5  -7   7         33.42         46.52         9.32 o                         
  -4  -7   7       1100.44       1156.20        38.28 o                         
  -3  -7   7       5441.33       5529.44        93.79 o                         
  -2  -7   7        104.03         79.14        21.90 o                         
  -1  -7   7        538.40        518.13        34.88 o                         
   0  -7   7         86.84         65.70        17.06 o                         
   1  -7   7       1797.87       1819.38        73.93 o                         
   2  -7   7       1878.54       1889.67        80.26 o                         
   3  -7   7       1968.20       1994.13        86.34 o                         
   4  -7   7       1452.49       1422.97        90.72 o                         
   5  -7   7        767.99        597.03        62.35 o                         
   6  -7   7        183.41        156.70        58.20 o                         
   7  -7   7        693.65        592.11       102.52 o                         
   8  -7   7        299.50        231.00        80.87 o                         
 -13  -6   7         34.34         31.31        29.66 o                         
 -12  -6   7         16.43         39.66        36.01 o                         
 -11  -6   7        145.60        143.73        38.65 o                         
 -10  -6   7        849.66        787.84        51.05 o                         
  -9  -6   7        362.53        344.62        42.90 o                         
  -8  -6   7        181.36        204.69        23.00 o                         
  -7  -6   7        158.86        145.39        24.20 o                         
  -6  -6   7        911.62        910.32        41.13 o                         
  -5  -6   7        737.60        738.75        25.31 o                         
  -4  -6   7         71.94         80.48         9.57 o                         
  -3  -6   7       5530.83       5681.14       139.58 o                         
  -2  -6   7       3409.82       3297.48        94.24 o                         
  -1  -6   7        387.96        379.31        29.44 o                         
   0  -6   7        309.67        308.41        25.33 o                         
   1  -6   7       3449.28       3297.31       101.26 o                         
   2  -6   7        499.77        372.19        37.23 o                         
   3  -6   7         70.91         30.79        21.19 o                         
   4  -6   7       1709.89       1703.31       100.26 o                         
   5  -6   7        126.75        180.75        40.33 o                         
   6  -6   7        101.74        192.40        61.92 o                         
   7  -6   7        122.21         85.85        53.40 o                         
   8  -6   7        302.69        420.89        90.91 o                         
 -13  -5   7         43.18        133.14        53.92 o                         
 -12  -5   7         12.97        -25.40        42.01 o                         
 -11  -5   7        275.73        141.52        50.88 o                         
 -10  -5   7        974.11        945.89        97.62 o                         
  -9  -5   7         16.34         -3.92        25.59 o                         
  -8  -5   7        406.18        407.75        38.32 o                         
  -7  -5   7        276.82        253.20        28.52 o                         
  -6  -5   7       9385.16       9307.22       172.22 o                         
  -5  -5   7       7181.04       6939.70       144.05 o                         
  -4  -5   7       4237.03       4208.92        76.42 o                         
  -3  -5   7        499.73        484.11        31.14 o                         
  -2  -5   7       3589.48       3380.05        97.48 o                         
  -1  -5   7       1068.56        971.38        49.51 o                         
   0  -5   7       2413.14       2393.18        68.95 o                         
   1  -5   7       3830.50       3714.17       107.51 o                         
   2  -5   7       5514.72       5501.50       217.55 o                         
   3  -5   7       9187.55       9096.70       237.42 o                         
   4  -5   7       1459.46       1445.39       161.91 o                         
   5  -5   7          9.78         12.36        28.18 o                         
   6  -5   7         33.65         37.57        29.54 o                         
   7  -5   7         13.19         28.31        42.84 o                         
   8  -5   7        595.31        452.27        91.66 o                         
   9  -5   7          7.79        144.22        68.30 o                         
 -13  -4   7        335.78        468.86        83.23 o                         
 -12  -4   7        149.62        106.80        47.40 o                         
 -11  -4   7        137.64         84.32        42.71 o                         
 -10  -4   7        610.83        591.26        77.64 o                         
  -9  -4   7         10.69         -5.63        27.67 o                         
  -8  -4   7         74.66        107.90        34.57 o                         
  -7  -4   7        683.27        729.18        45.46 o                         
  -6  -4   7       2181.01       2263.04        74.94 o                         
  -5  -4   7         34.87         51.87        16.51 o                         
  -4  -4   7       1171.01       1266.06        37.15 o                         
  -3  -4   7       3914.35       4024.69        81.49 o                         
  -2  -4   7        922.85        863.93        39.60 o                         
  -1  -4   7       1224.00       1178.64        46.90 o                         
   0  -4   7       9495.84       9521.63       150.77 o                         
   1  -4   7       2761.72       2736.12        76.03 o                         
   2  -4   7          6.85         22.69        17.17 o                         
   3  -4   7        836.40        824.03        67.80 o                         
   4  -4   7       1895.59       1752.12        99.41 o                         
   5  -4   7         32.52         44.69        26.43 o                         
   6  -4   7         52.36         40.41        29.75 o                         
   7  -4   7       1175.00       1072.76       129.53 o                         
   8  -4   7         70.63         23.52        32.94 o                         
   9  -4   7          4.56         -4.91        50.06 o                         
 -13  -3   7       1227.89       1244.11       130.99 o                         
 -12  -3   7       1451.31       1633.27       142.41 o                         
 -11  -3   7       2110.63       1844.46       143.06 o                         
 -10  -3   7        179.57        139.64        46.49 o                         
  -9  -3   7        852.43        799.54        82.69 o                         
  -8  -3   7        333.15        369.93        55.73 o                         
  -7  -3   7         57.45         37.98        17.97 o                         
  -6  -3   7       4827.33       4747.22       111.29 o                         
  -5  -3   7       5884.70       5726.78        84.84 o                         
  -4  -3   7       6754.99       6574.25        99.83 o                         
  -3  -3   7        308.50        372.78        22.47 o                         
  -2  -3   7          6.06         17.64        11.54 o                         
  -1  -3   7        901.59        861.19        53.24 o                         
   0  -3   7         20.13         47.70        13.09 o                         
   1  -3   7       4677.84       4764.71       101.75 o                         
   2  -3   7        845.67        842.83        43.10 o                         
   3  -3   7        129.22         88.75        26.65 o                         
   4  -3   7        334.71        317.33        44.01 o                         
   5  -3   7        120.25        121.92        31.89 o                         
   6  -3   7        278.61        281.22        47.02 o                         
   7  -3   7        599.76        677.13       101.63 o                         
   8  -3   7       1598.19       1671.28       164.17 o                         
   9  -3   7          1.27         42.69        54.31 o                         
 -13  -2   7         34.67         64.63        45.07 o                         
 -12  -2   7         91.60        137.79        49.93 o                         
 -11  -2   7        349.58        417.82        73.51 o                         
 -10  -2   7        385.71        286.28        56.14 o                         
  -9  -2   7       1597.38       1648.87       121.73 o                         
  -8  -2   7       4783.10       4635.05       198.22 o                         
  -7  -2   7      15916.73      15580.64       398.30 o                         
  -6  -2   7       3735.69       3640.83       155.41 o                         
  -5  -2   7          6.94          1.20         5.96 o                         
  -4  -2   7       3094.64       3026.84        95.64 o                         
  -3  -2   7       3749.12       3647.21        75.65 o                         
  -2  -2   7        203.24        210.07        17.07 o                         
  -1  -2   7        634.29        647.10        41.44 o                         
   0  -2   7       6425.69       6489.02       115.51 o                         
   1  -2   7        418.36        395.89        27.58 o                         
   2  -2   7       1159.93       1127.58        48.43 o                         
   3  -2   7       1409.03       1383.59       218.15 o                         
   4  -2   7        124.56        175.33        35.69 o                         
   5  -2   7       3578.35       3830.03       152.26 o                         
   6  -2   7        234.51        158.92        35.62 o                         
   7  -2   7        113.84        102.43        42.30 o                         
   8  -2   7        646.68        509.56        95.40 o                         
   9  -2   7        216.80        114.07        61.02 o                         
 -13  -1   7       1488.87       1393.64       143.63 o                         
 -12  -1   7         49.89         81.18        45.99 o                         
 -11  -1   7        159.39        184.77        51.11 o                         
 -10  -1   7        945.23        946.82        99.68 o                         
  -9  -1   7         77.65         47.14        25.84 o                         
  -8  -1   7        254.16        291.12        50.82 o                         
  -7  -1   7       1333.64       1316.29        69.53 o                         
  -6  -1   7       6108.07       6212.13        81.62 o                         
  -5  -1   7        717.64        717.85        23.05 o                         
  -4  -1   7        577.95        612.36        22.35 o                         
  -3  -1   7       5159.47       5029.53        87.09 o                         
  -2  -1   7        814.86        852.10        75.64 o                         
  -1  -1   7         18.13         13.75         6.96 o                         
   0  -1   7       2587.64       2570.23        62.40 o                         
   1  -1   7       1410.85       1315.66        49.23 o                         
   2  -1   7         77.00         87.51        17.55 o                         
   3  -1   7         19.91         18.24        20.87 o                         
   4  -1   7       1002.87       1168.27        79.86 o                         
   5  -1   7        415.33        329.60        59.16 o                         
   6  -1   7        170.61        113.14        51.42 o                         
   7  -1   7        928.92       1122.85       125.24 o                         
   8  -1   7         59.74        125.82        54.79 o                         
   9  -1   7        261.49        150.28        61.18 o                         
 -13   0   7        310.47        381.07        79.64 o                         
 -12   0   7         17.82         -1.07        40.06 o                         
 -11   0   7        927.68       1098.54       113.65 o                         
 -10   0   7          6.71         32.67        35.08 o                         
  -9   0   7        302.70        404.19        62.24 o                         
  -8   0   7       1848.12       1809.64       100.52 o                         
  -7   0   7       4740.29       4766.97       121.25 o                         
  -6   0   7          9.58         14.30         7.12 o                         
  -5   0   7        999.16       1006.58        38.21 o                         
  -4   0   7       1526.02       1546.11        40.38 o                         
  -3   0   7       2677.87       2545.25        98.64 o                         
  -2   0   7       5275.17       5444.37       206.67 o                         
  -1   0   7       1632.26       1596.08        41.14 o                         
   0   0   7        577.87        570.48        24.55 o                         
   1   0   7       3417.32       3514.78        62.87 o                         
   2   0   7          4.56          5.78        12.23 o                         
   3   0   7        226.66        231.76        25.44 o                         
   4   0   7       2961.19       2844.36       124.36 o                         
   5   0   7       5758.31       5858.35       190.19 o                         
   6   0   7       1180.41       1132.11        90.91 o                         
   7   0   7        117.86         60.38        37.68 o                         
   8   0   7        968.18        967.40       120.50 o                         
   9   0   7          6.96          5.78        45.73 o                         
 -13   1   7        623.68        630.98       101.76 o                         
 -12   1   7         94.03        162.58        51.92 o                         
 -11   1   7        109.29        137.72        44.97 o                         
 -10   1   7       2916.58       3017.67       178.84 o                         
  -9   1   7       1604.66       1471.47       117.97 o                         
  -8   1   7       1536.13       1618.81       117.36 o                         
  -7   1   7        706.16        683.86        50.74 o                         
  -6   1   7         42.74         51.35        13.04 o                         
  -5   1   7         21.62         36.04        15.15 o                         
  -4   1   7          3.60         22.99         7.10 o                         
  -3   1   7        435.14        349.37        49.00 o                         
  -2   1   7       1943.60       1996.87        94.33 o                         
  -1   1   7       1134.14       1143.77        64.84 o                         
   0   1   7         84.58         65.10        12.48 o                         
   1   1   7       1138.90       1092.58        53.34 o                         
   2   1   7       6541.11       6613.75       118.76 o                         
   3   1   7       4359.98       4328.27        94.19 o                         
   4   1   7       1791.35       1843.14       104.74 o                         
   5   1   7       1528.57       1478.45        91.68 o                         
   6   1   7        773.21        695.30        68.01 o                         
   7   1   7       1558.93       1617.96       146.15 o                         
   8   1   7         76.72         49.48        37.77 o                         
   9   1   7        172.16         62.44        48.33 o                         
 -13   2   7        333.03        485.95        89.39 o                         
 -12   2   7         50.41         63.49        44.83 o                         
 -11   2   7        218.14        254.21        65.27 o                         
 -10   2   7       1427.73       1447.76       127.69 o                         
  -9   2   7       3038.57       2911.02       170.12 o                         
  -8   2   7        652.37        571.98        69.78 o                         
  -7   2   7        608.28        614.42        47.89 o                         
  -6   2   7        917.49        898.66        70.45 o                         
  -5   2   7        449.33        482.47        39.14 o                         
  -4   2   7          8.36         13.00         3.51 o                         
  -3   2   7       6516.54       6409.90       161.16 o                         
  -2   2   7       3205.14       3177.13       109.88 o                         
  -1   2   7        824.45        781.56        53.16 o                         
   0   2   7         73.81         69.06         8.49 o                         
   1   2   7       1245.79       1277.68        63.51 o                         
   2   2   7        252.15        227.78        21.37 o                         
   3   2   7        515.39        509.11        30.98 o                         
   4   2   7       6577.40       6291.97       221.36 o                         
   5   2   7        182.95        224.39        62.47 o                         
   6   2   7        370.84        328.72        67.77 o                         
   7   2   7        391.07        329.30        69.96 o                         
   8   2   7        333.78        327.21        76.64 o                         
 -13   3   7        103.39         77.60        42.78 o                         
 -12   3   7         37.38          5.88        36.53 o                         
 -11   3   7        236.60        187.96        57.11 o                         
 -10   3   7         93.49        175.98        54.14 o                         
  -9   3   7         95.47         91.12        24.53 o                         
  -8   3   7        494.68        464.90        35.92 o                         
  -7   3   7         70.80         89.09        34.87 o                         
  -6   3   7       4180.34       4134.99       124.04 o                         
  -5   3   7       4443.32       4139.61       128.99 o                         
  -4   3   7       9937.71       9522.75       210.17 o                         
  -3   3   7        796.48        666.66        50.21 o                         
  -2   3   7       2589.34       2727.75       102.09 o                         
  -1   3   7       1284.61       1283.81        70.17 o                         
   0   3   7       2368.12       2313.01        62.29 o                         
   1   3   7       3891.03       4027.71       108.85 o                         
   2   3   7       2262.11       2302.14        83.33 o                         
   3   3   7       3079.86       3138.95        92.09 o                         
   4   3   7       1118.31       1058.78        60.89 o                         
   5   3   7         71.92         38.02        43.45 o                         
   6   3   7         49.90         24.13        39.41 o                         
   7   3   7         54.26         12.28        33.33 o                         
   8   3   7        411.82        520.10        94.22 o                         
 -13   4   7         28.60         -1.38        47.56 o                         
 -12   4   7          7.09         15.29        39.41 o                         
 -11   4   7          0.28        -11.99        40.41 o                         
 -10   4   7        532.97        513.96        79.80 o                         
  -9   4   7        152.77        154.20        30.60 o                         
  -8   4   7         30.18         29.33        16.03 o                         
  -7   4   7       1232.93       1194.15        55.53 o                         
  -6   4   7         70.95         43.41        18.50 o                         
  -5   4   7       2212.36       2298.49       102.59 o                         
  -4   4   7       3470.27       3591.26       164.01 o                         
  -3   4   7       9889.24      10098.32       165.21 o                         
  -2   4   7        176.65        186.22        20.73 o                         
  -1   4   7        349.56        297.58        27.81 o                         
   0   4   7       4570.55       4540.74        77.30 o                         
   1   4   7       2422.70       2426.10        66.79 o                         
   2   4   7          6.10          2.42        14.29 o                         
   3   4   7        290.98        269.62        31.13 o                         
   4   4   7       2572.62       2549.19        95.40 o                         
   5   4   7         53.65         41.46        22.58 o                         
   6   4   7         32.39         59.37        36.94 o                         
   7   4   7         54.52         -7.15        29.57 o                         
   8   4   7         72.69         64.14        51.23 o                         
 -13   5   7        464.97        543.01        96.83 o                         
 -12   5   7        348.16        352.34        79.17 o                         
 -11   5   7       1806.21       1774.51       157.36 o                         
 -10   5   7         66.21         79.37        21.61 o                         
  -9   5   7        435.04        383.93        36.88 o                         
  -8   5   7         38.94         60.47        18.56 o                         
  -7   5   7         39.24         33.64        16.27 o                         
  -6   5   7       4333.75       4498.98       133.29 o                         
  -5   5   7       2372.02       2453.70        91.94 o                         
  -4   5   7       3513.83       3455.23       164.32 o                         
  -3   5   7        234.38        206.48        21.22 o                         
  -2   5   7        100.09         72.98        21.51 o                         
  -1   5   7        110.14         98.32        24.16 o                         
   0   5   7        255.96        266.43        17.61 o                         
   1   5   7       4407.59       4611.74       115.20 o                         
   2   5   7        463.15        471.82        37.88 o                         
   3   5   7        847.85        869.54        53.15 o                         
   4   5   7         78.79         60.98        17.99 o                         
   5   5   7         18.65         33.56        20.04 o                         
   6   5   7          3.23        -23.20        31.26 o                         
   7   5   7        439.18        520.96        85.47 o                         
   8   5   7        730.61        633.26        97.16 o                         
 -12   6   7        121.83        104.83        47.81 o                         
 -11   6   7       1361.79       1332.18       141.84 o                         
 -10   6   7       1327.69       1368.70        60.83 o                         
  -9   6   7        181.17        180.11        25.08 o                         
  -8   6   7        391.51        363.79        31.00 o                         
  -7   6   7       4605.93       4659.70       118.77 o                         
  -6   6   7        753.89        655.46        84.80 o                         
  -5   6   7        160.82        122.71        35.95 o                         
  -4   6   7       1341.36       1379.77        51.14 o                         
  -3   6   7        801.02        731.28        72.30 o                         
  -2   6   7          7.78         14.15        16.06 o                         
  -1   6   7          5.27          5.13        13.82 o                         
   0   6   7       1153.17       1242.19        56.31 o                         
   1   6   7        123.84        154.45        22.60 o                         
   2   6   7         69.09         58.13        15.69 o                         
   3   6   7         72.28         39.03        19.22 o                         
   4   6   7        345.65        352.39        32.10 o                         
   5   6   7       1408.97       1401.13        70.41 o                         
   6   6   7         62.27         98.82        36.94 o                         
   7   6   7          0.04         43.15        42.67 o                         
 -12   7   7         98.37         45.99        48.33 o                         
 -11   7   7        104.62        124.92        36.70 o                         
 -10   7   7        834.44        884.35        57.12 o                         
  -9   7   7        117.65        170.67        24.19 o                         
  -8   7   7          9.64        -12.36        18.02 o                         
  -7   7   7       2285.56       2240.44        72.39 o                         
  -6   7   7       4967.33       5148.74       111.36 o                         
  -5   7   7       1406.27       1349.94       105.29 o                         
  -4   7   7        932.31        975.18        86.60 o                         
  -3   7   7        244.87        174.76        36.22 o                         
  -2   7   7         10.84          6.59        13.04 o                         
  -1   7   7          0.63         -1.13        11.93 o                         
   0   7   7        106.81        159.71        19.38 o                         
   1   7   7        517.96        578.90        35.11 o                         
   2   7   7         14.89          6.75        14.84 o                         
   3   7   7         12.50         49.01        24.72 o                         
   4   7   7        127.64         87.69        34.35 o                         
   5   7   7        649.39        629.18        61.17 o                         
   6   7   7        700.32        727.02       106.61 o                         
 -12   8   7          6.37        -55.15        88.09 o                         
 -11   8   7        149.38         93.34        29.31 o                         
 -10   8   7         26.00         63.09        21.13 o                         
  -9   8   7        341.07        359.86        33.13 o                         
  -8   8   7        294.08        247.12        26.87 o                         
  -7   8   7        734.18        716.21        41.66 o                         
  -6   8   7         37.97         54.45        23.12 o                         
  -5   8   7         19.02         28.08        18.73 o                         
  -4   8   7        105.69         67.19        27.58 o                         
  -3   8   7        834.44        837.67        58.85 o                         
  -2   8   7       1427.78       1481.67        53.87 o                         
  -1   8   7       1427.66       1421.97        61.47 o                         
   0   8   7          6.88         18.86        16.17 o                         
   1   8   7        631.55        591.19        59.35 o                         
   2   8   7          2.79        -22.93        22.93 o                         
   3   8   7          0.61         17.27        24.08 o                         
   4   8   7       1227.30       1417.13        91.31 o                         
   5   8   7        644.47        672.26       102.75 o                         
   6   8   7         69.68        164.01        67.02 o                         
 -10   9   7        178.52        164.25        55.55 o                         
  -9   9   7          4.86         28.21        26.17 o                         
  -8   9   7        109.14        104.64        33.29 o                         
  -7   9   7        364.81        360.54        50.98 o                         
  -6   9   7          8.46         31.08        37.65 o                         
  -5   9   7          3.72        -26.86        33.38 o                         
  -4   9   7        100.48         85.77        43.22 o                         
  -3   9   7         65.29         24.46        27.00 o                         
  -2   9   7       1271.63       1233.02        87.69 o                         
  -1   9   7        280.34        378.13        50.32 o                         
   0   9   7       2004.68       2148.07       112.71 o                         
   1   9   7         70.14         35.35        27.51 o                         
   2   9   7        753.22        798.20        92.04 o                         
   3   9   7        898.43       1065.84       126.24 o                         
   4   9   7        168.76        176.42        40.47 o                         
   5   9   7        395.76        417.31        90.48 o                         
 -10  10   7        295.14        200.11        57.63 o                         
  -9  10   7        206.66        142.82        73.44 o                         
  -8  10   7       1718.69       1725.10       110.53 o                         
  -7  10   7         59.58         22.63        26.31 o                         
  -6  10   7          4.94        -17.01        30.40 o                         
  -5  10   7         77.07        134.26        48.64 o                         
  -4  10   7        132.18        154.78        57.13 o                         
  -3  10   7       1255.50       1282.16       125.84 o                         
  -2  10   7        649.00        586.76        64.11 o                         
  -1  10   7        159.82        146.42        39.86 o                         
   0  10   7         26.76         33.42        57.47 o                         
   1  10   7        405.26        346.57        51.16 o                         
   2  10   7        125.25        165.16        42.56 o                         
   3  10   7        513.83        483.13        59.02 o                         
   4  10   7       1007.97       1125.36        85.55 o                         
  -9  11   7        336.75        228.96        49.37 o                         
  -8  11   7        120.78         83.24        60.95 o                         
  -7  11   7        131.82        102.60        36.66 o                         
  -6  11   7         73.67        141.90        54.80 o                         
  -5  11   7        436.09        522.86        88.43 o                         
  -4  11   7        873.78        934.69       115.04 o                         
  -3  11   7         24.08        -10.41        37.30 o                         
  -2  11   7        209.82        208.07        44.83 o                         
  -1  11   7        444.95        455.82        59.15 o                         
   0  11   7        209.69        265.43        58.17 o                         
   1  11   7        210.37        189.92        55.80 o                         
   2  11   7        201.48        143.74        36.94 o                         
   3  11   7        339.44        331.87        72.84 o                         
  -8  12   7          5.82        -24.69        34.72 o                         
  -7  12   7        514.88        516.72        93.59 o                         
  -6  12   7        104.59        120.81        58.16 o                         
  -5  12   7        466.96        448.12        86.08 o                         
  -4  12   7        867.68        828.68       111.14 o                         
  -3  12   7       1317.39       1466.78       145.45 o                         
  -2  12   7        236.43        281.73        52.42 o                         
  -1  12   7         66.65        126.03        40.01 o                         
   0  12   7        332.80        330.61        55.03 o                         
   1  12   7        114.57         -4.33        36.84 o                         
   0 -15   8          2.59         16.94        33.94 o                         
   1 -15   8         37.20         82.97        32.62 o                         
  -4 -14   8       1738.26       1733.95       187.08 o                         
  -3 -14   8        757.15        944.77       133.97 o                         
  -2 -14   8         57.02         83.46        63.00 o                         
  -1 -14   8        141.06        161.76        45.08 o                         
   0 -14   8        637.88        635.80        80.13 o                         
   1 -14   8         36.42        103.27        45.80 o                         
   2 -14   8        245.86        206.39        52.58 o                         
  -6 -13   8        213.52        299.66        90.49 o                         
  -5 -13   8        126.35         14.62        38.29 o                         
  -4 -13   8         68.50        131.17        57.99 o                         
  -3 -13   8        479.63        552.43       102.81 o                         
  -2 -13   8         59.07        123.42        81.51 o                         
  -1 -13   8         10.29         27.11        20.71 o                         
   0 -13   8       1065.91       1102.03        78.53 o                         
   1 -13   8        297.02        241.41        57.34 o                         
   2 -13   8        148.23        119.60        33.92 o                         
   3 -13   8        138.20         64.42        43.97 o                         
  -8 -12   8        278.71        241.28        86.29 o                         
  -7 -12   8        179.22        193.65        71.51 o                         
  -6 -12   8        284.58        404.36        86.45 o                         
  -5 -12   8        366.37        342.87        86.33 o                         
  -4 -12   8       2345.51       2575.64       201.64 o                         
  -3 -12   8        375.14        389.29        78.91 o                         
  -2 -12   8        212.98        242.90        37.16 o                         
  -1 -12   8          6.89         15.60        19.54 o                         
   0 -12   8        177.03        178.99        51.19 o                         
   1 -12   8        677.67        596.03        58.48 o                         
   2 -12   8        272.13        241.63        50.05 o                         
   3 -12   8        277.37        181.82        50.33 o                         
   4 -12   8        347.96        311.96        67.68 o                         
  -9 -11   8          3.18         96.07        50.27 o                         
  -8 -11   8        263.12        255.28        88.15 o                         
  -7 -11   8       3103.42       3279.39       247.85 o                         
  -6 -11   8       1699.53       1565.62       162.31 o                         
  -5 -11   8        823.57        796.98       119.29 o                         
  -4 -11   8         63.32         32.02        37.65 o                         
  -3 -11   8        922.77       1062.56        72.16 o                         
  -2 -11   8          0.61         10.53        18.57 o                         
  -1 -11   8         43.76         54.88        20.11 o                         
   0 -11   8       1280.33       1313.96        79.43 o                         
   1 -11   8         19.10         14.47        28.94 o                         
   2 -11   8        134.48        122.68        29.66 o                         
   3 -11   8          2.72         35.87        39.46 o                         
   4 -11   8        158.57        213.86        57.29 o                         
   5 -11   8       1207.98       1494.25       131.77 o                         
 -10 -10   8        113.09        185.40        62.88 o                         
  -9 -10   8          2.33         24.40        46.28 o                         
  -8 -10   8        130.67        -16.85        54.65 o                         
  -7 -10   8        221.92        227.21        70.47 o                         
  -6 -10   8       1502.15       1610.23        86.15 o                         
  -5 -10   8        714.29        739.60        55.84 o                         
  -4 -10   8        601.61        687.29        52.86 o                         
  -3 -10   8       1081.68       1059.93        47.95 o                         
  -2 -10   8          3.79          7.28        10.51 o                         
  -1 -10   8        257.61        258.31        22.96 o                         
   0 -10   8        838.80        813.62        41.03 o                         
   1 -10   8       1338.41       1380.27        55.80 o                         
   2 -10   8        564.44        619.30        48.11 o                         
   3 -10   8         15.69         14.27        17.26 o                         
   4 -10   8        339.84        328.71        49.01 o                         
   5 -10   8         17.71        -18.18        44.95 o                         
   6 -10   8         34.95        -33.16        45.21 o                         
   7 -10   8        707.64        726.49       118.64 o                         
 -11  -9   8        102.56         16.93        30.38 o                         
 -10  -9   8         45.29         40.90        22.79 o                         
  -9  -9   8         37.05         64.65        23.25 o                         
  -8  -9   8        138.61        119.56        21.27 o                         
  -7  -9   8       1143.72       1171.69        52.99 o                         
  -6  -9   8          6.86        -14.80        14.80 o                         
  -5  -9   8        612.35        558.44        51.93 o                         
  -4  -9   8         67.83         52.22        13.35 o                         
  -3  -9   8       2514.13       2441.12        72.02 o                         
  -2  -9   8       4068.36       4045.94        87.69 o                         
  -1  -9   8       2857.40       2817.52        73.71 o                         
   0  -9   8        740.91        733.93        48.38 o                         
   1  -9   8        465.69        439.82        39.70 o                         
   2  -9   8        311.10        244.30        42.60 o                         
   3  -9   8        472.07        445.13        53.01 o                         
   4  -9   8        642.87        625.55        78.01 o                         
   5  -9   8        842.11        816.53       118.17 o                         
   6  -9   8       1621.17       1456.81       161.88 o                         
   7  -9   8        680.35        678.28       116.83 o                         
 -12  -8   8        433.81        339.33        58.88 o                         
 -11  -8   8         61.09         54.57        27.00 o                         
 -10  -8   8        609.38        661.18        54.68 o                         
  -9  -8   8        214.59        154.46        27.94 o                         
  -8  -8   8        953.09        890.74        50.96 o                         
  -7  -8   8        173.11        203.27        23.95 o                         
  -6  -8   8          9.98         10.11        15.09 o                         
  -5  -8   8         43.24         55.56        17.37 o                         
  -4  -8   8        218.64        214.29        19.04 o                         
  -3  -8   8        234.79        214.40        18.99 o                         
  -2  -8   8       1133.56       1126.71        43.01 o                         
  -1  -8   8         22.94          7.68        15.46 o                         
   0  -8   8       4199.70       4145.30       117.03 o                         
   1  -8   8          9.38         20.47        16.57 o                         
   2  -8   8        667.66        631.09        66.67 o                         
   3  -8   8       3213.17       3257.35       217.33 o                         
   4  -8   8       1778.33       1940.71       112.60 o                         
   5  -8   8          0.81        -18.18        24.16 o                         
   6  -8   8        236.62        209.05        62.89 o                         
   7  -8   8       1162.22       1265.16       161.34 o                         
 -12  -7   8         32.38        124.91        46.06 o                         
 -11  -7   8         94.16        129.27        30.02 o                         
 -10  -7   8        804.98        785.10        47.56 o                         
  -9  -7   8       1113.42       1146.53        54.22 o                         
  -8  -7   8       2552.30       2596.43        79.62 o                         
  -7  -7   8       1177.70       1104.30        49.62 o                         
  -6  -7   8       1196.66       1107.45        47.95 o                         
  -5  -7   8         47.04         48.71        10.44 o                         
  -4  -7   8         49.70         62.13        11.60 o                         
  -3  -7   8       3241.80       3200.16        89.24 o                         
  -2  -7   8       2325.98       2160.19       110.34 o                         
  -1  -7   8       4222.51       4167.23        94.83 o                         
   0  -7   8         95.96         56.33        17.22 o                         
   1  -7   8         54.70         23.61        16.71 o                         
   2  -7   8         19.93         17.97        18.67 o                         
   3  -7   8          2.40         -8.52        26.81 o                         
   4  -7   8       2332.16       2369.40       124.99 o                         
   5  -7   8        528.38        451.41        58.61 o                         
   6  -7   8        849.39       1018.72       131.51 o                         
   7  -7   8        349.22        336.94        86.95 o                         
   8  -7   8        122.35        173.47        66.25 o                         
 -12  -6   8         21.02         48.02        25.09 o                         
 -11  -6   8        718.30        803.21        68.88 o                         
 -10  -6   8        134.50        113.39        22.47 o                         
  -9  -6   8        512.53        424.77        41.52 o                         
  -8  -6   8        384.52        322.50        29.44 o                         
  -7  -6   8       1386.54       1495.22        57.02 o                         
  -6  -6   8        912.10        876.94        42.41 o                         
  -5  -6   8       1325.37       1286.41        41.82 o                         
  -4  -6   8      15591.01      15386.51       187.00 o                         
  -3  -6   8       1939.45       2103.40       126.22 o                         
  -2  -6   8       1026.97        909.28        49.33 o                         
  -1  -6   8       1927.74       1968.70        61.85 o                         
   0  -6   8       3827.18       3913.95        97.16 o                         
   1  -6   8        217.92        192.49        28.53 o                         
   2  -6   8        135.90         90.70        21.31 o                         
   3  -6   8       2223.15       2387.33       119.96 o                         
   4  -6   8        528.40        545.59        62.51 o                         
   5  -6   8         33.86         71.15        32.41 o                         
   6  -6   8         79.82         93.47        72.47 o                         
   7  -6   8         13.43         74.08        64.72 o                         
   8  -6   8        342.51        280.23        77.88 o                         
 -13  -5   8         12.26         56.44        44.24 o                         
 -12  -5   8          9.43         -5.12        37.28 o                         
 -11  -5   8         44.84         75.94        81.72 o                         
 -10  -5   8       1379.57       1340.17        75.19 o                         
  -9  -5   8        117.68        162.54        41.57 o                         
  -8  -5   8        786.45        708.61        54.72 o                         
  -7  -5   8       2427.98       2362.94        83.93 o                         
  -6  -5   8        349.07        397.69        33.77 o                         
  -5  -5   8        154.01        139.18        11.99 o                         
  -4  -5   8       1974.53       1930.18        50.66 o                         
  -3  -5   8      11455.05      11285.19       182.93 o                         
  -2  -5   8       2760.57       2689.11        77.78 o                         
  -1  -5   8       2670.39       2512.76        99.78 o                         
   0  -5   8       2712.66       2571.21        76.53 o                         
   1  -5   8       1341.84       1324.64        57.13 o                         
   2  -5   8        639.78        623.96        61.96 o                         
   3  -5   8        118.88        135.56        60.91 o                         
   4  -5   8       1707.36       1719.75       106.21 o                         
   5  -5   8         53.19         33.97        62.02 o                         
   6  -5   8        231.43        157.60        42.78 o                         
   7  -5   8        135.10        173.56        72.54 o                         
   8  -5   8        119.48        153.13        66.97 o                         
 -13  -4   8        590.23        772.01       104.81 o                         
 -12  -4   8        358.15        247.71        61.45 o                         
 -11  -4   8       3180.94       3275.35       194.71 o                         
 -10  -4   8        359.59        283.79        44.37 o                         
  -9  -4   8        173.87        152.12        27.69 o                         
  -8  -4   8        529.78        496.42        43.39 o                         
  -7  -4   8        531.61        575.05        40.34 o                         
  -6  -4   8       2572.15       2438.26        79.79 o                         
  -5  -4   8       1449.14       1420.31        57.30 o                         
  -4  -4   8       8179.78       8047.29       133.05 o                         
  -3  -4   8        727.93        707.81        44.81 o                         
  -2  -4   8        102.01        122.54        27.40 o                         
  -1  -4   8          2.57         -3.01        20.80 o                         
   0  -4   8       1730.41       1757.32        74.60 o                         
   1  -4   8       3719.22       3691.31        94.89 o                         
   2  -4   8        591.96        591.01        47.16 o                         
   3  -4   8       1718.28       1521.04        94.80 o                         
   4  -4   8        209.99        210.61        41.90 o                         
   5  -4   8         41.35         37.32        30.61 o                         
   6  -4   8         44.96         49.65        26.93 o                         
   7  -4   8        591.36        585.50       103.24 o                         
   8  -4   8        893.93       1009.12       139.33 o                         
 -13  -3   8        275.65        354.52        79.29 o                         
 -12  -3   8          3.72         80.27        40.91 o                         
 -11  -3   8       1398.22       1299.90       121.15 o                         
 -10  -3   8       4272.73       4162.69       211.18 o                         
  -9  -3   8        919.56        936.04        66.87 o                         
  -8  -3   8         79.34         58.70        22.48 o                         
  -7  -3   8       4376.30       4208.71       111.21 o                         
  -6  -3   8        926.08        887.65        46.30 o                         
  -5  -3   8       4284.67       4230.79        79.45 o                         
  -4  -3   8        789.98        682.53        44.19 o                         
  -3  -3   8        405.88        399.22        31.95 o                         
  -2  -3   8        433.30        418.39        32.39 o                         
  -1  -3   8         22.92         28.85        18.37 o                         
   0  -3   8        273.74        268.10        24.81 o                         
   1  -3   8       1019.47       1047.04        55.45 o                         
   2  -3   8          9.71         19.38        13.31 o                         
   3  -3   8       1867.66       1863.22       174.39 o                         
   4  -3   8        396.76        295.04        48.65 o                         
   5  -3   8       1750.98       1746.27       108.68 o                         
   6  -3   8        702.65        735.08       102.65 o                         
   7  -3   8        772.01        744.52       112.94 o                         
   8  -3   8        360.94        349.52        82.07 o                         
 -13  -2   8        625.21        644.30        98.88 o                         
 -12  -2   8       1248.31       1276.20       128.88 o                         
 -11  -2   8       1246.90       1166.21       117.51 o                         
 -10  -2   8        162.28        153.90        47.21 o                         
  -9  -2   8        179.97        176.02        34.13 o                         
  -8  -2   8       1261.87       1154.35        69.66 o                         
  -7  -2   8       1752.71       1651.85        66.24 o                         
  -6  -2   8       6386.63       6373.11        93.82 o                         
  -5  -2   8       5880.53       5794.39        95.93 o                         
  -4  -2   8       3947.51       3788.19       131.54 o                         
  -3  -2   8         15.88         16.79        10.19 o                         
  -2  -2   8        722.46        739.34        73.88 o                         
  -1  -2   8          1.26         17.88        17.49 o                         
   0  -2   8       1486.79       1520.03        70.48 o                         
   1  -2   8       1093.69       1190.87        50.93 o                         
   2  -2   8        193.24        208.01        27.70 o                         
   3  -2   8         15.90          4.68        29.95 o                         
   4  -2   8        680.51        737.72        67.87 o                         
   5  -2   8        255.56        240.52        43.93 o                         
   6  -2   8        396.34        354.39        55.88 o                         
   7  -2   8       3156.78       2923.69       211.85 o                         
   8  -2   8        690.71        691.94       110.43 o                         
 -13  -1   8         70.72         -6.96        42.83 o                         
 -12  -1   8        254.99        202.83        59.66 o                         
 -11  -1   8        326.97        263.82        63.36 o                         
 -10  -1   8         34.78         12.88        33.28 o                         
  -9  -1   8        199.73        163.47        33.40 o                         
  -8  -1   8        536.85        513.03        48.51 o                         
  -7  -1   8        769.62        825.57        30.84 o                         
  -6  -1   8         31.28         37.36         7.03 o                         
  -5  -1   8        215.31        215.05        14.59 o                         
  -4  -1   8       1944.67       1960.02        64.14 o                         
  -3  -1   8       1988.46       1918.76        59.13 o                         
  -2  -1   8       5887.94       6214.77       159.71 o                         
  -1  -1   8       3873.50       3826.83        75.97 o                         
   0  -1   8       1630.28       1576.34        48.46 o                         
   1  -1   8        954.47        945.30        44.78 o                         
   2  -1   8        619.25        617.28        42.77 o                         
   3  -1   8       2064.81       2227.52       111.89 o                         
   4  -1   8       1673.91       1864.37       106.67 o                         
   5  -1   8        805.66        757.80        71.42 o                         
   6  -1   8       1589.05       1695.96       109.37 o                         
   7  -1   8        180.22        229.95        69.65 o                         
   8  -1   8        133.32        102.01        55.28 o                         
 -13   0   8        911.46       1062.27       130.61 o                         
 -12   0   8       1997.85       1960.82       160.65 o                         
 -11   0   8       1193.18       1040.25       112.35 o                         
 -10   0   8         77.70         81.65        39.66 o                         
  -9   0   8        179.79        131.40        28.50 o                         
  -8   0   8         24.65         23.73        19.03 o                         
  -7   0   8        848.85        829.87        38.75 o                         
  -6   0   8         22.79         17.25        11.54 o                         
  -5   0   8          5.41         27.08        11.07 o                         
  -4   0   8       1491.02       1500.83        58.76 o                         
  -3   0   8         65.00         47.05        15.23 o                         
  -2   0   8       2899.56       2881.72       101.38 o                         
  -1   0   8       2531.04       2537.26        56.41 o                         
   0   0   8      13557.48      13866.17       177.58 o                         
   1   0   8       1052.18       1045.57        41.13 o                         
   2   0   8         18.70         16.39        13.38 o                         
   3   0   8       4172.52       4221.76       158.86 o                         
   4   0   8       1526.47       1581.62        95.70 o                         
   5   0   8         35.27         19.53        25.12 o                         
   6   0   8        129.87        135.07        38.95 o                         
   7   0   8       1629.69       1844.46       165.57 o                         
   8   0   8        234.59        317.69        80.06 o                         
 -13   1   8          7.46         -6.02        48.22 o                         
 -12   1   8         30.33         26.65        30.87 o                         
 -11   1   8        253.93        313.22        65.75 o                         
 -10   1   8        638.45        761.92        94.51 o                         
  -9   1   8        269.05        237.45        41.91 o                         
  -8   1   8       3927.93       4183.85       121.05 o                         
  -7   1   8        772.31        763.53        56.85 o                         
  -6   1   8         11.79         25.82        21.31 o                         
  -5   1   8        142.52        172.18        25.09 o                         
  -4   1   8         20.74         17.89         3.92 o                         
  -3   1   8       8480.86       8594.98       196.48 o                         
  -2   1   8       2446.63       2449.12        75.43 o                         
  -1   1   8       3014.77       3086.92        88.22 o                         
   0   1   8        339.67        320.09        18.65 o                         
   1   1   8       2032.78       1996.88        77.04 o                         
   2   1   8         95.31         91.05        17.00 o                         
   3   1   8        417.03        418.63        34.78 o                         
   4   1   8       1983.17       1868.47       103.44 o                         
   5   1   8       2608.08       2495.02       124.65 o                         
   6   1   8       1030.95       1008.35        97.93 o                         
   7   1   8         11.67        -13.23        32.82 o                         
   8   1   8         12.80         43.46        51.59 o                         
 -13   2   8         32.48         37.02        55.36 o                         
 -12   2   8         55.85         64.07        43.70 o                         
 -11   2   8        806.52        662.04        93.65 o                         
 -10   2   8        144.65        104.10        47.15 o                         
  -9   2   8       1281.92       1247.39        77.04 o                         
  -8   2   8        376.22        380.98        43.36 o                         
  -7   2   8       4997.26       5322.99       123.32 o                         
  -6   2   8          1.92         -0.56        14.10 o                         
  -5   2   8        794.03        867.58        28.97 o                         
  -4   2   8       5229.98       5093.62       147.57 o                         
  -3   2   8       1770.74       1844.10        86.65 o                         
  -2   2   8         19.96         21.63        12.95 o                         
  -1   2   8       1724.84       1688.67        88.69 o                         
   0   2   8       3729.65       3685.33        73.59 o                         
   1   2   8          3.79         -1.05        15.36 o                         
   2   2   8         52.45         28.81        24.34 o                         
   3   2   8       1731.03       1716.39        59.73 o                         
   4   2   8         29.11         51.85        27.69 o                         
   5   2   8          0.78         -1.70        27.40 o                         
   6   2   8        131.98         71.62        29.61 o                         
   7   2   8         13.51         55.40        47.80 o                         
   8   2   8        306.60        313.99        80.49 o                         
 -13   3   8         84.50        109.35        50.74 o                         
 -12   3   8        298.21        212.43        66.92 o                         
 -11   3   8        346.64        365.44        77.73 o                         
 -10   3   8       3562.93       3572.46       140.52 o                         
  -9   3   8        662.14        583.98        53.64 o                         
  -8   3   8        313.14        313.97        65.17 o                         
  -7   3   8       1425.90       1414.96        76.19 o                         
  -6   3   8       2111.05       2181.41        76.09 o                         
  -5   3   8        192.56        199.85        25.38 o                         
  -4   3   8       3818.37       3556.23       123.58 o                         
  -3   3   8       8880.81       8562.69       200.49 o                         
  -2   3   8       5697.45       5535.75       147.98 o                         
  -1   3   8       4327.35       4168.18        92.63 o                         
   0   3   8        225.38        145.94        30.55 o                         
   1   3   8        117.78         79.44        23.62 o                         
   2   3   8         94.61         76.11        15.71 o                         
   3   3   8        276.49        193.38        28.72 o                         
   4   3   8        304.73        237.96        32.89 o                         
   5   3   8        100.38         75.40        31.97 o                         
   6   3   8        187.24        193.19        54.47 o                         
   7   3   8         53.60         65.57        44.27 o                         
   8   3   8        133.03        165.45        66.05 o                         
 -13   4   8        133.58        111.39        60.89 o                         
 -12   4   8        174.77        101.71        53.88 o                         
 -11   4   8        913.11       1021.68        78.95 o                         
 -10   4   8          2.39         -3.92        46.65 o                         
  -9   4   8         29.92         17.04        22.98 o                         
  -8   4   8        810.03        712.99        57.30 o                         
  -7   4   8         15.88         33.30        22.00 o                         
  -6   4   8       2223.05       2181.56        93.29 o                         
  -5   4   8       1355.21       1296.85        75.57 o                         
  -4   4   8       3564.05       3561.34       127.84 o                         
  -3   4   8        131.64        131.41        44.55 o                         
  -2   4   8        115.28         52.33        26.90 o                         
  -1   4   8       2076.95       2149.00        77.90 o                         
   0   4   8        125.96        118.53        22.01 o                         
   1   4   8        461.34        464.78        39.46 o                         
   2   4   8        843.73        814.43        52.14 o                         
   3   4   8        967.69        959.12        58.98 o                         
   4   4   8         47.01         80.59        25.74 o                         
   5   4   8         74.00         57.36        25.64 o                         
   6   4   8         52.94         -4.66        38.63 o                         
   7   4   8        347.74        413.46        83.18 o                         
 -12   5   8         23.60         31.24       101.00 o                         
 -11   5   8        493.22        442.96        53.79 o                         
 -10   5   8       2579.29       2584.62       121.15 o                         
  -9   5   8       1339.59       1391.05        84.27 o                         
  -8   5   8        305.49        329.02        49.25 o                         
  -7   5   8        778.85        845.92        61.72 o                         
  -6   5   8         35.10         24.69        23.38 o                         
  -5   5   8          3.46         22.01        27.39 o                         
  -4   5   8        431.91        432.03        55.68 o                         
  -3   5   8        932.17        879.43        62.53 o                         
  -2   5   8         81.55         72.12        25.71 o                         
  -1   5   8         96.52         54.59        16.88 o                         
   0   5   8         28.16         -5.29        16.63 o                         
   1   5   8       1154.80       1211.14        61.42 o                         
   2   5   8        738.86        747.38        50.21 o                         
   3   5   8       1256.50       1322.34        68.20 o                         
   4   5   8         44.73         51.00        18.48 o                         
   5   5   8        492.77        447.88        70.57 o                         
   6   5   8        230.78        199.89        56.22 o                         
   7   5   8        307.53        420.50        78.08 o                         
 -12   6   8       1043.68       1067.91        84.75 o                         
 -11   6   8        805.97        819.56        73.63 o                         
 -10   6   8        196.92        276.68        44.71 o                         
  -9   6   8        129.41         91.71        20.66 o                         
  -8   6   8       1546.38       1534.86        86.52 o                         
  -7   6   8        220.51        183.51        32.45 o                         
  -6   6   8        751.29        766.99        87.56 o                         
  -5   6   8       1204.34       1031.55        98.57 o                         
  -4   6   8       2625.86       2698.42       113.85 o                         
  -3   6   8         94.23        100.65        29.43 o                         
  -2   6   8        415.07        392.57        33.98 o                         
  -1   6   8        132.24        142.94        21.76 o                         
   0   6   8       1558.93       1633.86        68.58 o                         
   1   6   8        909.11        873.85        51.44 o                         
   2   6   8          7.31          1.81        13.35 o                         
   3   6   8        339.10        334.27        45.85 o                         
   4   6   8        404.27        355.10        45.39 o                         
   5   6   8         36.31         19.99        49.98 o                         
   6   6   8        364.26        378.18        55.83 o                         
 -12   7   8          1.25         76.03        34.10 o                         
 -11   7   8        653.91        596.62       113.12 o                         
 -10   7   8         49.30         36.75        17.50 o                         
  -9   7   8         55.62         96.11        21.27 o                         
  -8   7   8        266.80        255.91        33.05 o
[truncated: 159,654 more chars]
