# Supplementary material for: Organic–inorganic hybrid mixed-halide ZnII and CdII tetra­halometallates with the 2-methyl­imidazo[1,5-a]pyridinium cation
Source: Acta Crystallogr E Crystallogr Commun. 2022 Mar 8;78(Pt 4):359–64. doi: 10.1107/S2056989022002420 (PMC8983982; doi:10.1107/S2056989022002420)
Supplement: Supplementary file 4 [file e-78-00359-IIIsup4.hkl]

data_III                                                                        
_shelx_title ' lv719f in P1bar'                                                 
_shelx_refln_list_code          4                                               
_shelx_F_calc_maximum      209.74                                               
_exptl_crystal_F_000       523.20                                               
_reflns_d_resolution_high  0.8357                                               
                                                                                
loop_                                                                           
 _space_group_symop_operation_xyz                                               
 'x, y, z'                                                                      
 '-x, -y, -z'                                                                   
                                                                                
_cell_length_a     9.4304                                                       
_cell_length_b    10.7968                                                       
_cell_length_c    10.7565                                                       
_cell_angle_alpha  99.209                                                       
_cell_angle_beta  110.746                                                       
_cell_angle_gamma  90.837                                                       
                                                                                
_shelx_F_squared_multiplier     1.000                                           
                                                                                
loop_                                                                           
 _refln_index_h                                                                 
 _refln_index_k                                                                 
 _refln_index_l                                                                 
 _refln_F_squared_calc                                                          
 _refln_F_squared_meas                                                          
 _refln_F_squared_sigma                                                         
 _refln_observed_status                                                         
   1   0   0         88.70        145.58         8.88 o                         
   2   0   0        834.84        886.04        75.42 o                         
   3   0   0       2912.11       2778.89        37.65 o                         
   4   0   0       2946.37       2761.57        72.47 o                         
   5   0   0         63.22         65.33        10.64 o                         
   6   0   0        982.72        978.49        21.29 o                         
   7   0   0       2597.61       2501.11        40.74 o                         
   8   0   0          6.33          3.76         6.54 o                         
   9   0   0         58.97         72.52        13.85 o                         
  10   0   0         48.49         52.35         6.43 o                         
 -10   1   0        128.32        128.75         9.19 o                         
  -9   1   0        182.32        172.59        11.75 o                         
  -8   1   0       1953.28       1968.29        43.44 o                         
  -7   1   0         56.79         51.89         6.24 o                         
  -6   1   0       2046.97       2035.10        31.46 o                         
  -5   1   0        319.48        238.50        15.85 o                         
  -4   1   0       1535.26       1553.29        68.21 o                         
  -3   1   0      12589.81      13114.89       143.54 o                         
  -2   1   0       7287.54       7553.36       295.34 o                         
  -1   1   0       3569.04       4067.16        58.67 o                         
   0   1   0       1224.26       1413.35        22.26 o                         
   1   1   0       6251.52       7013.38       143.39 o                         
   2   1   0       3159.66       3249.26        38.73 o                         
   3   1   0          9.71         19.27         4.11 o                         
   4   1   0       6391.46       6206.26       153.67 o                         
   5   1   0       4716.89       4886.81        72.36 o                         
   6   1   0        990.51        911.36        21.59 o                         
   7   1   0       1032.56       1034.95        32.16 o                         
   8   1   0        469.86        464.44        17.52 o                         
   9   1   0         31.35         16.11         7.01 o                         
  10   1   0         42.08         53.43         5.76 o                         
 -10   2   0        198.20        200.79        13.99 o                         
  -9   2   0         20.81         20.47         6.47 o                         
  -8   2   0        837.16        811.74        29.01 o                         
  -7   2   0       7788.28       7754.92       142.64 o                         
  -6   2   0        980.39        948.44        24.43 o                         
  -5   2   0         62.83         56.34        12.55 o                         
  -4   2   0       7178.32       7662.98       399.60 o                         
  -3   2   0        161.08        138.54         9.31 o                         
  -2   2   0       1593.07       1676.17        37.69 o                         
  -1   2   0      14383.96      15659.60       319.18 o                         
   0   2   0       4338.49       4964.81        44.25 o                         
   1   2   0        148.80        151.43        10.60 o                         
   2   2   0        130.86        157.61         9.39 o                         
   3   2   0       1372.39       1450.22        50.18 o                         
   4   2   0       1885.29       1853.84        63.26 o                         
   5   2   0       1844.14       1598.23        45.23 o                         
   6   2   0       1674.48       1537.77        25.64 o                         
   7   2   0        316.92        287.92        13.86 o                         
   8   2   0        526.03        546.29        17.77 o                         
   9   2   0        293.40        290.94        13.16 o                         
  10   2   0        149.84        178.91        11.35 o                         
 -10   3   0       1292.90       1465.90        38.01 o                         
  -9   3   0       1653.07       1746.82        53.33 o                         
  -8   3   0        296.96        303.68        18.91 o                         
  -7   3   0       2302.31       2292.05        53.44 o                         
  -6   3   0       1481.45       1447.18        32.24 o                         
  -5   3   0        620.24        523.32        30.62 o                         
  -4   3   0         43.13         43.90        17.61 o                         
  -3   3   0      14467.33      14985.23       239.21 o                         
  -2   3   0      11062.68      12305.11        99.75 o                         
  -1   3   0      12462.01      13790.52        81.73 o                         
   0   3   0       3851.25       4253.31        87.55 o                         
   1   3   0       3089.22       3356.34        72.24 o                         
   2   3   0        969.32       1041.11        33.15 o                         
   3   3   0       1872.24       1857.00        38.33 o                         
   4   3   0       3526.13       3473.48        57.28 o                         
   5   3   0        315.71        312.40        13.61 o                         
   6   3   0        340.52        304.48        12.10 o                         
   7   3   0       1682.26       1618.20        27.85 o                         
   8   3   0        418.50        406.61        14.35 o                         
   9   3   0        661.41        718.06        21.52 o                         
  10   3   0        978.30       1218.24        45.31 o                         
 -10   4   0         18.86         39.99        12.58 o                         
  -9   4   0        146.85        160.46        26.26 o                         
  -8   4   0       2752.78       2927.66        83.86 o                         
  -7   4   0        544.63        547.27        26.53 o                         
  -6   4   0       1009.08       1038.65        35.68 o                         
  -5   4   0       1183.30       1178.38        32.51 o                         
  -4   4   0       4182.14       4755.33       242.61 o                         
  -3   4   0       2279.44       2490.13        95.56 o                         
  -2   4   0       3477.42       3971.05        66.93 o                         
  -1   4   0       4952.98       5304.23        83.16 o                         
   0   4   0         52.71         40.82         6.04 o                         
   1   4   0         83.69         60.12         7.68 o                         
   2   4   0       2304.52       2326.91        69.01 o                         
   3   4   0        871.59        907.63        32.85 o                         
   4   4   0       2651.74       2641.11        78.74 o                         
   5   4   0       1308.81       1261.67        18.76 o                         
   6   4   0        361.03        321.04        11.32 o                         
   7   4   0        832.30        819.95        21.29 o                         
   8   4   0        218.34        227.36        12.66 o                         
   9   4   0         52.57         49.98         7.10 o                         
  -9   5   0        510.71        552.53        29.09 o                         
  -8   5   0         54.54         40.56        26.33 o                         
  -7   5   0         25.03         20.23        13.44 o                         
  -6   5   0         13.32         -0.67        13.34 o                         
  -5   5   0         21.48         15.52         8.36 o                         
  -4   5   0       5520.78       5894.71       120.39 o                         
  -3   5   0       1519.04       1600.06        50.32 o                         
  -2   5   0         87.62         62.60        12.85 o                         
  -1   5   0        699.13        762.06        25.00 o                         
   0   5   0       2599.83       2846.95        41.55 o                         
   1   5   0       1404.92       1248.26        29.65 o                         
   2   5   0       6762.49       6540.86       102.89 o                         
   3   5   0      10753.83      12185.27       205.10 o                         
   4   5   0        214.52        213.16        10.87 o                         
   5   5   0        538.07        483.08        19.30 o                         
   6   5   0        258.32        222.09        13.18 o                         
   7   5   0       1457.49       1447.04        31.33 o                         
   8   5   0       1101.71       1148.50        27.75 o                         
   9   5   0        540.63        582.72        23.59 o                         
  -9   6   0        421.63        397.41        22.81 o                         
  -8   6   0        615.66        624.06        49.17 o                         
  -7   6   0         40.68         36.66        21.74 o                         
  -6   6   0        214.87        195.11        16.03 o                         
  -5   6   0       1254.45       1179.67        41.35 o                         
  -4   6   0        153.52        128.69        10.09 o                         
  -3   6   0       1070.34       1140.63        27.55 o                         
  -2   6   0        164.99        172.67        22.25 o                         
  -1   6   0        145.37        116.96        15.47 o                         
   0   6   0       6550.10       6739.61        72.42 o                         
   1   6   0       1776.64       1669.05        41.60 o                         
   2   6   0          9.03          3.68         8.02 o                         
   3   6   0       1846.02       1961.13        34.22 o                         
   4   6   0       5480.50       5397.43        72.24 o                         
   5   6   0        243.96        233.12        13.64 o                         
   6   6   0        108.49         87.44         8.76 o                         
   7   6   0       1949.71       2044.46        36.77 o                         
   8   6   0        548.57        599.46        18.99 o                         
  -8   7   0        238.86        213.17        29.44 o                         
  -7   7   0        581.13        530.96        34.40 o                         
  -6   7   0        240.38        226.97        23.60 o                         
  -5   7   0        753.04        715.57        33.36 o                         
  -4   7   0       6494.10       6641.27        91.68 o                         
  -3   7   0          6.97          6.84         8.43 o                         
  -2   7   0        584.37        620.67        20.18 o                         
  -1   7   0        222.89        213.17        12.98 o                         
   0   7   0        194.59        211.67        11.67 o                         
   1   7   0       3599.81       3748.16        61.67 o                         
   2   7   0       2415.35       2381.29        33.58 o                         
   3   7   0       2042.40       2092.42        44.68 o                         
   4   7   0        806.54        742.87        25.49 o                         
   5   7   0        233.17        200.72        12.97 o                         
   6   7   0        533.78        515.34        18.37 o                         
   7   7   0        489.40        500.98        21.75 o                         
   8   7   0        453.83        496.63        17.70 o                         
  -8   8   0        287.90        280.37        24.80 o                         
  -7   8   0       1664.71       1615.05        62.68 o                         
  -6   8   0       1680.18       1709.62        86.61 o                         
  -5   8   0          4.83         -5.92         9.82 o                         
  -4   8   0       1235.48       1276.46        52.17 o                         
  -3   8   0       1129.52       1169.51        31.10 o                         
  -2   8   0        151.59        156.69        12.40 o                         
  -1   8   0       1796.08       1792.61        42.22 o                         
   0   8   0       5559.74       5358.60        88.21 o                         
   1   8   0       1352.95       1282.04        25.43 o                         
   2   8   0        105.40         97.17         9.29 o                         
   3   8   0        511.85        501.54        20.25 o                         
   4   8   0        360.59        367.35        18.97 o                         
   5   8   0         10.45         -6.95         6.95 o                         
   6   8   0        298.24        285.09        14.85 o                         
   7   8   0       1075.04       1106.42        27.61 o                         
  -7   9   0         12.50         45.39        14.99 o                         
  -6   9   0       1496.65       1451.30        77.01 o                         
  -5   9   0        726.50        702.47        32.62 o                         
  -4   9   0         10.01         20.54        14.91 o                         
  -3   9   0       2585.26       2663.99        59.44 o                         
  -2   9   0        976.53        938.36        35.67 o                         
  -1   9   0       1578.79       1544.29        39.61 o                         
   0   9   0       1002.95        971.28        30.06 o                         
   1   9   0       3214.68       3191.15        59.39 o                         
   2   9   0       2073.06       2236.96        39.38 o                         
   3   9   0        144.57        131.09        11.65 o                         
   4   9   0        373.95        354.84        15.64 o                         
   5   9   0        157.48        143.73         9.77 o                         
   6   9   0        106.68         87.70         9.20 o                         
  -7  10   0       1155.49       1199.05        52.42 o                         
  -6  10   0         25.98         48.66        22.68 o                         
  -5  10   0         12.88         12.44        13.77 o                         
  -4  10   0        310.19        322.92        24.01 o                         
  -3  10   0         14.43         12.69         8.06 o                         
  -2  10   0        503.70        488.27        21.21 o                         
  -1  10   0       1715.90       1626.79        36.41 o                         
   0  10   0       1701.27       1616.02        39.76 o                         
   1  10   0         30.17         17.58         7.90 o                         
   2  10   0         24.77         20.51         9.25 o                         
   3  10   0       1292.65       1283.56        30.51 o                         
   4  10   0        495.33        505.68        19.01 o                         
   5  10   0        543.97        543.93        19.87 o                         
  -5  11   0        617.64        670.88        48.07 o                         
  -4  11   0         40.91         45.18        15.14 o                         
  -3  11   0        612.11        604.70        25.56 o                         
  -2  11   0        371.06        377.14        16.64 o                         
  -1  11   0         13.32          8.89         9.35 o                         
   0  11   0        499.57        480.39        17.38 o                         
   1  11   0         13.06         14.05         6.13 o                         
   2  11   0         60.87         63.73         8.33 o                         
   3  11   0        455.27        463.32        18.30 o                         
   4  11   0        122.32        147.46        14.33 o                         
  -4  12   0        637.85        708.89        41.72 o                         
  -3  12   0         36.54         50.20        10.93 o                         
  -2  12   0        540.38        545.31        24.62 o                         
  -1  12   0        960.69        974.15        22.33 o                         
   0  12   0        256.51        229.80        11.91 o                         
   1  12   0         58.03         66.29         7.54 o                         
   2  12   0          3.72         10.82        14.62 o                         
  -3 -12   1        354.18        362.26        19.86 o                         
  -2 -12   1         74.02         84.19        13.13 o                         
  -1 -12   1         18.65         13.37         8.21 o                         
   0 -12   1        422.93        394.97        15.40 o                         
   1 -12   1        293.32        314.14        16.46 o                         
   2 -12   1        513.81        523.87        37.94 o                         
   3 -12   1       2045.97       2137.82        42.78 o                         
  -4 -11   1        134.29        136.59        16.74 o                         
  -3 -11   1         33.69         29.00        11.25 o                         
  -2 -11   1         76.19         79.51         9.01 o                         
  -1 -11   1        607.20        584.54        19.52 o                         
   0 -11   1        623.63        677.30        21.10 o                         
   1 -11   1        653.34        673.54        22.24 o                         
   2 -11   1        662.57        682.20        21.98 o                         
   3 -11   1         94.15         81.89        14.50 o                         
   4 -11   1        596.25        651.47        27.24 o                         
   5 -11   1        202.16        231.59        28.90 o                         
  -6 -10   1         19.15         16.44         5.21 o                         
  -5 -10   1        841.72        806.82        25.05 o                         
  -4 -10   1       2265.73       2325.18        42.69 o                         
  -3 -10   1        376.94        383.53        15.68 o                         
  -2 -10   1         35.83         26.16         6.99 o                         
  -1 -10   1        813.21        825.02        21.88 o                         
   0 -10   1        833.76        840.09        23.85 o                         
   1 -10   1         21.57         11.81         7.25 o                         
   2 -10   1        741.88        767.93        23.22 o                         
   3 -10   1       2132.72       2149.58        50.50 o                         
   4 -10   1         49.31         64.05        15.59 o                         
   5 -10   1         31.65         26.92        22.58 o                         
   6 -10   1        331.58        307.64        34.84 o                         
  -7  -9   1        514.43        545.25        26.65 o                         
  -6  -9   1        433.39        425.98        16.28 o                         
  -5  -9   1        772.70        726.69        23.81 o                         
  -4  -9   1        226.08        224.30        12.74 o                         
  -3  -9   1       1015.44       1012.00        23.59 o                         
  -2  -9   1        477.04        459.75        15.55 o                         
  -1  -9   1        138.16        122.53        13.00 o                         
   0  -9   1       6774.30       6713.69       114.60 o                         
   1  -9   1       2796.57       2841.19        67.51 o                         
   2  -9   1       2592.56       2616.21        40.25 o                         
   3  -9   1        342.26        316.43        15.48 o                         
   4  -9   1       1182.39       1168.88        32.57 o                         
   5  -9   1         54.15         30.59        36.31 o                         
   6  -9   1         43.71         46.57        23.62 o                         
   7  -9   1       1034.68        929.92        51.02 o                         
  -8  -8   1       1301.01       1361.26        46.18 o                         
  -7  -8   1          4.70         -4.95         6.96 o                         
  -6  -8   1         18.05         10.26         4.81 o                         
  -5  -8   1       1198.20       1206.55        29.76 o                         
  -4  -8   1        679.28        646.17        22.81 o                         
  -3  -8   1        190.91        173.27        11.04 o                         
  -2  -8   1        574.56        553.40        19.40 o                         
  -1  -8   1       2274.78       2216.86        35.35 o                         
   0  -8   1          2.70         -5.16         5.16 o                         
   1  -8   1       1202.58       1157.05        27.87 o                         
   2  -8   1       1881.64       1923.12        38.62 o                         
   3  -8   1        149.87        140.19        17.05 o                         
   4  -8   1        729.67        693.27        25.49 o                         
   5  -8   1       1322.31       1232.90        49.41 o                         
   6  -8   1        271.67        243.82        41.87 o                         
   7  -8   1        132.24        129.42        26.42 o                         
   8  -8   1        319.86        309.31        27.37 o                         
  -8  -7   1        206.30        198.32        12.81 o                         
  -7  -7   1       3047.75       3144.29        44.59 o                         
  -6  -7   1       1466.01       1420.58        30.38 o                         
  -5  -7   1        936.06        915.37        25.44 o                         
  -4  -7   1        147.04        118.46        11.43 o                         
  -3  -7   1       1791.63       1764.40        32.99 o                         
  -2  -7   1         37.39         64.39         6.99 o                         
  -1  -7   1        972.44       1026.78        33.10 o                         
   0  -7   1       3411.04       3792.91       157.89 o                         
   1  -7   1        152.42        168.24        11.48 o                         
   2  -7   1         73.35         81.97         8.71 o                         
   3  -7   1        738.09        724.61        21.42 o                         
   4  -7   1        980.38        916.46        27.42 o                         
   5  -7   1        747.84        735.93        25.90 o                         
   6  -7   1       2542.50       2607.25        69.19 o                         
   7  -7   1        810.63        769.90        37.17 o                         
   8  -7   1        216.78        210.84        29.60 o                         
  -9  -6   1       1102.04       1248.63        59.25 o                         
  -8  -6   1        399.82        426.62        17.12 o                         
  -7  -6   1        117.57        119.89         8.99 o                         
  -6  -6   1       1144.80       1118.55        23.99 o                         
  -5  -6   1       2641.95       2475.56        39.94 o                         
  -4  -6   1         16.28         27.47         6.85 o                         
  -3  -6   1       1425.72       1487.05        26.30 o                         
  -2  -6   1       3669.85       3731.33       105.39 o                         
  -1  -6   1       4159.36       4109.57       118.35 o                         
   0  -6   1        137.04        114.16        14.12 o                         
   1  -6   1         91.52         92.25        12.26 o                         
   2  -6   1          6.31          3.90        13.26 o                         
   3  -6   1        732.23        750.82        25.11 o                         
   4  -6   1       1345.58       1266.35        28.11 o                         
   5  -6   1         10.09         16.35         7.85 o                         
   6  -6   1         56.09         44.67         9.21 o                         
   7  -6   1       3363.82       3293.56        76.28 o                         
   8  -6   1         23.44         23.15        19.40 o                         
   9  -6   1         90.81        111.36        16.80 o                         
  -9  -5   1         22.69         24.72         5.80 o                         
  -8  -5   1       1706.06       1850.04        31.93 o                         
  -7  -5   1        994.57        962.52        20.64 o                         
  -6  -5   1         63.21         55.76         6.54 o                         
  -5  -5   1        562.44        547.87        16.24 o                         
  -4  -5   1       2249.48       2327.96        55.05 o                         
  -3  -5   1        648.11        669.25        24.24 o                         
  -2  -5   1       1049.07       1032.68        28.20 o                         
  -1  -5   1       8135.12       8449.77       123.13 o                         
   0  -5   1        913.70        863.73        25.22 o                         
   1  -5   1        435.21        470.77        18.70 o                         
   2  -5   1       2599.97       3062.64        64.98 o                         
   3  -5   1        586.23        579.36        34.06 o                         
   4  -5   1       1279.56       1303.26        28.22 o                         
   5  -5   1       1337.52       1261.23        29.33 o                         
   6  -5   1       2608.23       2551.74        60.12 o                         
   7  -5   1         23.07         22.62         8.40 o                         
   8  -5   1        167.30        194.03        27.43 o                         
   9  -5   1        205.39        198.00        16.76 o                         
 -10  -4   1        440.84        438.14        68.39 o                         
  -9  -4   1       1260.68       1346.46        41.70 o                         
  -8  -4   1        189.16        191.45        11.65 o                         
  -7  -4   1         11.13          8.18         4.33 o                         
  -6  -4   1         28.90         24.27         4.64 o                         
  -5  -4   1        326.16        340.51        10.57 o                         
  -4  -4   1       2854.05       2834.32        47.84 o                         
  -3  -4   1       3530.06       3759.60        59.43 o                         
  -2  -4   1        115.49        137.82        12.80 o                         
  -1  -4   1       1065.40       1027.77        24.03 o                         
   0  -4   1       9173.73      10444.86       239.51 o                         
   1  -4   1        907.91        972.00        25.70 o                         
   2  -4   1       1024.48       1051.07        32.60 o                         
   3  -4   1      12554.34      13995.63       292.71 o                         
   4  -4   1       9457.94       9926.12       189.13 o                         
   5  -4   1        309.95        267.09        15.07 o                         
   6  -4   1       1680.99       1569.22        43.98 o                         
   7  -4   1       1695.76       1622.39        45.09 o                         
   8  -4   1        118.83        108.63        27.10 o                         
   9  -4   1        147.69        197.70        23.64 o                         
 -10  -3   1         13.64          2.29         7.12 o                         
  -9  -3   1        184.72        181.29        13.96 o                         
  -8  -3   1        939.82        931.44        22.62 o                         
  -7  -3   1         92.98         86.72         7.78 o                         
  -6  -3   1        350.58        339.14        10.83 o                         
  -5  -3   1       1209.66       1162.20        34.06 o                         
  -4  -3   1        431.71        419.82        25.39 o                         
  -3  -3   1       1905.48       1935.89        41.05 o                         
  -2  -3   1       1352.25       1506.30        38.76 o                         
  -1  -3   1        838.22        854.52        32.87 o                         
   0  -3   1      10791.21      12067.47        88.23 o                         
   1  -3   1       6214.83       6539.18        89.43 o                         
   2  -3   1       2495.92       2578.58        60.15 o                         
   3  -3   1       1143.79       1292.69        43.56 o                         
   4  -3   1       9470.34       9586.77       237.27 o                         
   5  -3   1       3171.54       3111.55        54.53 o                         
   6  -3   1        751.51        765.60        24.06 o                         
   7  -3   1       1518.59       1447.54        41.92 o                         
   8  -3   1        704.64        729.65        30.56 o                         
   9  -3   1        696.40        666.07        32.40 o                         
  10  -3   1         20.69         21.46        10.42 o                         
 -10  -2   1        213.13        224.10        13.04 o                         
  -9  -2   1        249.93        232.67        12.77 o                         
  -8  -2   1        223.48        228.68        12.17 o                         
  -7  -2   1       1433.04       1391.93        25.71 o                         
  -6  -2   1        476.75        490.67        14.84 o                         
  -5  -2   1       1037.72        922.73        26.98 o                         
  -4  -2   1       9116.28       8826.03       135.52 o                         
  -3  -2   1       3513.87       3733.91       148.00 o                         
  -2  -2   1       1901.09       2026.47        65.98 o                         
  -1  -2   1       9468.19      10812.15       243.66 o                         
   0  -2   1       8020.25       8810.26        97.14 o                         
   1  -2   1       4594.19       4950.73       158.46 o                         
   2  -2   1       8899.66       9650.04       820.69 o                         
   3  -2   1       8489.52       8391.25       333.49 o                         
   4  -2   1        880.95        943.19        39.27 o                         
   5  -2   1       1053.19       1049.55        43.72 o                         
   6  -2   1        944.78        876.20        24.04 o                         
   7  -2   1        432.74        404.17        17.42 o                         
   8  -2   1        710.92        781.70        27.53 o                         
   9  -2   1        875.91       1007.59        44.21 o                         
  10  -2   1        552.03        689.59        27.55 o                         
 -10  -1   1        237.68        248.22        14.17 o                         
  -9  -1   1        164.64        156.02        10.85 o                         
  -8  -1   1        208.15        201.95        12.42 o                         
  -7  -1   1       4075.46       3940.86        46.30 o                         
  -6  -1   1       3696.11       3668.63        45.92 o                         
  -5  -1   1       4378.61       4642.72       131.16 o                         
  -4  -1   1       2921.86       3010.73        66.45 o                         
  -3  -1   1      18357.88      18757.26       288.85 o                         
  -2  -1   1       8960.24       9135.37       265.05 o                         
  -1  -1   1       7922.03       8963.78       127.22 o                         
   0  -1   1       1782.77       2073.77       337.24 o                         
   1  -1   1       8371.01       8276.44       916.39 o                         
   2  -1   1       9543.12       9095.39       634.15 o                         
   3  -1   1        670.59        628.81        27.30 o                         
   4  -1   1       1103.20       1097.89        37.39 o                         
   5  -1   1         38.78         13.31         7.32 o                         
   6  -1   1         82.11         75.71         8.39 o                         
   7  -1   1       1479.48       1499.81        30.73 o                         
   8  -1   1        117.34        107.46        12.42 o                         
   9  -1   1         66.06         64.52         7.43 o                         
  10  -1   1        446.81        509.96        23.13 o                         
 -10   0   1          3.30          3.06         4.58 o                         
  -9   0   1         80.50         73.17        10.18 o                         
  -8   0   1        601.30        575.93        21.59 o                         
  -7   0   1        111.56        103.19         9.96 o                         
  -6   0   1       2102.99       2052.35        29.73 o                         
  -5   0   1       5179.00       5072.59        92.32 o                         
  -4   0   1       8248.01       8178.93        88.09 o                         
  -3   0   1       1784.69       1845.68        47.86 o                         
  -2   0   1      11603.82      11919.29       158.44 o                         
  -1   0   1       7478.94       8753.37        62.70 o                         
   0   0   1         27.38         25.81         4.73 o                         
   1   0   1      11890.94      12166.98       127.72 o                         
   2   0   1      16631.38      17297.97       104.63 o                         
   3   0   1       8191.91       8374.54        75.74 o                         
   4   0   1       1560.77       1602.62        40.00 o                         
   5   0   1        121.84        171.92        19.71 o                         
   6   0   1        273.26        262.84        11.53 o                         
   7   0   1        418.83        404.58        18.33 o                         
   8   0   1        200.76        211.98        16.31 o                         
   9   0   1        382.44        376.07        13.65 o                         
  10   0   1         55.41         59.19         9.00 o                         
 -10   1   1        428.13        492.06        20.09 o                         
  -9   1   1        427.17        394.33        20.32 o                         
  -8   1   1       1377.58       1353.04        43.03 o                         
  -7   1   1       3897.12       3795.45        45.09 o                         
  -6   1   1       1626.64       1584.47        29.57 o                         
  -5   1   1        327.09        236.13        16.88 o                         
  -4   1   1       1600.14       1661.19        36.42 o                         
  -3   1   1        173.58        167.90        17.88 o                         
  -2   1   1        253.60        281.98        17.80 o                         
  -1   1   1       4172.53       4423.93        55.03 o                         
   0   1   1       7737.07       8032.14        83.28 o                         
   1   1   1       1885.25       1828.63        65.59 o                         
   2   1   1        120.66        151.65         8.73 o                         
   3   1   1       2511.19       2537.92        51.90 o                         
   4   1   1         30.98         20.26         9.45 o                         
   5   1   1       3160.49       3194.41        48.44 o                         
   6   1   1       4078.33       3914.23        52.33 o                         
   7   1   1       2347.41       2306.93        63.58 o                         
   8   1   1        425.11        416.68        16.81 o                         
   9   1   1        187.70        209.10        11.48 o                         
  10   1   1        207.82        208.35        19.80 o                         
 -10   2   1        665.35        690.84        24.09 o                         
  -9   2   1       1131.79       1197.19        34.35 o                         
  -8   2   1       2923.14       2958.45        54.67 o                         
  -7   2   1          4.17         12.41         5.63 o                         
  -6   2   1       1170.58       1138.62        27.36 o                         
  -5   2   1      10623.49      11224.25       132.86 o                         
  -4   2   1         91.35         61.37        14.25 o                         
  -3   2   1        350.13        413.43        26.61 o                         
  -2   2   1        274.12        314.16        13.33 o                         
  -1   2   1         79.97        107.38         9.05 o                         
   0   2   1       1275.03       1260.83        28.67 o                         
   1   2   1        879.55        804.58        22.11 o                         
   2   2   1          3.66          8.37         2.83 o                         
   3   2   1       3214.25       3166.71        44.41 o                         
   4   2   1       3439.94       3554.08       102.58 o                         
   5   2   1         38.09         35.83         6.93 o                         
   6   2   1        451.52        413.57        14.41 o                         
   7   2   1       2826.15       2784.20        42.19 o                         
   8   2   1        626.72        624.92        17.37 o                         
   9   2   1         20.63          4.00         5.04 o                         
 -10   3   1          6.48          7.61         7.09 o                         
  -9   3   1        323.87        307.49        19.82 o                         
  -8   3   1       2365.22       2387.17       108.25 o                         
  -7   3   1       2349.27       2167.49        72.53 o                         
  -6   3   1        323.63        299.59        15.18 o                         
  -5   3   1        137.86        123.37        18.18 o                         
  -4   3   1       4147.66       4599.78       160.22 o                         
  -3   3   1        315.18        345.09        27.02 o                         
  -2   3   1        421.51        399.10        16.24 o                         
  -1   3   1       2329.04       2365.63        36.74 o                         
   0   3   1      40954.94      46639.41       431.06 o                         
   1   3   1       5360.79       5710.62        66.67 o                         
   2   3   1        226.75        196.52        14.88 o                         
   3   3   1        126.04        127.50        12.13 o                         
   4   3   1       6956.66       6688.70        99.41 o                         
   5   3   1       1926.02       1839.43        28.79 o                         
   6   3   1       2152.85       2013.57        30.75 o                         
   7   3   1        227.38        193.25        10.78 o                         
   8   3   1       1145.02       1187.23        22.85 o                         
   9   3   1        262.16        295.27        11.91 o                         
 -10   4   1        380.66        406.30        26.34 o                         
  -9   4   1        493.51        489.17        19.53 o                         
  -8   4   1        215.65        179.92        18.85 o                         
  -7   4   1       1360.02       1308.14        66.19 o                         
  -6   4   1        422.52        423.03        21.06 o                         
  -5   4   1        350.13        422.04        26.57 o                         
  -4   4   1       2863.63       2963.83       101.76 o                         
  -3   4   1       5766.51       6564.09        96.61 o                         
  -2   4   1        503.45        610.30        19.40 o                         
  -1   4   1       3172.93       3151.78        37.05 o                         
   0   4   1       5989.77       5899.87        57.80 o                         
   1   4   1        325.84        338.48        13.89 o                         
   2   4   1        271.58        231.27        18.84 o                         
   3   4   1       7664.39       7935.67        96.85 o                         
   4   4   1       2244.45       2285.79        38.53 o                         
   5   4   1        212.91        186.44         8.51 o                         
   6   4   1        808.30        771.83        16.89 o                         
   7   4   1        945.11        972.02        23.64 o                         
   8   4   1         70.47         63.21         7.88 o                         
   9   4   1         73.89         89.78         8.46 o                         
  -9   5   1         15.05          6.51        11.36 o                         
  -8   5   1        724.13        735.21        38.46 o                         
  -7   5   1        128.07        104.21        16.28 o                         
  -6   5   1         13.35         22.08         7.64 o                         
  -5   5   1        292.19        305.98        13.48 o                         
  -4   5   1        292.72        222.38        20.36 o                         
  -3   5   1       7248.55       8081.29       144.32 o                         
  -2   5   1       4967.03       5226.47        74.27 o                         
  -1   5   1       3461.57       3599.56        44.40 o                         
   0   5   1       4940.61       5113.47        61.25 o                         
   1   5   1       6168.45       6550.79        67.82 o                         
   2   5   1       1278.01       1230.96        42.44 o                         
   3   5   1        539.93        559.26        19.37 o                         
   4   5   1       5270.79       5366.36       114.26 o                         
   5   5   1       2209.19       2038.84        35.31 o                         
   6   5   1        914.63        832.69        24.79 o                         
   7   5   1        433.95        435.10        19.30 o                         
   8   5   1        211.94        206.81        12.53 o                         
  -9   6   1        543.69        517.71        26.73 o                         
  -8   6   1        320.80        302.86        37.42 o                         
  -7   6   1        786.44        776.02        43.63 o                         
  -6   6   1        310.63        285.66        28.31 o                         
  -5   6   1       1255.24       1232.39        33.51 o                         
  -4   6   1       2494.45       2580.00        35.29 o                         
  -3   6   1        318.90        349.15        14.72 o                         
  -2   6   1         56.71         69.64         8.49 o                         
  -1   6   1       1964.79       1916.30        49.23 o                         
   0   6   1        465.24        474.07        20.12 o                         
   1   6   1       6419.99       6592.09       137.65 o                         
   2   6   1       2987.35       2933.78        43.55 o                         
   3   6   1       5602.49       5410.33        74.59 o                         
   4   6   1        163.25        139.06        10.09 o                         
   5   6   1        352.36        336.37        16.81 o                         
   6   6   1       1420.27       1400.01        31.24 o                         
   7   6   1        123.79        119.47        10.55 o                         
   8   6   1        480.62        488.75        15.93 o                         
  -9   7   1        328.63        369.34        33.10 o                         
  -8   7   1        300.35        247.12        35.25 o                         
  -7   7   1       1386.38       1421.63        55.35 o                         
  -6   7   1       1444.96       1467.68        55.32 o                         
  -5   7   1        769.49        764.42        29.58 o                         
  -4   7   1        467.67        426.42        23.82 o                         
  -3   7   1       4500.76       4551.09        75.38 o                         
  -2   7   1       1356.80       1351.18        26.20 o                         
  -1   7   1         24.85         14.61         4.12 o                         
   0   7   1       3490.66       3556.45        42.40 o                         
   1   7   1        141.00        113.94         9.97 o                         
   2   7   1       1085.79       1017.83        21.38 o                         
   3   7   1       1389.98       1383.97        37.80 o                         
   4   7   1        639.07        652.56        22.97 o                         
   5   7   1         29.42         37.68         9.75 o                         
   6   7   1        178.88        151.61        12.10 o                         
   7   7   1        793.73        849.73        22.34 o                         
  -8   8   1        951.74       1030.83        54.09 o                         
  -7   8   1        638.17        600.49        35.06 o                         
  -6   8   1       1117.32       1088.65        38.82 o                         
  -5   8   1       3710.61       3672.47        73.96 o                         
  -4   8   1       3824.02       3880.37        93.77 o                         
  -3   8   1          4.19          2.79         6.21 o                         
  -2   8   1        501.61        499.09        19.65 o                         
  -1   8   1       2348.96       2371.18        38.71 o                         
   0   8   1          5.20         12.94         7.15 o                         
   1   8   1        836.10        760.65        19.84 o                         
   2   8   1       2259.24       2155.79        41.88 o                         
   3   8   1       1573.45       1524.50        48.00 o                         
   4   8   1        230.00        203.80        15.69 o                         
   5   8   1          5.30          4.36         5.23 o                         
   6   8   1         73.56         69.12         9.31 o                         
   7   8   1         85.59         99.89        11.15 o                         
  -7   9   1       1132.50       1078.02        60.67 o                         
  -6   9   1         32.59         22.65        11.94 o                         
  -5   9   1         86.90         91.61        21.27 o                         
  -4   9   1       1801.79       1884.67        72.86 o                         
  -3   9   1        373.17        344.31        18.79 o                         
  -2   9   1         97.43         96.90        11.03 o                         
  -1   9   1       2463.88       2410.85        59.07 o                         
   0   9   1       2841.50       2777.01        52.60 o                         
   1   9   1        166.14        128.01        11.26 o                         
   2   9   1         93.09        108.00        10.59 o                         
   3   9   1        582.04        593.97        23.00 o                         
   4   9   1         28.09         17.43         6.36 o                         
   5   9   1         80.72         84.03         8.67 o                         
   6   9   1        490.42        531.77        19.41 o                         
  -7  10   1         50.95         68.09        19.54 o                         
  -6  10   1        492.97        455.97        43.11 o                         
  -5  10   1        541.44        552.00        27.93 o                         
  -4  10   1        329.85        338.41        23.57 o                         
  -3  10   1        426.55        361.26        19.68 o                         
  -2  10   1        109.72         97.46        13.19 o                         
  -1  10   1        109.95         87.50        13.02 o                         
   0  10   1        919.86        936.54        23.37 o                         
   1  10   1        530.70        526.97        21.47 o                         
   2  10   1        291.50        268.24        16.02 o                         
   3  10   1        438.92        427.58        18.08 o                         
   4  10   1        642.60        629.65        20.01 o                         
   5  10   1         16.93         18.21        14.09 o                         
  -6  11   1        945.10        947.93        48.23 o                         
  -5  11   1        225.67        223.24        21.41 o                         
  -4  11   1        175.89        169.07        16.53 o                         
  -3  11   1        218.07        212.81        17.84 o                         
  -2  11   1         38.57         49.43         7.36 o                         
  -1  11   1       1005.63       1007.84        27.78 o                         
   0  11   1          2.66         12.40         6.76 o                         
   1  11   1        149.91        149.00        10.15 o                         
   2  11   1         46.53         50.60         8.57 o                         
   3  11   1         14.61          4.26         8.03 o                         
   4  11   1        907.09        915.00        38.44 o                         
  -4  12   1        572.02        585.52        37.87 o                         
  -3  12   1        477.30        506.00        24.19 o                         
  -2  12   1         15.59          5.86         7.46 o                         
  -1  12   1         18.99         33.32         6.68 o                         
   0  12   1        497.15        523.22        17.52 o                         
   1  12   1         64.98         62.77         7.77 o                         
  -3 -12   2         83.81         89.93        12.23 o                         
  -2 -12   2        478.21        485.14        17.09 o                         
  -1 -12   2        363.12        389.24        19.66 o                         
   0 -12   2         30.14         41.23        10.66 o                         
   1 -12   2        234.48        247.90        22.48 o                         
   2 -12   2        618.42        618.94        29.30 o                         
   3 -12   2          7.56          4.74        16.36 o                         
  -5 -11   2          1.20          5.49         6.97 o                         
  -4 -11   2       1087.94       1100.12        28.90 o                         
  -3 -11   2       1359.85       1423.21        31.31 o                         
  -2 -11   2        602.43        600.39        23.01 o                         
  -1 -11   2         62.60         65.74        10.94 o                         
   0 -11   2        458.45        478.88        17.15 o                         
   1 -11   2         27.38         31.93         6.59 o                         
   2 -11   2        398.63        396.30        15.90 o                         
   3 -11   2       1313.76       1346.94        34.66 o                         
   4 -11   2        252.46        237.19        33.73 o                         
   5 -11   2          4.07          3.49        17.56 o                         
  -6 -10   2       1071.57       1059.94        24.81 o                         
  -5 -10   2       1381.70       1376.49        32.99 o                         
  -4 -10   2          0.33         -0.93         5.62 o                         
  -3 -10   2        737.45        770.16        26.99 o                         
  -2 -10   2       2251.41       2314.32        39.34 o                         
  -1 -10   2        287.56        268.42        13.34 o                         
   0 -10   2        198.98        202.54        12.57 o                         
   1 -10   2        773.51        860.15        20.80 o                         
   2 -10   2        984.52       1009.58        25.16 o                         
   3 -10   2         34.87         36.04         8.99 o                         
   4 -10   2        139.01        146.49        14.75 o                         
   5 -10   2        127.32        113.41        27.36 o                         
   6 -10   2         45.74         48.80        17.30 o                         
  -7  -9   2        114.20        107.95         9.92 o                         
  -6  -9   2          5.26          0.97         4.88 o                         
  -5  -9   2        734.76        744.75        22.72 o                         
  -4  -9   2       2634.72       2675.40        36.19 o                         
  -3  -9   2        286.34        252.03        13.59 o                         
  -2  -9   2        166.78        190.70        13.78 o                         
  -1  -9   2       1742.10       1850.42        33.47 o                         
   0  -9   2        152.62        162.47        11.13 o                         
   1  -9   2       1100.77       1074.58        24.45 o                         
   2  -9   2       2792.99       2736.66        41.18 o                         
   3  -9   2       1865.37       1760.90        38.71 o                         
   4  -9   2         15.02         22.65        10.01 o                         
   5  -9   2         58.83         24.84        18.71 o                         
   6  -9   2        366.04        349.43        36.94 o                         
   7  -9   2        109.28         92.54        20.31 o                         
  -8  -8   2          0.12         -3.86         5.69 o                         
  -7  -8   2        571.96        573.78        18.45 o                         
  -6  -8   2        897.42        869.13        23.93 o                         
  -5  -8   2       1345.73       1272.55        29.62 o                         
  -4  -8   2        699.38        687.66        20.34 o                         
  -3  -8   2         56.42         57.83         8.12 o                         
  -2  -8   2         50.48         62.71         7.24 o                         
  -1  -8   2        833.31        773.01        21.43 o                         
   0  -8   2       2678.96       2638.19        54.79 o                         
   1  -8   2        301.16        297.68        12.66 o                         
   2  -8   2          4.14         12.91         5.36 o                         
   3  -8   2       1100.23       1034.59        26.90 o                         
   4  -8   2        139.29        122.65        12.79 o                         
   5  -8   2         86.55         76.70        17.73 o                         
   6  -8   2       2459.13       2491.92       107.49 o                         
   7  -8   2       1266.58       1242.34        61.61 o                         
   8  -8   2         96.61        115.84        16.27 o                         
  -9  -7   2        185.95        195.47        14.13 o                         
  -8  -7   2       1780.59       1831.02        35.60 o                         
  -7  -7   2        156.20        159.56        12.55 o                         
  -6  -7   2         52.04         40.81         7.27 o                         
  -5  -7   2       2589.76       2478.93        39.70 o                         
  -4  -7   2       1063.56       1030.45        23.35 o                         
  -3  -7   2         12.56         10.62         5.64 o                         
  -2  -7   2        159.37        155.59         9.46 o                         
  -1  -7   2         48.25         36.64         6.26 o                         
   0  -7   2       2041.24       1995.12        42.27 o                         
   1  -7   2        131.93        111.21         9.20 o                         
   2  -7   2       1513.28       1588.27        27.91 o                         
   3  -7   2        657.68        639.07        19.45 o                         
   4  -7   2       2319.79       2329.79        33.96 o                         
   5  -7   2        494.62        448.71        23.36 o                         
   6  -7   2         24.87         43.52        14.69 o                         
   7  -7   2       1720.19       1846.12        53.86 o                         
   8  -7   2        823.66        924.06        46.88 o                         
  -9  -6   2         42.14         45.40         9.70 o                         
  -8  -6   2       1320.63       1373.02        29.15 o                         
  -7  -6   2        989.99       1001.65        24.11 o                         
  -6  -6   2        574.55        541.15        17.02 o                         
  -5  -6   2         21.41         17.86         5.16 o                         
  -4  -6   2       1209.24       1241.23        22.63 o                         
  -3  -6   2          4.06         15.18         6.09 o                         
  -2  -6   2        188.69        169.72        13.10 o                         
  -1  -6   2       5999.82       5894.85       156.38 o                         
   0  -6   2       5038.02       5230.92       127.83 o                         
   1  -6   2         28.35         13.48        10.79 o                         
   2  -6   2         16.63         28.45        15.17 o                         
   3  -6   2        941.83        985.71        21.94 o                         
   4  -6   2        362.94        348.56        14.90 o                         
   5  -6   2       3090.72       2982.02        52.14 o                         
   6  -6   2       2070.46       1975.07        55.00 o                         
   7  -6   2        144.02        115.72        17.55 o                         
   8  -6   2        165.35        172.63        15.97 o                         
   9  -6   2        539.12        660.15        36.57 o                         
  -9  -5   2        116.19        102.05        10.61 o                         
  -8  -5   2        558.18        543.42        17.82 o                         
  -7  -5   2       1367.63       1350.88        25.20 o                         
  -6  -5   2         78.15         75.38         6.19 o                         
  -5  -5   2        794.43        797.42        18.56 o                         
  -4  -5   2       4879.07       5235.13        71.73 o                         
  -3  -5   2       2438.47       2520.68        71.93 o                         
  -2  -5   2       3813.20       4098.50       101.81 o                         
  -1  -5   2        715.18        702.13        24.38 o                         
   0  -5   2       4992.93       4980.14       111.25 o                         
   1  -5   2       4850.60       5673.27       197.73 o                         
   2  -5   2        536.32        528.63        29.33 o                         
   3  -5   2       7042.12       7694.65       346.18 o                         
   4  -5   2       1836.15       1753.36        27.52 o                         
   5  -5   2       1799.77       1662.54        32.70 o                         
   6  -5   2        350.70        311.79        19.94 o                         
   7  -5   2        522.63        468.90        38.64 o                         
   8  -5   2         41.20         43.42        10.36 o                         
   9  -5   2          6.52          8.53        13.52 o                         
 -10  -4   2         13.47         20.55         5.12 o                         
  -9  -4   2         18.99          9.94         6.12 o                         
  -8  -4   2       1014.82       1027.36        25.48 o                         
  -7  -4   2        180.58        151.03         9.90 o                         
  -6  -4   2          3.47          9.26         4.74 o                         
  -5  -4   2        729.23        713.23        15.49 o                         
  -4  -4   2        400.13        397.30        16.59 o                         
  -3  -4   2       2637.88       2621.48        44.91 o                         
  -2  -4   2      13039.77      14967.93       402.37 o                         
  -1  -4   2      13713.07      14399.37       382.53 o                         
   0  -4   2        139.49        132.36         9.77 o                         
   1  -4   2       1925.75       1888.96        86.11 o                         
   2  -4   2      12850.37      14457.96       141.28 o                         
   3  -4   2        169.79        202.28        25.91 o                         
   4  -4   2       4174.59       4201.75       108.05 o                         
   5  -4   2       2962.38       2809.86        42.13 o                         
   6  -4   2       3579.72       3339.60        62.59 o                         
   7  -4   2          1.58        -10.82        12.32 o                         
   8  -4   2        113.36        112.25        10.28 o                         
   9  -4   2        167.30        194.62        17.18 o                         
 -10  -3   2        462.67        490.55        23.89 o                         
  -9  -3   2       1216.68       1205.92        33.93 o                         
  -8  -3   2       1098.58       1111.78        24.36 o                         
  -7  -3   2         33.53         26.20         6.03 o                         
  -6  -3   2        954.25        902.55        17.48 o                         
  -5  -3   2         84.79         89.68        10.38 o                         
  -4  -3   2      14179.35      13945.77       139.68 o                         
  -3  -3   2       3025.45       3275.58        46.13 o                         
  -2  -3   2       1357.23       1472.39        25.83 o                         
  -1  -3   2       3088.15       3236.80        88.87 o                         
   0  -3   2       1461.48       1330.57        40.14 o                         
   1  -3   2        876.93        960.13        36.04 o                         
   2  -3   2       5174.96       5566.64       112.65 o                         
   3  -3   2      10347.43       9950.50       802.37 o                         
   4  -3   2        444.39        318.31        26.17 o                         
   5  -3   2          1.34          6.52         4.94 o                         
   6  -3   2        600.48        589.16        24.71 o                         
   7  -3   2       1198.08       1171.18        32.78 o                         
   8  -3   2        137.20        108.81        10.72 o                         
   9  -3   2        563.41        570.21        27.90 o                         
 -10  -2   2        363.85        379.36        17.72 o                         
  -9  -2   2        950.77       1012.51        24.93 o                         
  -8  -2   2       2612.48       2621.98        34.78 o                         
  -7  -2   2        994.20        959.59        19.58 o                         
  -6  -2   2       1809.31       1754.70        27.18 o                         
  -5  -2   2       7072.31       6743.00        83.37 o                         
  -4  -2   2        131.87        111.95        11.20 o                         
  -3  -2   2       2956.14       3035.49        51.03 o                         
  -2  -2   2      11119.77      12183.69       658.08 o                         
  -1  -2   2       5848.88       6601.87        92.04 o                         
   0  -2   2        910.25        893.44        33.78 o                         
   1  -2   2       1705.83       1612.89        30.34 o                         
   2  -2   2       2561.31       2444.11       217.57 o                         
   3  -2   2       2523.37       2685.87        75.99 o                         
   4  -2   2        603.64        592.77        29.06 o                         
   5  -2   2        518.00        466.87        18.44 o                         
   6  -2   2        147.38        143.23        10.80 o                         
   7  -2   2       1443.59       1465.46        29.11 o                         
   8  -2   2         52.31         43.14         8.15 o                         
   9  -2   2         13.06         10.47         5.76 o                         
 -10  -1   2        162.96        173.98        13.38 o                         
  -9  -1   2         16.67         14.33         5.97 o                         
  -8  -1   2       3475.86       3445.66        45.36 o                         
  -7  -1   2         50.16         38.58         5.87 o                         
  -6  -1   2        433.31        373.72        14.79 o                         
  -5  -1   2      14466.39      13923.89       128.12 o                         
  -4  -1   2      14117.93      13938.43       162.63 o                         
  -3  -1   2       3994.07       4582.57        73.53 o                         
  -2  -1   2        537.67        651.81        23.02 o                         
  -1  -1   2       9957.55      11316.25       131.36 o                         
   0  -1   2        241.61        229.35        19.96 o                         
   1  -1   2         76.46         48.02         7.15 o                         
   2  -1   2       3411.38       3404.22        61.44 o                         
   3  -1   2       1958.63       1800.99        48.36 o                         
   4  -1   2        855.19        894.59        32.71 o                         
   5  -1   2          7.34         18.65         6.04 o                         
   6  -1   2        731.19        706.24        21.80 o                         
   7  -1   2       1372.51       1419.93        27.70 o                         
   8  -1   2       1852.43       1837.80        36.92 o                         
   9  -1   2        517.23        541.30        19.45 o                         
 -11   0   2        226.48        321.94        25.05 o                         
 -10   0   2        227.72        226.11        14.85 o                         
  -9   0   2        970.07       1019.25        26.44 o                         
  -8   0   2        123.75        125.07         9.99 o                         
  -7   0   2        898.46        875.42        19.90 o                         
  -6   0   2       3226.21       3292.46        69.71 o                         
  -5   0   2       1453.41       1480.58        31.91 o                         
  -4   0   2       3304.59       3355.40        53.86 o                         
  -3   0   2        880.64        799.68        27.12 o                         
  -2   0   2       1737.60       1661.22        39.34 o                         
  -1   0   2       2955.50       3272.12       175.72 o                         
   0   0   2      21900.40      22234.51       488.27 o                         
   1   0   2       1076.39       1025.63        42.14 o                         
   2   0   2          8.32          9.99         5.44 o                         
   3   0   2       7496.71       7560.75        80.71 o                         
   4   0   2        326.68        317.12        23.05 o                         
   5   0   2          0.74          9.69         4.38 o                         
   6   0   2       1872.53       1766.14        28.98 o                         
   7   0   2        475.71        467.49        19.93 o                         
   8   0   2         34.53         32.50         6.47 o                         
   9   0   2        143.37        132.76        10.46 o                         
 -10   1   2        114.78        126.10        14.42 o                         
  -9   1   2        107.08        105.25        11.32 o                         
  -8   1   2       1617.85       1599.30        34.66 o                         
  -7   1   2          7.91         11.88         8.88 o                         
  -6   1   2        630.42        683.62        26.41 o                         
  -5   1   2       2532.66       2316.75        66.03 o                         
  -4   1   2        732.41        716.43        30.79 o                         
  -3   1   2        217.48        245.18        14.01 o                         
  -2   1   2         58.35         81.78        10.57 o                         
  -1   1   2          9.86          9.25         6.01 o                         
   0   1   2       2453.26       2590.27        73.91 o                         
   1   1   2      11796.38      12631.93       262.16 o                         
   2   1   2       6361.80       6431.55       101.08 o                         
   3   1   2       2470.48       2572.17        41.42 o                         
   4   1   2       1299.88       1301.78        35.71 o                         
   5   1   2       2851.28       2878.42        41.89 o                         
   6   1   2        140.05        118.30        10.59 o                         
   7   1   2       5148.88       5064.45        70.55 o                         
   8   1   2        802.40        856.95        20.68 o                         
   9   1   2        855.67        858.74        24.37 o                         
 -10   2   2        410.03        388.71        18.86 o                         
  -9   2   2        342.63        317.16        18.24 o                         
  -8   2   2       2391.80       2482.51        50.09 o                         
  -7   2   2       2864.91       2908.18        43.52 o                         
  -6   2   2       3250.63       3395.53        58.04 o                         
  -5   2   2        292.33        286.12        19.80 o                         
  -4   2   2        861.13        892.22        23.68 o                         
  -3   2   2        143.44        160.37        23.32 o                         
  -2   2   2         45.45         43.50         7.40 o                         
  -1   2   2      43989.98      45399.22       236.15 o                         
   0   2   2      13676.34      14525.25       103.77 o                         
   1   2   2         45.39         49.23         6.62 o                         
   2   2   2       1627.78       1617.14        32.42 o                         
   3   2   2       1354.24       1401.89        42.26 o                         
   4   2   2       2100.43       2135.70       101.29 o                         
   5   2   2       3579.45       3504.13        54.67 o                         
   6   2   2       4268.07       4077.82        70.66 o                         
   7   2   2        132.62        142.20         9.38 o                         
   8   2   2         46.09         50.91         5.91 o                         
   9   2   2        824.87        925.44        22.73 o                         
 -10   3   2         98.02         91.68        10.23 o                         
  -9   3   2        741.40        738.22        29.38 o                         
  -8   3   2         43.09         38.78        11.16 o                         
  -7   3   2        600.43        565.85        35.36 o                         
  -6   3   2       1740.69       1774.20        34.94 o                         
  -5   3   2       2320.79       2334.84       111.55 o                         
  -4   3   2       1795.93       1964.67        90.87 o                         
  -3   3   2       2457.86       2493.51        48.75 o                         
  -2   3   2       4385.87       4548.81        57.56 o                         
  -1   3   2        266.81        264.17        11.45 o                         
   0   3   2      11230.95      11720.99        78.40 o                         
   1   3   2       3500.32       3469.06        51.38 o                         
   2   3   2        948.51        887.38        34.29 o                         
   3   3   2       2747.28       2663.24        82.49 o                         
   4   3   2       1534.38       1727.14        35.23 o                         
   5   3   2         15.58         17.38         5.15 o                         
   6   3   2       1501.19       1391.39        26.11 o                         
   7   3   2       1267.81       1250.09        23.18 o                         
   8   3   2         99.61         89.58         9.65 o                         
   9   3   2          7.57          2.51         8.57 o                         
 -10   4   2         18.81          2.38         4.68 o                         
  -9   4   2        105.98        106.65        12.46 o                         
  -8   4   2       3454.98       3472.33       104.06 o                         
  -7   4   2         13.87         38.24        18.14 o                         
  -6   4   2        317.90        300.58        17.71 o                         
  -5   4   2       2742.00       2902.07        69.91 o                         
  -4   4   2         11.35         -2.31         8.83 o                         
  -3   4   2       5646.59       6052.83        96.11 o                         
  -2   4   2      13241.08      13859.18        99.56 o                         
  -1   4   2       8238.05       8110.01        77.10 o                         
   0   4   2         90.78         92.10         9.76 o                         
   1   4   2        596.86        653.55        27.25 o                         
   2   4   2       4406.59       4758.44       342.79 o                         
   3   4   2         65.78         64.50         8.28 o                         
   4   4   2        559.65        512.70        14.74 o                         
   5   4   2       3930.19       3748.98        38.93 o                         
   6   4   2       1832.71       1674.29        29.57 o                         
   7   4   2         22.44         11.87         5.49 o                         
   8   4   2         63.79         60.72         6.56 o                         
 -10   5   2        307.11        327.50        28.70 o                         
  -9   5   2        160.63        163.91        18.69 o                         
  -8   5   2        115.98        105.34        12.59 o                         
  -7   5   2         80.80         55.30        17.36 o                         
  -6   5   2         41.66         32.58         7.96 o                         
  -5   5   2        121.00         87.34         7.87 o                         
  -4   5   2       8860.41       9407.04        83.20 o                         
  -3   5   2        770.09        802.03        26.42 o                         
  -2   5   2         56.61         49.59        11.61 o                         
  -1   5   2      13476.62      13888.05       202.81 o                         
   0   5   2        919.99        867.23        26.72 o                         
   1   5   2       2198.48       2287.16        61.87 o                         
   2   5   2       2848.56       2857.10        44.02 o                         
   3   5   2       6489.63       6640.31       116.09 o                         
   4   5   2        557.81        532.11        18.30 o                         
   5   5   2          1.50          3.39         4.19 o                         
   6   5   2        813.35        783.69        24.46 o                         
   7   5   2         99.35         94.07         9.50 o                         
   8   5   2          3.51         -2.38         3.40 o                         
  -9   6   2       1872.98       1949.01        79.09 o                         
  -8   6   2        661.33        692.41        36.03 o                         
  -7   6   2        136.85        132.01        18.77 o                         
  -6   6   2        320.11        284.15        17.97 o                         
  -5   6   2       1339.44       1309.47        41.11 o                         
  -4   6   2        549.75        552.26        18.65 o                         
  -3   6   2       1862.10       1918.70        28.86 o                         
  -2   6   2       3169.44       3275.51        50.67 o                         
  -1   6   2        370.13        310.90        20.62 o                         
   0   6   2        490.25        551.55        22.00 o                         
   1   6   2       2533.07       2656.12        49.19 o                         
   2   6   2        118.12        112.39         8.19 o                         
   3   6   2       2762.90       2797.96        62.64 o                         
   4   6   2       2528.09       2579.54        65.51 o                         
   5   6   2        556.64        520.46        17.80 o                         
   6   6   2          2.62         -0.96         6.73 o                         
   7   6   2        263.71        260.84        13.77 o                         
  -9   7   2          8.29          5.88        14.68 o                         
  -8   7   2       1247.39       1172.46        68.42 o                         
  -7   7   2        731.73        735.90        42.41 o                         
  -6   7   2         17.62          8.82         7.91 o                         
  -5   7   2       4034.85       4099.08        80.47 o                         
  -4   7   2       3426.02       3351.50        44.86 o                         
  -3   7   2       1567.72       1614.28        33.29 o                         
  -2   7   2          3.19         10.89         4.68 o                         
  -1   7   2       2025.32       1930.11        32.47 o                         
   0   7   2         33.76         30.45         5.59 o                         
   1   7   2        654.52        657.64        19.23 o                         
   2   7   2        998.67        933.94        27.26 o                         
   3   7   2        183.56        169.70        12.63 o                         
   4   7   2         23.08          8.42         6.84 o                         
   5   7   2         25.50         29.10         7.95 o                         
   6   7   2        153.14        132.69        10.91 o                         
   7   7   2        905.15        931.46        24.31 o                         
  -8   8   2        107.06        113.19        23.78 o                         
  -7   8   2        538.34        492.44        32.04 o                         
  -6   8   2       1162.74       1144.33        43.62 o                         
  -5   8   2         80.65         76.14        13.57 o                         
  -4   8   2       2144.41       2078.96        53.00 o                         
  -3   8   2       2185.16       2208.47        36.99 o                         
  -2   8   2       2327.78       2347.36        36.67 o                         
  -1   8   2        106.09        103.71        10.07 o                         
   0   8   2        463.85        427.07        17.91 o                         
   1   8   2        605.27        563.67        18.19 o                         
   2   8   2        180.10        169.48        13.87 o                         
   3   8   2       1068.49       1108.70        36.77 o                         
   4   8   2         15.57         12.09        10.72 o                         
   5   8   2         15.97          7.04         8.76 o                         
   6   8   2        278.93        293.82        18.86 o                         
  -7   9   2         51.34         69.06        23.81 o                         
  -6   9   2        544.56        527.75        32.42 o                         
  -5   9   2       2394.00       2381.16        80.99 o                         
  -4   9   2         15.23         15.01        10.02 o                         
  -3   9   2         74.10         64.03        11.17 o                         
  -2   9   2         74.16         70.36         8.00 o                         
  -1   9   2        112.10         99.49         9.50 o                         
   0   9   2       1720.08       1758.27        35.93 o                         
   1   9   2       2869.88       2830.27        43.10 o                         
   2   9   2        779.07        810.21        25.40 o                         
   3   9   2         13.46          5.88         7.38 o                         
   4   9   2        104.62         95.78        10.19 o                         
   5   9   2        187.17        183.05        12.89 o                         
  -7  10   2        382.55        393.98        34.20 o                         
  -6  10   2         70.65         59.21        13.79 o                         
  -5  10   2         17.76         14.94        12.05 o                         
  -4  10   2        149.29        139.63        29.41 o                         
  -3  10   2         13.19          5.10        12.98 o                         
  -2  10   2        499.88        527.77        23.61 o                         
  -1  10   2        926.90        959.77        27.36 o                         
   0  10   2         52.53         36.79         9.18 o                         
   1  10   2        531.73        534.13        22.60 o                         
   2  10   2        469.01        484.67        21.75 o                         
   3  10   2        714.48        722.07        21.83 o                         
   4  10   2        118.45        112.82        10.60 o                         
  -5  11   2        446.02        479.17        28.94 o                         
  -4  11   2          1.62         10.83        19.36 o                         
  -3  11   2          6.76         12.33         7.34 o                         
  -2  11   2         35.22         26.14         9.59 o                         
  -1  11   2        593.78        627.36        22.91 o                         
   0  11   2        920.00        997.43        41.29 o                         
   1  11   2        291.38        277.71        13.64 o                         
   2  11   2          0.55          7.21         5.22 o                         
   3  11   2        318.98        340.33        26.49 o                         
  -3  12   2        158.66        133.17        25.21 o                         
  -2  12   2        854.44        966.31        30.07 o                         
  -1  12   2       1406.67       1543.28        32.29 o                         
   0  12   2          3.71          8.33         8.28 o                         
  -3 -12   3        179.86        201.72        12.81 o                         
  -2 -12   3       1088.44       1114.72        28.92 o                         
  -1 -12   3        243.88        231.86        13.02 o                         
   0 -12   3        132.67        125.37        10.98 o                         
   1 -12   3          5.47         -3.14         7.91 o                         
   2 -12   3         62.89         52.90         9.84 o                         
   3 -12   3        969.40        935.36        46.51 o                         
  -5 -11   3       1109.56       1100.81        25.61 o                         
  -4 -11   3        161.12        167.77        10.81 o                         
  -3 -11   3         64.35         60.44        10.18 o                         
  -2 -11   3        373.10        410.72        18.44 o                         
  -1 -11   3       2135.00       2211.60        42.98 o                         
   0 -11   3         16.94         17.34         8.75 o                         
   1 -11   3         26.61         36.50         8.29 o                         
   2 -11   3        480.95        487.97        22.93 o                         
   3 -11   3        775.60        771.05        27.72 o                         
   4 -11   3        139.06        146.28        24.28 o                         
   5 -11   3        286.93        267.13        30.58 o                         
  -6 -10   3         74.48         70.06        10.83 o                         
  -5 -10   3       1203.67       1196.38        31.14 o                         
  -4 -10   3       1905.47       2000.96        44.21 o                         
  -3 -10   3       1166.21       1247.58        29.63 o                         
  -2 -10   3        225.49        235.08        15.59 o                         
  -1 -10   3        743.80        700.48        25.55 o                         
   0 -10   3         28.76         27.47         8.44 o                         
   1 -10   3         54.38         57.53        11.16 o                         
   2 -10   3        813.98        847.18        23.35 o                         
   3 -10   3        222.09        202.57        13.02 o                         
   4 -10   3        566.21        497.94        31.72 o                         
   5 -10   3         37.32         31.16         9.13 o                         
   6 -10   3        222.73        208.65        23.22 o                         
  -7  -9   3         36.14         37.17         6.61 o                         
  -6  -9   3        318.90        321.08        16.99 o                         
  -5  -9   3        525.57        540.63        22.26 o                         
  -4  -9   3        285.48        280.68        18.88 o                         
  -3  -9   3        333.28        313.12        16.87 o                         
  -2  -9   3       1711.14       1732.92        30.76 o                         
  -1  -9   3       1024.54        994.21        23.99 o                         
   0  -9   3       1065.91       1099.79        23.38 o                         
   1  -9   3        865.20        883.92        23.71 o                         
   2  -9   3        118.99        105.38         9.98 o                         
   3  -9   3       2191.43       2204.03        51.43 o                         
   4  -9   3        784.62        744.83        38.68 o                         
   5  -9   3        321.87        272.31        37.24 o                         
   6  -9   3        169.88        146.34        27.32 o                         
  -8  -8   3        501.39        503.05        17.88 o                         
  -7  -8   3          2.63          2.70         8.74 o                         
  -6  -8   3         78.94         99.74        10.85 o                         
  -5  -8   3        676.28        648.60        21.25 o                         
  -4  -8   3        124.17        109.23         8.94 o                         
  -3  -8   3        115.83        114.56         9.85 o                         
  -2  -8   3         35.17         21.35         9.71 o                         
  -1  -8   3        200.04        200.18        10.48 o                         
   0  -8   3       1360.98       1324.60        30.06 o                         
   1  -8   3       2752.27       2793.62        38.66 o                         
   2  -8   3       4877.47       4837.64        51.14 o                         
   3  -8   3         19.29         24.00         7.04 o                         
   4  -8   3        114.46        102.21        11.08 o                         
   5  -8   3       2291.31       2393.18       115.42 o                         
   6  -8   3        108.92        103.55        21.87 o                         
   7  -8   3        574.08        562.95        38.05 o                         
  -9  -7   3        412.82        453.05        20.15 o                         
  -8  -7   3        236.42        231.61        12.30 o                         
  -7  -7   3        741.95        734.93        22.39 o                         
  -6  -7   3       1750.65       1702.46        43.15 o                         
  -5  -7   3         75.93         72.88         7.79 o                         
  -4  -7   3        490.98        479.50        14.78 o                         
  -3  -7   3        227.58        222.47        10.80 o                         
  -2  -7   3          2.66         11.77         4.63 o                         
  -1  -7   3       4704.04       5109.04        72.75 o                         
   0  -7   3        260.41        239.38        11.04 o                         
   1  -7   3        420.97        456.19        13.36 o                         
   2  -7   3       2301.08       2334.50        29.56 o                         
   3  -7   3       1492.20       1385.36        24.86 o                         
   4  -7   3         11.10         13.17         5.84 o                         
   5  -7   3        271.58        285.49        18.08 o                         
   6  -7   3       3611.76       3697.52        79.88 o                         
   7  -7   3        442.07        428.20        36.38 o                         
   8  -7   3          2.24         -1.33        12.97 o                         
  -9  -6   3        554.01        588.09        20.55 o                         
  -8  -6   3         35.05         32.95         6.09 o                         
  -7  -6   3        208.56        184.81        12.82 o                         
  -6  -6   3       1591.31       1576.95        33.15 o                         
  -5  -6   3       2214.73       2098.45        30.42 o                         
  -4  -6   3          6.08          5.47         4.62 o                         
  -3  -6   3        532.63        528.38        19.17 o                         
  -2  -6   3       5777.56       6349.08        72.24 o                         
  -1  -6   3          1.98          1.54         6.42 o                         
   0  -6   3       1749.68       1645.30        49.83 o                         
   1  -6   3       6097.49       6129.49       157.84 o                         
   2  -6   3       3648.23       3580.00        71.08 o                         
   3  -6   3        165.44        152.17         8.03 o                         
   4  -6   3        628.05        601.72        17.66 o                         
   5  -6   3         20.91         12.75         7.21 o                         
   6  -6   3        102.19        100.17        13.48 o                         
   7  -6   3        896.42        921.37        50.39 o                         
   8  -6   3        406.72        452.24        35.01 o                         
 -10  -5   3         24.59         17.24         4.23 o                         
  -9  -5   3        267.36        288.70        15.45 o                         
  -8  -5   3       2353.53       2438.95        42.74 o                         
  -7  -5   3         64.60         42.52         6.43 o                         
  -6  -5   3         38.16         32.34         5.89 o                         
  -5  -5   3       2200.82       2041.42        29.11 o                         
  -4  -5   3       4114.25       4534.19        66.11 o                         
  -3  -5   3       1722.05       1903.85        41.15 o                         
  -2  -5   3       5507.30       5634.91        58.67 o                         
  -1  -5   3      16768.35      17746.09       164.28 o                         
   0  -5   3       3081.90       2994.74        59.01 o                         
   1  -5   3          2.15         10.26         9.48 o                         
   2  -5   3       3491.04       3240.12        94.48 o                         
   3  -5   3        279.55        212.32        10.41 o                         
   4  -5   3         64.51         52.72         8.39 o                         
   5  -5   3       1522.12       1509.86        32.89 o                         
   6  -5   3       1718.03       1678.34        43.98 o                         
   7  -5   3         40.68         28.46        10.63 o                         
   8  -5   3         37.19         29.83         7.49 o                         
 -10  -4   3        145.51        139.98         9.14 o                         
  -9  -4   3        442.09        461.26        15.84 o                         
  -8  -4   3         30.92         24.71         6.70 o                         
  -7  -4   3       1121.53       1119.05        21.97 o                         
  -6  -4   3       1284.44       1207.87        21.46 o                         
  -5  -4   3          5.79          5.61         3.87 o                         
  -4  -4   3       2673.15       2547.59        38.80 o                         
  -3  -4   3       4064.71       4260.81        72.65 o                         
  -2  -4   3       1035.80       1096.68        25.12 o                         
  -1  -4   3       7757.71       8716.92       157.86 o                         
   0  -4   3       7282.92       7523.63       103.11 o                         
   1  -4   3       2558.52       2444.42        52.01 o                         
   2  -4   3         37.96         45.78         9.52 o                         
   3  -4   3       3751.74       3615.83       111.12 o                         
   4  -4   3       1394.28       1389.10        27.94 o                         
   5  -4   3        665.22        623.08        19.35 o                         
   6  -4   3       2178.60       2099.90        45.07 o                         
   7  -4   3        123.11        117.48        13.24 o                         
   8  -4   3         52.30         43.28         8.22 o                         
   9  -4   3         94.95         91.68        17.11 o                         
 -10  -3   3         57.47         39.46         7.00 o                         
  -9  -3   3       2221.66       2241.49        40.09 o                         
  -8  -3   3       2571.49       2586.63        30.27 o                         
  -7  -3   3        508.86        476.74        12.60 o                         
  -6  -3   3        246.62        245.43         9.54 o                         
  -5  -3   3       3174.61       3096.65        53.05 o                         
  -4  -3   3          1.95         11.32         4.58 o                         
  -3  -3   3        279.79        254.22        11.72 o                         
  -2  -3   3       7795.59       8389.63       126.89 o                         
  -1  -3   3       3511.55       3659.42        83.07 o                         
   0  -3   3       1172.77       1349.28        68.62 o                         
   1  -3   3        178.88        242.98        28.29 o                         
   2  -3   3         19.14         -3.85         7.15 o                         
   3  -3   3       2343.00       2096.88        57.45 o                         
   4  -3   3       1941.32       1975.83        37.08 o                         
   5  -3   3       4064.04       3867.89        48.92 o                         
   6  -3   3         39.12         27.43         8.50 o                         
   7  -3   3        551.76        584.34        22.17 o                         
   8  -3   3        364.65        338.13        14.96 o                         
   9  -3   3         55.07         49.42         9.78 o                         
 -10  -2   3        918.19        944.73        34.08 o                         
  -9  -2   3         43.46         39.72         6.08 o                         
  -8  -2   3        979.24        974.32        19.49 o                         
  -7  -2   3       3031.83       2907.07        29.95 o                         
  -6  -2   3       1480.60       1381.83        20.90 o                         
  -5  -2   3        362.66        281.63        15.92 o                         
  -4  -2   3      10260.99      10340.13       130.51 o                         
  -3  -2   3       2199.21       2145.57        30.08 o                         
  -2  -2   3       6142.49       6795.38        79.86 o                         
  -1  -2   3       3901.08       4467.57       116.50 o                         
   0  -2   3        329.27        470.20        57.38 o                         
   1  -2   3        974.30       1077.89        26.86 o                         
   2  -2   3       3234.88       3062.70       154.52 o                         
   3  -2   3       2425.54       2565.21        67.93 o                         
   4  -2   3        473.82        454.73        18.34 o                         
   5  -2   3        918.47        868.30        27.36 o                         
   6  -2   3        972.40        952.95        28.06 o                         
   7  -2   3        770.98        738.60        21.82 o                         
   8  -2   3        605.80        615.99        25.85 o                         
   9  -2   3       1330.16       1492.40        30.69 o                         
 -11  -1   3         15.53         15.83         5.53 o                         
 -10  -1   3        557.65        612.19        27.10 o                         
  -9  -1   3       1319.42       1389.66        23.08 o                         
  -8  -1   3        357.29        352.22        12.40 o                         
  -7  -1   3        517.20        506.48        15.36 o                         
  -6  -1   3       1677.93       1595.93        24.03 o                         
  -5  -1   3       1190.39       1056.66        34.23 o                         
  -4  -1   3       4379.99       4514.93        98.53 o                         
  -3  -1   3       3929.92       3866.57        51.12 o                         
  -2  -1   3      16745.77      17798.42       121.25 o                         
  -1  -1   3        337.45        343.77        21.94 o                         
   0  -1   3        109.24        100.99        14.95 o                         
   1  -1   3        579.66        560.33        20.53 o                         
   2  -1   3        298.10        322.04        16.18 o                         
   3  -1   3       5601.89       5485.20        92.56 o                         
   4  -1   3       1438.09       1434.05        57.37 o                         
   5  -1   3        476.35        478.44        18.32 o                         
   6  -1   3       1370.95       1306.85        30.24 o                         
   7  -1   3        357.15        367.82        14.67 o                         
   8  -1   3         70.12         64.72        11.48 o                         
   9  -1   3        398.67        395.77        12.35 o                         
 -11   0   3        499.01        553.65        22.67 o                         
 -10   0   3        705.66        730.43        28.44 o                         
  -9   0   3         73.28         66.80         6.48 o                         
  -8   0   3       1419.04       1425.27        24.84 o                         
  -7   0   3        439.18        405.02        14.91 o                         
  -6   0   3         11.13         16.14         5.81 o                         
  -5   0   3       4526.33       4432.98        91.75 o                         
  -4   0   3       3400.41       3678.82        62.03 o                         
  -3   0   3         37.21         45.33         7.87 o                         
  -2   0   3       4754.65       5252.59        89.27 o                         
  -1   0   3       1357.59       1405.75        43.40 o                         
   0   0   3      11261.14      12456.85       393.87 o                         
   1   0   3      12412.12      13957.42       403.83 o                         
   2   0   3      15425.97      15010.85       235.35 o                         
   3   0   3        399.68        407.33        21.52 o                         
   4   0   3       1214.69       1348.53        37.34 o                         
   5   0   3       1571.85       1476.12        30.61 o                         
   6   0   3         31.13         34.48         6.93 o                         
   7   0   3         94.07         93.21         8.95 o                         
   8   0   3        905.59        928.06        19.80 o                         
   9   0   3        901.87       1019.76        19.99 o                         
 -11   1   3        272.98        309.70        16.57 o                         
 -10   1   3        346.67        372.54        18.32 o                         
  -9   1   3        817.80        861.33        21.59 o                         
  -8   1   3         37.64         33.19         6.93 o                         
  -7   1   3        252.12        253.94        10.93 o                         
  -6   1   3        673.38        653.94        22.40 o                         
  -5   1   3        319.16        255.38        18.25 o                         
  -4   1   3       3253.93       3462.02        46.41 o                         
  -3   1   3        400.75        463.79        25.66 o                         
  -2   1   3        185.66        197.52        15.68 o                         
  -1   1   3       7950.61       8152.53       108.12 o                         
   0   1   3       2417.51       2553.18        66.63 o                         
   1   1   3        167.43        154.31        11.17 o                         
   2   1   3       9270.67       9362.94        80.50 o                         
   3   1   3       8079.43       8325.78       114.12 o                         
   4   1   3        422.50        472.43        19.16 o                         
   5   1   3        334.77        288.86        13.88 o                         
   6   1   3       4091.21       3856.28        50.74 o                         
   7   1   3        772.38        766.94        21.18 o                         
   8   1   3         11.27          9.18         4.66 o                         
   9   1   3        439.50        511.05        22.32 o                         
 -11   2   3         76.92         99.29        15.07 o                         
 -10   2   3         17.77         21.95        10.18 o                         
  -9   2   3        469.98        505.50        18.63 o                         
  -8   2   3        973.19        950.56        34.77 o                         
  -7   2   3       1619.87       1564.61        35.58 o                         
  -6   2   3       2262.43       2257.28        45.77 o                         
  -5   2   3      10082.57      10506.01       102.48 o                         
  -4   2   3         82.84        107.53        10.46 o                         
  -3   2   3        158.58        139.51         9.62 o                         
  -2   2   3       1026.06        967.11        28.10 o                         
  -1   2   3       2718.66       2818.62        46.87 o                         
   0   2   3       7670.21       8218.18        80.75 o                         
   1   2   3       6588.29       6895.61        76.90 o                         
   2   2   3       2143.24       2305.12        51.52 o                         
   3   2   3       2621.68       2653.73        50.64 o                         
   4   2   3         97.36         89.38         7.99 o                         
   5   2   3       1341.63       1319.44        24.58 o                         
   6   2   3        294.67        279.75        14.58 o                         
   7   2   3       1489.36       1465.69        34.41 o                         
   8   2   3       1626.80       1696.93        25.02 o                         
 -10   3   3          7.29         -1.11         6.64 o                         
  -9   3   3        582.42        559.69        26.31 o                         
  -8   3   3       2622.87       2560.39        64.93 o                         
  -7   3   3        153.77        141.27        12.98 o                         
  -6   3   3        127.58        152.76        10.95 o                         
  -5   3   3       4535.32       4300.49       202.43 o                         
  -4   3   3       3567.71       3625.33        59.09 o                         
  -3   3   3          2.78         11.30         5.70 o                         
  -2   3   3       4683.69       4825.27        69.04 o                         
  -1   3   3      14194.26      14764.45       151.44 o                         
   0   3   3       5714.46       5935.39        73.22 o                         
   1   3   3         24.87         16.39         7.38 o                         
   2   3   3       4173.58       4026.12        93.86 o                         
   3   3   3       1117.99       1154.16        24.51 o                         
   4   3   3        294.76        295.55        10.90 o                         
   5   3   3        695.89        612.75        15.45 o                         
   6   3   3        868.42        849.39        23.69 o                         
   7   3   3        236.26        219.71        13.62 o                         
   8   3   3         68.65         68.83         7.44 o                         
 -10   4   3         14.99          7.41         8.56 o                         
  -9   4   3        222.86        220.70        21.60 o                         
  -8   4   3       1180.94       1067.42        42.70 o                         
  -7   4   3       3050.26       3012.16        77.81 o                         
  -6   4   3       3925.87       3947.03       108.69 o                         
  -5   4   3        353.29        397.12        17.35 o                         
  -4   4   3       3301.41       3629.99        53.72 o                         
  -3   4   3       2187.96       2247.24        45.22 o                         
  -2   4   3       1442.67       1442.26        29.42 o                         
  -1   4   3       4445.25       4473.51        54.14 o                         
   0   4   3       4776.59       4944.99        77.51 o                         
   1   4   3       8400.13       8733.65       176.81 o                         
   2   4   3        303.53        268.97        19.40 o                         
   3   4   3       1477.61       1480.64        28.14 o                         
   4   4   3         83.88         69.53         7.16 o                         
   5   4   3        332.50        310.95        12.39 o                         
   6   4   3       1161.11       1083.84        23.92 o                         
   7   4   3        467.76        460.64        16.80 o                         
   8   4   3         10.24         13.62         9.33 o                         
 -10   5   3         12.78         10.38         4.37 o                         
  -9   5   3        766.71        741.77        35.29 o                         
  -8   5   3       1975.88       1897.99        63.17 o                         
  -7   5   3         86.76         82.06        12.96 o                         
  -6   5   3         16.15         24.88         5.70 o                         
  -5   5   3       2086.46       2078.32        30.43 o                         
  -4   5   3        656.50        681.06        17.39 o                         
  -3   5   3       1016.30       1023.40        33.82 o                         
  -2   5   3       7031.12       7057.01       118.90 o                         
  -1   5   3      12430.79      12965.51       160.39 o                         
   0   5   3       6444.80       7091.90        83.33 o                         
   1   5   3        253.50        242.42        14.00 o                         
   2   5   3        666.94        649.54        17.75 o                         
   3   5   3        709.64        634.90        20.24 o                         
   4   5   3        655.86        624.68        32.22 o                         
   5   5   3       1961.35       1887.31        30.24 o                         
   6   5   3          2.51         -6.13         7.68 o                         
   7   5   3        148.38        150.58        10.13 o                         
  -9   6   3        120.15        115.68        15.61 o                         
  -8   6   3       1667.77       1623.47        58.50 o                         
  -7   6   3        725.33        708.33        36.53 o                         
  -6   6   3       1174.77       1045.05        30.97 o                         
  -5   6   3         59.92         50.47         7.13 o                         
  -4   6   3       1754.97       1734.36        31.12 o                         
  -3   6   3        588.48        559.81        17.65 o                         
  -2   6   3         47.90         37.13         5.73 o                         
  -1   6   3        948.09        934.00        22.79 o                         
   0   6   3        138.10        156.39         8.49 o                         
   1   6   3         10.94         16.77         6.22 o                         
   2   6   3       1635.36       1481.75        26.76 o                         
   3   6   3        186.67        211.29        15.29 o                         
   4   6   3        302.29        274.70        19.65 o                         
   5   6   3       1244.35       1234.34        28.38 o                         
   6   6   3       1167.13       1143.22        33.69 o                         
   7   6   3         48.91         61.36         7.94 o                         
  -9   7   3       1898.00       2027.66        75.02 o                         
  -8   7   3       1053.15       1050.90        60.62 o                         
  -7   7   3        152.78        133.18        19.36 o                         
  -6   7   3       1341.42       1324.60        34.42 o                         
  -5   7   3        628.37        586.91        21.80 o                         
  -4   7   3        624.67        561.34        21.19 o                         
  -3   7   3       1521.19       1443.39        32.08 o                         
  -2   7   3       3446.29       3357.28        98.17 o                         
  -1   7   3         40.26         42.41         7.25 o                         
   0   7   3          8.67         13.84         5.67 o                         
   1   7   3         58.40         42.17        10.06 o                         
   2   7   3        343.59        333.13        14.97 o                         
   3   7   3       2027.24       2030.29        44.03 o                         
   4   7   3        191.64        181.99        13.62 o                         
   5   7   3        288.03        278.54        19.34 o                         
   6   7   3        712.96        710.73        23.67 o                         
  -8   8   3        391.71        398.83        35.89 o                         
  -7   8   3        144.47        171.14        24.13 o                         
  -6   8   3        126.50         93.41        12.34 o                         
  -5   8   3       1837.47       1795.87        43.74 o                         
  -4   8   3       1106.59       1030.10        29.35 o                         
  -3   8   3         10.18          0.89         7.08 o                         
  -2   8   3       1232.45       1272.43        32.29 o                         
  -1   8   3       1552.70       1617.10        31.32 o                         
   0   8   3       1423.82       1352.70        34.56 o                         
   1   8   3         29.81         36.60         7.89 o                         
   2   8   3       2287.71       2265.86        44.70 o                         
   3   8   3          5.06         -1.82         8.92 o                         
   4   8   3        276.15        271.75        18.08 o                         
   5   8   3        696.73        667.57        29.68 o                         
  -7   9   3         48.91         29.36        17.83 o                         
  -6   9   3          2.62          4.07        15.90 o                         
  -5   9   3        501.98        476.38        24.09 o                         
  -4   9   3       1649.48       1726.92        41.00 o                         
  -3   9   3         88.31         82.24        11.29 o                         
  -2   9   3         14.89         21.07         8.48 o                         
  -1   9   3       2007.23       2106.81        69.33 o                         
   0   9   3         15.67          0.91         8.99 o                         
   1   9   3        268.90        202.62        13.87 o                         
   2   9   3       2499.16       2554.15        67.08 o                         
   3   9   3       1912.78       2077.92        51.97 o                         
   4   9   3        501.67        481.52        20.69 o                         
   5   9   3         18.07         27.29         6.86 o                         
  -6  10   3        291.30        322.10        24.27 o                         
  -5  10   3        726.32        673.38        38.39 o                         
  -4  10   3        126.89        129.40        43.99 o                         
  -3  10   3         50.97         56.28        10.93 o                         
  -2  10   3        297.42        310.67        18.51 o                         
  -1  10   3        373.47        372.13        18.37 o                         
   0  10   3       1475.80       1492.89        34.21 o                         
   1  10   3       1939.00       2093.68        46.74 o                         
   2  10   3        406.53        427.57        18.83 o                         
   3  10   3        579.48        554.93        30.79 o                         
  -5  11   3        905.40        991.31        37.46 o                         
  -4  11   3        379.87        415.44        23.98 o                         
  -3  11   3         38.75         35.43         8.83 o                         
  -2  11   3        176.60        200.86        13.71 o                         
  -1  11   3        652.45        669.42        23.13 o                         
   0  11   3         32.96         26.90         7.09 o                         
   1  11   3         21.04         24.37         6.94 o                         
   2  11   3       1033.55       1117.02        48.68 o                         
  -3 -12   4         24.41          7.20         5.81 o                         
  -2 -12   4       1015.79        986.20        25.88 o                         
  -1 -12   4        331.98        331.79        14.60 o                         
   0 -12   4          2.04          6.01         8.15 o                         
   1 -12   4          5.68         -3.80         6.64 o                         
   2 -12   4         11.31         19.09         6.03 o                         
  -5 -11   4        104.03        116.19        13.04 o                         
  -4 -11   4        406.53        398.83        15.30 o                         
  -3 -11   4        713.67        705.74        24.91 o                         
  -2 -11   4        246.32        251.56        14.87 o                         
  -1 -11   4        113.28        113.33         9.60 o                         
   0 -11   4         49.06         30.53         7.71 o                         
   1 -11   4         67.15         65.04         9.86 o                         
   2 -11   4        161.14        167.72        14.16 o                         
   3 -11   4        933.62        829.55        55.34 o                         
   4 -11   4         27.66         40.87         9.94 o                         
  -6 -10   4        406.14        402.73        20.65 o                         
  -5 -10   4        148.71        148.46        12.23 o                         
  -4 -10   4        394.86        388.30        20.10 o                         
  -3 -10   4        596.28        570.38        20.65 o                         
  -2 -10   4       2442.42       2627.73        52.85 o                         
  -1 -10   4        160.43        157.04        12.21 o                         
   0 -10   4         10.38          7.93         7.60 o                         
   1 -10   4        400.96        383.91        17.60 o                         
   2 -10   4        157.49        143.21        15.09 o                         
   3 -10   4        388.44        393.01        22.86 o                         
   4 -10   4        601.12        559.50        30.44 o                         
   5 -10   4        771.83        792.75        45.97 o                         
  -7  -9   4         63.86         54.60         9.05 o                         
  -6  -9   4         71.25         71.91        11.28 o                         
  -5  -9   4       1091.88       1117.74        30.40 o                         
  -4  -9   4       1073.46       1102.43        30.30 o                         
  -3  -9   4          2.22         25.93         9.23 o                         
  -2  -9   4        546.68        527.84        19.93 o                         
  -1  -9   4       1478.48       1524.63        38.35 o                         
   0  -9   4         27.80         35.72         8.28 o                         
   1  -9   4       1546.02       1616.16        29.23 o                         
   2  -9   4       4472.52       4484.31        53.61 o                         
   3  -9   4       1222.11       1203.61        31.79 o                         
   4  -9   4          7.80          1.04         9.04 o                         
   5  -9   4        454.91        405.95        38.78 o                         
   6  -9   4        450.20        443.09        23.44 o                         
  -8  -8   4          3.34         -2.27         4.59 o                         
  -7  -8   4          9.81          8.85         8.20 o                         
  -6  -8   4        151.29        158.48        11.91 o                         
  -5  -8   4         27.05         10.81         6.40 o                         
  -4  -8   4        872.11        877.92        25.78 o                         
  -3  -8   4        783.71        774.32        23.66 o                         
  -2  -8   4         25.60         31.54         6.56 o                         
  -1  -8   4        598.36        576.93        18.57 o                         
   0  -8   4       1504.99       1564.05        27.78 o                         
   1  -8   4        876.67        828.38        22.16 o                         
   2  -8   4        562.76        562.21        18.13 o                         
   3  -8   4       4970.87       4970.73        79.16 o                         
   4  -8   4        928.66        912.87        24.41 o                         
   5  -8   4        125.88        128.96        15.50 o                         
   6  -8   4        900.40        962.02        37.42 o                         
  -9  -7   4        185.55        184.86        12.17 o                         
  -8  -7   4        252.94        249.79        13.07 o                         
  -7  -7   4          1.54          7.83         5.61 o                         
  -6  -7   4       1344.01       1328.22        30.21 o                         
  -5  -7   4       5280.00       5244.21        89.40 o                         
  -4  -7   4        672.56        692.63        20.08 o                         
  -3  -7   4         16.30         24.86         5.18 o                         
  -2  -7   4       1464.88       1418.44        24.72 o                         
  -1  -7   4         95.48        100.26        11.14 o                         
   0  -7   4       1585.52       1622.46        24.65 o                         
   1  -7   4       2404.62       2387.23        47.85 o                         
   2  -7   4       2404.06       2301.25        48.63 o                         
   3  -7   4        184.94        172.26        10.72 o                         
   4  -7   4         80.10         37.62        11.69 o                         
   5  -7   4       1262.54       1257.65        38.00 o                         
   6  -7   4        102.91        114.11        12.76 o                         
   7  -7   4        661.39        683.05        52.95 o                         
  -9  -6   4         36.64         27.86         5.03 o                         
  -8  -6   4       1255.42       1244.06        25.20 o                         
  -7  -6   4       1093.74       1039.64        27.63 o                         
  -6  -6   4        794.70        761.20        22.06 o                         
  -5  -6   4       2157.43       2009.42        30.52 o                         
  -4  -6   4       2324.66       2234.83        37.67 o                         
  -3  -6   4       2571.04       2611.57        33.45 o                         
  -2  -6   4          7.92         10.46         6.15 o                         
  -1  -6   4       7941.78       8097.18       110.90 o                         
   0  -6   4       2435.86       2441.78        41.06 o                         
   1  -6   4       1202.42       1160.36        21.25 o                         
   2  -6   4        546.60        521.72        17.07 o                         
   3  -6   4        814.91        755.53        18.75 o                         
   4  -6   4        111.34        118.72        10.00 o                         
   5  -6   4        329.07        285.09        14.34 o                         
   6  -6   4        288.27        281.74        18.97 o                         
   7  -6   4         46.88         38.29        10.58 o                         
   8  -6   4         75.12         70.98        14.97 o                         
 -10  -5   4         74.20         77.30         7.55 o                         
  -9  -5   4        395.65        403.10        15.79 o                         
  -8  -5   4         66.77         52.24         7.55 o                         
  -7  -5   4       1819.42       1763.87        31.31 o                         
  -6  -5   4       5518.54       5268.44        98.31 o                         
  -5  -5   4       1081.10        972.66        19.21 o                         
  -4  -5   4       1054.94       1045.91        22.37 o                         
  -3  -5   4       1154.43       1181.74        41.30 o                         
  -2  -5   4       2883.75       2889.88        52.53 o                         
  -1  -5   4        371.98        354.26        20.34 o                         
   0  -5   4       1964.64       1959.24        43.50 o                         
   1  -5   4       9146.80       9462.98       187.25 o                         
   2  -5   4       1432.61       1351.83        36.39 o                         
   3  -5   4        259.35        227.37         9.89 o                         
   4  -5   4         25.04         37.13         7.74 o                         
   5  -5   4        634.65        592.59        20.75 o                         
   6  -5   4       1283.93       1287.11        41.94 o                         
   7  -5   4        313.62        308.24        14.23 o                         
   8  -5   4        327.32        328.98        29.25 o                         
 -10  -4   4        116.46        116.82        10.46 o                         
  -9  -4   4        563.86        603.68        20.22 o                         
  -8  -4   4       1694.37       1694.10        26.63 o                         
  -7  -4   4       1471.80       1403.44        25.79 o                         
  -6  -4   4        337.20        326.51        11.04 o                         
  -5  -4   4       1441.82       1385.34        20.24 o                         
  -4  -4   4         54.93         45.57         7.92 o                         
  -3  -4   4         19.26         21.54         6.19 o                         
  -2  -4   4       6325.76       6970.36        89.38 o                         
  -1  -4   4       6305.40       6754.66        83.34 o                         
   0  -4   4        356.40        493.44        26.62 o                         
   1  -4   4         19.84         26.62        11.42 o                         
   2  -4   4       5146.61       5433.40        99.82 o                         
   3  -4   4        233.38        200.73         8.88 o                         
   4  -4   4       1401.30       1318.83        26.32 o                         
   5  -4   4       2789.47       2757.65        40.73 o                         
   6  -4   4        494.15        494.60        20.13 o                         
   7  -4   4        103.65         95.43         9.60 o                         
   8  -4   4        382.18        404.01        16.34 o                         
 -10  -3   4        984.35       1124.48        52.84 o                         
  -9  -3   4       1628.36       1689.43        25.64 o                         
  -8  -3   4       1233.22       1129.82        21.72 o                         
  -7  -3   4        384.05        338.76        12.11 o                         
  -6  -3   4       5058.57       4809.94        38.57 o                         
  -5  -3   4          1.61          6.72         5.12 o                         
  -4  -3   4         13.19         15.20         4.90 o                         
  -3  -3   4       1132.90       1177.12        31.65 o                         
  -2  -3   4        587.01        664.01        21.09 o                         
  -1  -3   4       2956.15       3211.71        52.15 o                         
   0  -3   4        197.10        277.35        21.95 o                         
   1  -3   4        343.36        392.76        20.22 o                         
   2  -3   4       3192.69       2844.49        82.87 o                         
   3  -3   4        643.69        629.88        19.09 o                         
   4  -3   4         36.96         41.25         6.37 o                         
   5  -3   4       3496.74       3378.04        47.75 o                         
   6  -3   4       2549.05       2533.07        44.78 o                         
   7  -3   4        459.17        484.70        16.65 o                         
   8  -3   4         11.53          4.02         4.86 o                         
 -11  -2   4          3.59         -6.44         7.00 o                         
 -10  -2   4         72.09        100.89        12.77 o                         
  -9  -2   4       3233.97       3320.25        36.73 o                         
  -8  -2   4       2716.58       2634.64        30.74 o                         
  -7  -2   4         38.19         30.54         4.64 o                         
  -6  -2   4        384.43        365.22        11.13 o                         
  -5  -2   4       1462.96       1273.05        26.98 o                         
  -4  -2   4        416.78        426.36        21.18 o                         
  -3  -2   4       3752.71       4068.26        58.18 o                         
  -2  -2   4       8144.00       8730.09       102.31 o                         
  -1  -2   4        202.70        197.03        11.23 o                         
   0  -2   4         16.32          8.69         9.83 o                         
   1  -2   4       2461.58       2688.83       206.02 o                         
   2  -2   4        789.77        788.28        45.60 o                         
   3  -2   4       7234.35       7280.58       133.74 o                         
   4  -2   4       1402.18       1403.80        26.07 o                         
   5  -2   4       2450.41       2463.22        42.35 o                         
   6  -2   4        658.66        609.43        19.83 o                         
   7  -2   4        449.74        435.66        15.67 o                         
   8  -2   4        278.67        286.83        11.90 o                         
 -11  -1   4        244.22        261.96        25.44 o                         
 -10  -1   4        517.85        543.55        18.80 o                         
  -9  -1   4        191.31        147.96         9.17 o                         
  -8  -1   4         34.52         32.75         4.81 o                         
  -7  -1   4        840.84        786.14        17.72 o                         
  -6  -1   4         69.74         71.53         6.90 o                         
  -5  -1   4       7886.81       7537.50        72.57 o                         
  -4  -1   4        868.82        827.25        31.53 o                         
  -3  -1   4        594.30        645.74        20.89 o                         
  -2  -1   4       6325.54       6925.44        78.14 o                         
  -1  -1   4       9606.79      10385.34       120.93 o                         
   0  -1   4         73.90         58.32         9.02 o                         
   1  -1   4        606.35        637.60        25.64 o                         
   2  -1   4       7020.78       6786.39       130.34 o                         
   3  -1   4        571.66        558.00        25.46 o                         
   4  -1   4         13.36         14.53         5.03 o                         
   5  -1   4       1261.37       1193.67        26.33 o                         
   6  -1   4       1866.48       1852.86        32.54 o                         
   7  -1   4        196.60        182.70        10.24 o                         
   8  -1   4        342.36        349.76        12.25 o                         
 -11   0   4         19.35         19.93         5.93 o                         
 -10   0   4        251.59        278.02        14.10 o                         
  -9   0   4       1774.42       1763.33        30.25 o                         
  -8   0   4        296.99        258.38        13.26 o                         
  -7   0   4         80.50         78.09         6.41 o                         
  -6   0   4        928.88        969.04        18.94 o                         
  -5   0   4       2206.31       2038.64        32.05 o                         
  -4   0   4       6930.49       6802.28       104.39 o                         
  -3   0   4       6821.33       6888.02        75.68 o                         
  -2   0   4        852.42        856.63        28.16 o                         
  -1   0   4       7928.19       8466.47        59.87 o                         
   0   0   4       2571.07       2766.99        58.36 o                         
   1   0   4       2440.66       2671.55        68.80 o                         
   2   0   4       5022.91       4925.76        76.01 o                         
   3   0   4       6910.96       6698.00        76.43 o                         
   4   0   4       4692.53       4718.59        62.02 o                         
   5   0   4       1223.35       1168.13        24.24 o                         
   6   0   4        423.57        389.71        17.35 o                         
   7   0   4        119.92        111.33         9.10 o                         
   8   0   4        285.36        272.33         9.86 o                         
 -11   1   4        577.56        668.82        24.61 o                         
 -10   1   4        303.16        290.50        21.24 o                         
  -9   1   4        757.59        792.91        20.71 o                         
  -8   1   4         15.45         12.77         5.32 o                         
  -7   1   4          0.33          3.20         2.72 o                         
  -6   1   4       1895.14       1957.35        27.90 o                         
  -5   1   4       2303.69       2059.28        30.93 o                         
  -4   1   4        171.56        171.60        10.25 o                         
  -3   1   4       1608.89       1737.24        31.76 o                         
  -2   1   4       3180.01       3178.45        39.71 o                         
  -1   1   4         63.16         72.13         7.28 o                         
   0   1   4       3777.62       3849.51        56.86 o                         
   1   1   4       9005.98       9175.58       121.63 o                         
   2   1   4       7003.24       7251.98       105.50 o                         
   3   1   4        203.07        201.36        13.51 o                         
   4   1   4       1077.85       1078.24        25.88 o                         
   5   1   4       3136.58       3058.88        61.75 o                         
   6   1   4        105.77        103.45         9.56 o                         
   7   1   4        732.79        685.56        24.31 o                         
   8   1   4        424.55        436.05        11.10 o                         
 -11   2   4        264.11        262.00        22.94 o                         
 -10   2   4        921.42        955.98        35.80 o                         
  -9   2   4         46.66         41.22         8.58 o                         
  -8   2   4        988.56        902.22        24.38 o                         
  -7   2   4       2848.91       2774.29        41.29 o                         
  -6   2   4        547.60        507.70        13.46 o                         
  -5   2   4       4084.80       4150.91        81.56 o                         
  -4   2   4       5160.96       5100.06        57.38 o                         
  -3   2   4       4645.47       4583.26        48.04 o                         
  -2   2   4        147.65        140.68         9.02 o                         
  -1   2   4       4827.38       5151.33        63.29 o                         
   0   2   4         16.90         20.41         7.65 o                         
   1   2   4        122.73         99.25        14.47 o                         
   2   2   4       3391.78       3425.09        87.73 o                         
   3   2   4       1132.24       1156.79        22.37 o                         
   4   2   4        166.60        168.58        11.26 o                         
   5   2   4        439.75        389.06        15.11 o                         
   6   2   4        796.27        745.12        25.30 o                         
   7   2   4         60.31         60.35         6.83 o                         
   8   2   4         86.11         81.87         9.32 o                         
 -10   3   4        226.80        225.26        18.36 o                         
  -9   3   4        728.78        703.57        35.75 o                         
  -8   3   4        206.97        178.40        13.47 o                         
  -7   3   4       2664.24       2643.92        46.36 o                         
  -6   3   4       6033.10       5762.52        95.20 o                         
  -5   3   4       3472.91       3483.66        50.91 o                         
  -4   3   4         59.44         78.24         7.41 o                         
  -3   3   4       2242.72       2380.41        32.64 o                         
  -2   3   4       6412.15       6533.90        83.17 o                         
  -1   3   4         11.05          9.80         4.79 o                         
   0   3   4       6484.16       6697.47        67.16 o                         
   1   3   4       6384.33       6589.04        85.26 o                         
   2   3   4        876.18        878.97        26.60 o                         
   3   3   4         14.91         16.67         4.48 o                         
   4   3   4         99.93        104.75         8.31 o                         
   5   3   4        177.66        159.04        10.16 o                         
   6   3   4       1955.40       1994.53        35.44 o                         
   7   3   4         19.40         14.53         6.49 o                         
   8   3   4        205.01        224.98        15.10 o                         
 -10   4   4         18.72          6.76         8.91 o                         
  -9   4   4       1101.93       1076.51        36.39 o                         
  -8   4   4        729.38        689.31        30.82 o                         
  -7   4   4        316.43        344.89        16.88 o                         
  -6   4   4        442.50        410.91        18.58 o                         
  -5   4   4       4727.95       4647.19        66.54 o                         
  -4   4   4       1681.69       1711.23        24.32 o                         
  -3   4   4        219.25        236.10        13.83 o                         
  -2   4   4       6067.20       6263.60        80.47 o                         
  -1   4   4        408.44        351.76        15.31 o                         
   0   4   4       1795.25       1920.50        34.92 o                         
   1   4   4        221.97        235.57        16.12 o                         
   2   4   4       2802.42       2778.42        39.32 o                         
   3   4   4         25.89         21.48         5.92 o                         
   4   4   4        125.70        101.58         9.11 o                         
   5   4   4       1026.23       1015.78        27.24 o                         
   6   4   4         11.05         23.82         6.20 o                         
   7   4   4        124.18        122.65        15.40 o                         
 -10   5   4        439.51        490.00        23.86 o                         
  -9   5   4        186.66        164.59        22.19 o                         
  -8   5   4         12.87         27.11        12.97 o                         
  -7   5   4       2100.87       2135.05        65.63 o                         
  -6   5   4       2034.33       1879.15        52.02 o                         
  -5   5   4        186.59        168.36        10.03 o                         
  -4   5   4        201.24        210.84        10.26 o                         
  -3   5   4        205.61        235.07        10.83 o                         
  -2   5   4        497.06        444.90        16.71 o                         
  -1   5   4       8461.04       8540.95       116.54 o                         
   0   5   4        612.44        645.41        18.76 o                         
   1   5   4        557.65        592.20        16.14 o                         
   2   5   4       1635.51       1500.08        30.28 o                         
   3   5   4        744.57        713.41        21.80 o                         
   4   5   4        141.70        139.40        11.83 o                         
   5   5   4        495.07        458.10        20.21 o                         
   6   5   4       1384.26       1421.40        36.68 o                         
   7   5   4        184.30        182.90        15.51 o                         
  -9   6   4       2624.14       2570.58        61.00 o                         
  -8   6   4        527.82        527.81        34.97 o                         
  -7   6   4        149.94        131.27        17.13 o                         
  -6   6   4         82.39         82.01        12.24 o                         
  -5   6   4        479.32        450.86        16.46 o                         
  -4   6   4         63.87         64.62         8.95 o                         
  -3   6   4        460.43        446.67        17.54 o                         
  -2   6   4       1242.97       1216.22        24.21 o                         
  -1   6   4          3.31          8.44         4.43 o                         
   0   6   4         79.47         79.83         7.46 o                         
   1   6   4        401.12        389.76        16.07 o                         
   2   6   4        123.27        104.26        11.87 o                         
   3   6   4       1922.80       1919.96        48.78 o                         
   4   6   4       2642.18       2732.29        50.44 o                         
   5   6   4        469.65        429.89        19.65 o                         
   6   6   4        281.57        265.22        15.13 o                         
  -9   7   4         45.63         26.50         9.40 o                         
  -8   7   4       1183.16       1185.18        41.60 o                         
  -7   7   4       1314.38       1220.84        43.42 o                         
  -6   7   4        395.99        318.58        22.18 o                         
  -5   7   4       2184.24       2177.30        43.91 o                         
  -4   7   4         79.96         76.68         9.73 o                         
  -3   7   4          0.86          8.81         5.95 o                         
  -2   7   4       1380.89       1390.70        28.37 o                         
  -1   7   4        533.79        505.62        17.35 o                         
   0   7   4        234.24        223.68        12.40 o                         
   1   7   4        272.03        230.85        12.54 o                         
   2   7   4       1362.76       1325.75        33.89 o                         
   3   7   4          2.99          1.80         6.39 o                         
   4   7   4        267.12        263.16        15.88 o                         
   5   7   4        994.41        972.47        29.80 o                         
   6   7   4        540.57        549.91        33.02 o                         
  -8   8   4          6.82         -9.94        17.75 o                         
  -7   8   4         93.43        100.02        24.41 o                         
  -6   8   4         53.24         53.53        10.23 o                         
  -5   8   4        369.92        352.58        18.53 o                         
  -4   8   4       2754.02       2767.10        58.63 o                         
  -3   8   4       2277.64       2332.13        40.98 o                         
  -2   8   4        993.73        987.33        27.39 o                         
  -1   8   4         14.39          8.89         6.52 o                         
   0   8   4       3051.01       3082.15        61.43 o                         
   1   8   4        216.27        213.42        11.57 o                         
   2   8   4        920.41        857.64        50.59 o                         
   3   8   4       1329.44       1409.41        38.40 o                         
   4   8   4        512.71        472.71        19.33 o                         
   5   8   4        173.82        147.04        10.54 o                         
  -7   9   4        111.60        106.49        23.01 o                         
  -6   9   4        625.49        695.20        48.08 o                         
  -5   9   4        457.40        460.56        21.09 o                         
  -4   9   4         15.88         12.52         8.02 o                         
  -3   9   4        691.75        708.53        23.84 o                         
  -2   9   4       1935.73       2068.81        44.53 o                         
  -1   9   4         46.72         51.71        11.75 o                         
   0   9   4        510.30        460.98        20.73 o                         
   1   9   4       1391.07       1475.39        38.86 o                         
   2   9   4       1326.26       1287.02        44.09 o                         
   3   9   4          0.35         11.89         9.92 o                         
   4   9   4        308.76        296.67        15.18 o                         
  -6  10   4         14.20          1.65        14.94 o                         
  -5  10   4        989.37        969.09        64.51 o                         
  -4  10   4        742.57        813.75        28.16 o                         
  -3  10   4        543.73        544.54        22.92 o                         
  -2  10   4         97.72         85.81        12.63 o                         
  -1  10   4        721.79        678.99        26.39 o                         
   0  10   4        145.26        139.25        13.98 o                         
   1  10   4        326.32        313.57        16.42 o                         
   2  10   4       1088.13       1102.04        47.65 o                         
  -4  11   4         50.59         60.91        12.28 o                         
  -3  11   4        127.82        136.25        13.31 o                         
  -2  11   4        529.32        538.13        20.72 o                         
  -1  11   4         63.36         64.35        10.94 o                         
   0  11   4        678.58        645.35        22.89 o                         
  -3 -12   5         26.41         23.07         6.38 o                         
  -2 -12   5         11.11         10.50         8.80 o                         
  -1 -12   5        307.09        264.75        20.50 o                         
   0 -12   5        285.45        252.42        23.72 o                         
   1 -12   5        220.08        216.36        16.69 o                         
   2 -12   5        261.85        243.25        22.28 o                         
  -5 -11   5        131.72        115.12         9.55 o                         
  -4 -11   5        177.40        180.09        12.29 o                         
  -3 -11   5        367.47        377.84        17.73 o                         
  -2 -11   5        546.33        567.93        22.91 o                         
  -1 -11   5        903.51        864.03        25.36 o                         
   0 -11   5         50.44         36.04         9.17 o                         
   1 -11   5        582.78        564.16        20.69 o                         
   2 -11   5          9.28          2.27         5.99 o                         
   3 -11   5        278.04        284.13        25.84 o                         
  -6 -10   5          4.59          7.45         7.18 o                         
  -5 -10   5        997.16        957.93        27.20 o                         
  -4 -10   5        343.65        355.12        18.94 o                         
  -3 -10   5        759.81        751.23        27.29 o                         
  -2 -10   5        848.21        861.39        22.84 o                         
  -1 -10   5       1252.63       1286.04        29.41 o                         
   0 -10   5       1148.15       1146.24        27.09 o                         
   1 -10   5        293.66        273.15        13.63 o                         
   2 -10   5        948.70        969.41        25.50 o                         
   3 -10   5        333.80        325.43        24.41 o                         
   4 -10   5        290.63        285.32        20.26 o                         
   5 -10   5        260.68        252.49        24.71 o                         
  -7  -9   5          1.97          3.80         6.44 o                         
  -6  -9   5        572.13        593.57        19.04 o                         
  -5  -9   5        150.40        139.37        11.97 o                         
  -4  -9   5        828.91        827.12        28.11 o                         
  -3  -9   5       2050.37       2154.67        35.72 o                         
  -2  -9   5       3981.42       4081.46        51.16 o                         
  -1  -9   5        421.61        431.07        16.37 o                         
   0  -9   5       1069.01       1096.79        25.02 o                         
   1  -9   5       1299.25       1351.06        29.62 o                         
   2  -9   5        395.44        394.13        15.41 o                         
   3  -9   5        578.18        590.66        18.69 o                         
   4  -9   5       1740.52       1893.90        52.54 o                         
   5  -9   5       1091.88       1059.04        37.85 o                         
  -8  -8   5        213.02        232.17        12.77 o                         
  -7  -8   5         96.20        102.00        10.68 o                         
  -6  -8   5        388.70        358.99        16.22 o                         
  -5  -8   5        726.04        686.32        22.47 o                         
  -4  -8   5        740.23        698.57        25.43 o                         
  -3  -8   5          5.62         15.61         5.23 o                         
  -2  -8   5       1290.79       1294.59        33.65 o                         
  -1  -8   5        470.08        443.96        17.59 o                         
   0  -8   5          2.34          3.84         5.28 o                         
   1  -8   5       1643.28       1688.02        30.11 o                         
   2  -8   5       1686.43       1660.89        29.74 o                         
   3  -8   5        950.33        913.83        20.74 o                         
   4  -8   5        326.89        299.25        15.31 o                         
   5  -8   5       1033.78       1019.09        48.86 o                         
   6  -8   5         16.03         21.63         7.85 o                         
  -9  -7   5        319.63        367.78        12.49 o                         
  -8  -7   5        199.61        178.57         9.90 o                         
  -7  -7   5       1069.15       1025.23        26.40 o                         
  -6  -7   5       2002.24       1960.34        35.86 o                         
  -5  -7   5        464.22        392.51        18.56 o                         
  -4  -7   5       1610.64       1561.00        36.68 o                         
  -3  -7   5       4760.09       4724.87        89.57 o                         
  -2  -7   5        338.40        302.91        11.57 o                         
  -1  -7   5          7.20         12.79         5.30 o                         
   0  -7   5         33.98         42.90         6.92 o                         
   1  -7   5        162.03        163.93        10.33 o                         
   2  -7   5       1434.50       1283.97        27.72 o                         
   3  -7   5        298.06        291.38        12.38 o                         
   4  -7   5        425.26        354.95        17.82 o                         
   5  -7   5        118.92         98.96        12.45 o                         
   6  -7   5        357.79        361.37        19.27 o                         
   7  -7   5         70.69         66.52        13.10 o                         
  -9  -6   5       1191.59       1268.01        22.40 o                         
  -8  -6   5         13.11         21.42         5.42 o                         
  -7  -6   5        312.32        278.60        15.53 o                         
  -6  -6   5       2504.72       2386.48        32.10 o                         
  -5  -6   5       3457.05       3243.35        40.42 o                         
  -4  -6   5       2089.38       2023.19        37.43 o                         
  -3  -6   5        296.17        298.82        13.10 o                         
  -2  -6   5       3521.57       3600.01        41.72 o                         
  -1  -6   5          6.66          0.67         5.89 o                         
   0  -6   5        150.93        168.46         9.52 o                         
   1  -6   5       3945.67       3920.04        41.47 o                         
   2  -6   5        783.82        735.80        16.78 o                         
   3  -6   5        184.94        180.01         9.69 o                         
   4  -6   5        350.17        311.63        14.85 o                         
   5  -6   5         44.20         31.41         7.76 o                         
   6  -6   5        800.41        843.12        29.11 o                         
   7  -6   5        486.27        554.21        20.95 o                         
 -10  -5   5        857.36        966.80        31.96 o                         
  -9  -5   5        278.15        234.23         9.47 o                         
  -8  -5   5        550.68        517.65        16.07 o                         
  -7  -5   5        624.46        603.45        18.61 o                         
  -6  -5   5         12.12          8.49         4.88 o                         
  -5  -5   5       2227.65       2082.57        35.79 o                         
  -4  -5   5       1785.84       1841.01        29.43 o                         
  -3  -5   5        556.50        482.47        28.35 o                         
  -2  -5   5       2371.03       2665.02        74.61 o                         
  -1  -5   5        628.32        588.88        21.18 o                         
   0  -5   5       1578.54       1767.63        39.89 o                         
   1  -5   5        537.52        532.43        13.08 o                         
   2  -5   5       2113.28       1940.51        24.35 o                         
   3  -5   5        941.75        894.51        20.04 o                         
   4  -5   5         25.21         31.68         5.97 o                         
   5  -5   5       1600.32       1597.84        32.08 o                         
   6  -5   5        103.63         98.71        10.37 o                         
   7  -5   5         54.99         61.23         6.98 o                         
 -10  -4   5        241.86        249.15        11.65 o                         
  -9  -4   5        300.82        291.93        10.93 o                         
  -8  -4   5         69.02         57.44         7.23 o                         
  -7  -4   5        226.06        204.09        10.71 o                         
  -6  -4   5       3271.30       3041.84        37.94 o                         
  -5  -4   5        636.07        629.34        14.38 o                         
  -4  -4   5        155.92        153.20        11.69 o                         
  -3  -4   5        723.16        828.12        32.83 o                         
  -2  -4   5       1225.29       1313.96        35.97 o                         
  -1  -4   5       4937.89       4957.12       124.25 o                         
   0  -4   5       7250.27       7628.59       159.43 o                         
   1  -4   5       2450.96       2329.61        37.95 o                         
   2  -4   5       1656.70       1640.32        23.53 o                         
   3  -4   5       2105.28       2052.46        29.61 o                         
   4  -4   5        113.43        108.88         8.16 o                         
   5  -4   5          6.36          8.22         4.92 o                         
   6  -4   5       2493.38       2641.74        41.40 o                         
   7  -4   5       1174.42       1244.29        23.89 o                         
 -10  -3   5         34.14         44.37         7.59 o                         
  -9  -3   5       1278.35       1247.07        22.34 o                         
  -8  -3   5        380.80        351.25        11.80 o                         
  -7  -3   5       1859.07       1783.13        23.54 o                         
  -6  -3   5         88.33         70.05         5.41 o                         
  -5  -3   5       1226.04       1238.03        28.62 o                         
  -4  -3   5        484.34        582.78        23.73 o                         
  -3  -3   5        171.32        165.37        13.84 o                         
  -2  -3   5       3693.69       3734.70        68.04 o                         
  -1  -3   5        124.35        141.37        16.38 o                         
   0  -3   5        429.65        414.81        27.92 o                         
   1  -3   5       3189.98       3236.13        65.27 o                         
   2  -3   5         34.57         15.92         5.51 o                         
   3  -3   5        583.30        508.64        13.23 o                         
   4  -3   5       3912.15       3801.83        38.82 o                         
   5  -3   5       2683.57       2585.62        38.23 o                         
   6  -3   5          0.10         -3.86         5.50 o                         
   7  -3   5        322.10        332.48        12.28 o                         
   8  -3   5       1106.02       1315.31        36.16 o                         
 -11  -2   5         10.14         13.82         6.10 o                         
 -10  -2   5        680.56        708.65        20.65 o                         
  -9  -2   5         60.43         50.51         6.43 o                         
  -8  -2   5       1361.92       1325.15        22.21 o                         
  -7  -2   5       2554.97       2380.27        29.40 o                         
  -6  -2   5       1750.86       1632.41        22.09 o                         
  -5  -2   5       1237.47       1196.99        27.41 o                         
  -4  -2   5       2134.35       2411.46        53.98 o                         
  -3  -2   5        165.80        155.82        13.42 o                         
  -2  -2   5       3091.38       3304.76        82.50 o                         
  -1  -2   5       4246.64       4526.82        83.18 o                         
   0  -2   5       2278.66       2371.29        67.03 o                         
   1  -2   5        366.78        290.67        37.52 o                         
   2  -2   5       2769.51       2784.44        89.26 o                         
   3  -2   5        618.67        555.83        13.38 o                         
   4  -2   5         32.89         38.48         5.67 o                         
   5  -2   5       1752.20       1742.06        32.18 o                         
   6  -2   5       1250.95       1281.54        23.24 o                         
   7  -2   5        275.72        268.94        11.34 o                         
   8  -2   5          8.47         13.04         6.60 o                         
 -11  -1   5         35.55         23.63         7.11 o                         
 -10  -1   5        380.64        393.43        16.40 o                         
  -9  -1   5        652.75        654.94        17.21 o                         
  -8  -1   5          8.04          5.90         5.52 o                         
  -7  -1   5        262.94        223.74         9.80 o                         
  -6  -1   5       1666.78       1559.15        24.77 o                         
  -5  -1   5        496.51        498.76        20.03 o                         
  -4  -1   5       3697.44       3531.96        79.41 o                         
  -3  -1   5      14660.27      14518.96       243.97 o                         
  -2  -1   5       9092.21       9612.70       129.65 o                         
  -1  -1   5        474.60        591.48        23.70 o                         
   0  -1   5       4930.54       5266.44        85.76 o                         
   1  -1   5       2862.91       2936.70       109.09 o                         
   2  -1   5        281.77        342.85        15.25 o                         
   3  -1   5        979.77        940.87        17.23 o                         
   4  -1   5       3727.74       3662.11        43.54 o                         
   5  -1   5       1210.70       1175.83        25.05 o                         
   6  -1   5        137.30        144.11         9.76 o                         
   7  -1   5         35.00         36.26         6.16 o                         
   8  -1   5         75.62         82.18        10.70 o                         
 -11   0   5         21.75         21.29         6.99 o                         
 -10   0   5        112.94        104.36         9.64 o                         
  -9   0   5        335.45        326.58        13.95 o                         
  -8   0   5       1099.08        995.01        22.78 o                         
  -7   0   5         19.11         18.60         5.16 o                         
  -6   0   5        980.48        934.64        18.93 o                         
  -5   0   5       6265.69       6488.51       184.00 o                         
  -4   0   5         11.61         13.39         7.15 o                         
  -3   0   5          7.63         14.84         8.82 o                         
  -2   0   5      13020.79      12855.92       120.50 o                         
  -1   0   5       3710.73       3611.97        48.84 o                         
   0   0   5        733.70        732.84        30.60 o                         
   1   0   5       3557.95       3903.26        70.99 o                         
   2   0   5       5489.28       5474.95        67.40 o                         
   3   0   5        182.50        152.09         8.77 o                         
   4   0   5         42.46         29.77         5.90 o                         
   5   0   5       2588.75       2492.67        42.16 o                         
   6   0   5         58.56         55.28         8.02 o                         
   7   0   5         68.90         53.82         6.62 o                         
   8   0   5        153.45        186.92        14.84 o                         
 -11   1   5        442.40        516.25        31.79 o                         
 -10   1   5       1499.08       1744.69        47.68 o                         
  -9   1   5        865.26        857.34        19.48 o                         
  -8   1   5          4.70          5.55         4.94 o                         
  -7   1   5        826.98        755.21        18.45 o                         
  -6   1   5        649.47        591.44        14.23 o                         
  -5   1   5       1706.02       1740.79        46.11 o                         
  -4   1   5       1313.55       1245.98        28.95 o                         
  -3   1   5       9664.90       9960.64        83.87 o                         
  -2   1   5        512.08        499.41        17.99 o                         
  -1   1   5        967.51        991.13        23.82 o                         
   0   1   5        761.99        774.20        36.93 o                         
   1   1   5        649.60        702.33        43.84 o                         
   2   1   5       6125.88       6176.87        90.72 o                         
   3   1   5       2887.56       2659.79        31.75 o                         
   4   1   5        840.04        816.37        23.22 o                         
   5   1   5         83.72         82.76         8.21 o                         
   6   1   5        309.87        300.63        13.56 o                         
   7   1   5          3.19          6.04         4.38 o                         
 -11   2   5        135.05        181.12        19.33 o                         
 -10   2   5        169.29        178.74        13.72 o                         
  -9   2   5       3101.46       3118.06        51.10 o                         
  -8   2   5         26.81         19.90         4.57 o                         
  -7   2   5         86.42         72.23         7.90 o                         
  -6   2   5       5883.37       5799.28        83.25 o                         
  -5   2   5       7267.63       7684.18        99.01 o                         
  -4   2   5        926.65        878.68        22.71 o                         
  -3   2   5        342.71        308.93        13.22 o                         
  -2   2   5       2795.87       2688.35        38.53 o                         
  -1   2   5         11.92          3.58         4.75 o                         
   0   2   5        119.19        106.51        13.77 o                         
   1   2   5       1316.22       1341.03        42.06 o                         
   2   2   5          3.96          8.19         4.82 o                         
   3   2   5        386.31        344.15        14.06 o                         
   4   2   5        213.83        192.78        11.70 o                         
   5   2   5         14.17         15.37         4.82 o                         
   6   2   5        362.95        371.85        15.73 o                         
   7   2   5        971.59       1006.01        25.74 o                         
 -10   3   5        835.37        848.99        33.33 o                         
  -9   3   5         27.58         29.60         9.53 o                         
  -8   3   5       1860.10       1820.37        32.70 o                         
  -7   3   5        876.10        766.58        22.43 o                         
  -6   3   5         22.84         20.07         5.33 o                         
  -5   3   5       4413.90       4504.62        40.79 o                         
  -4   3   5       2982.51       3039.38        44.91 o                         
  -3   3   5       5641.45       5644.58        57.42 o                         
  -2   3   5       1065.94       1109.70        22.46 o                         
  -1   3   5        829.33        863.05        22.96 o                         
   0   3   5        130.68        145.21        10.98 o                         
   1   3   5        874.69        818.96        19.38 o                         
   2   3   5       2514.96       2340.13        30.90 o                         
   3   3   5         89.84         75.80         9.55 o                         
   4   3   5          3.13          9.17         9.13 o                         
   5   3   5        620.98        623.48        22.32 o                         
   6   3   5         22.58         22.39         5.66 o                         
   7   3   5        291.89        315.96        19.96 o                         
 -10   4   5        187.81        180.52        16.76 o                         
  -9   4   5        467.96        443.56        28.89 o                         
  -8   4   5        865.86        827.92        30.48 o                         
  -7   4   5        544.38        516.08        18.81 o                         
  -6   4   5       3701.35       3782.70        53.55 o                         
  -5   4   5        120.41        134.19         8.34 o                         
  -4   4   5         48.93         45.28         5.56 o                         
  -3   4   5       1703.09       1789.56        28.03 o                         
  -2   4   5        296.74        272.99        11.02 o                         
  -1   4   5       2015.07       1990.72        28.01 o                         
   0   4   5       2942.18       2947.21        39.77 o                         
   1   4   5       2276.74       2186.45        31.21 o                         
   2   4   5        426.54        449.19        15.83 o                         
   3   4   5         63.99         65.57         8.12 o                         
   4   4   5        907.86        883.21        27.53 o                         
   5   4   5        160.58        148.83        12.08 o                         
   6   4   5       1669.63       1759.28        52.05 o                         
 -10   5   5        202.23        225.58        25.03 o                         
  -9   5   5        483.25        412.05        27.29 o                         
  -8   5   5         78.10         68.38        16.62 o                         
  -7   5   5        986.78        920.84        27.67 o                         
  -6   5   5        546.70        510.86        22.78 o                         
  -5   5   5        620.54        594.81        22.01 o                         
  -4   5   5         89.16         86.68         7.85 o                         
  -3   5   5        571.48        549.99        13.55 o                         
  -2   5   5       1442.92       1472.35        23.08 o                         
  -1   5   5         21.14         18.27         4.16 o                         
   0   5   5       2672.18       2640.28        42.73 o                         
   1   5   5       3961.67       3819.65        85.31 o                         
   2   5   5        809.75        770.31        22.21 o                         
   3   5   5        276.05        246.65        14.37 o                         
   4   5   5       1088.52       1119.04        27.98 o                         
   5   5   5       1434.37       1450.73        40.14 o                         
   6   5   5          0.02          8.17         9.44 o                         
  -9   6   5         54.23         44.97        15.76 o                         
  -8   6   5        487.25        455.99        28.66 o                         
  -7   6   5       1102.68       1132.35        65.85 o                         
  -6   6   5        253.19        218.85        16.84 o                         
  -5   6   5         12.28         12.51         5.27 o                         
  -4   6   5         16.59          8.95         5.30 o                         
  -3   6   5        104.84        106.28         9.56 o                         
  -2   6   5       2105.97       1999.55        30.80 o                         
  -1   6   5       1408.11       1384.50        30.66 o                         
   0   6   5       2831.73       2737.53        63.19 o                         
   1   6   5         57.13         63.94         8.80 o                         
   2   6   5       1654.72       1653.81        37.98 o                         
   3   6   5        122.41        116.82        13.30 o                         
   4   6   5          0.50         -4.88         4.88 o                         
   5   6   5       2148.26       2124.17        52.93 o                         
  -9   7   5        963.98        893.42        44.19 o                         
  -8   7   5         21.45          4.95        15.04 o                         
  -7   7   5         76.02         80.19        16.12 o                         
  -6   7   5       2271.68       2300.82        53.33 o                         
  -5   7   5          4.17          3.54         5.24 o                         
  -4   7   5        100.57        111.57        12.56 o                         
  -3   7   5       3510.34       3501.01        43.85 o                         
  -2   7   5       2022.63       2023.38        35.76 o                         
  -1   7   5       1290.87       1231.07        29.80 o                         
   0   7   5         24.65         33.70         8.57 o                         
   1   7   5       1018.15       1023.47        27.47 o                         
   2   7   5          5.61         13.27         9.16 o                         
   3   7   5        460.31        442.19        20.40 o                         
   4   7   5       1004.77        970.88        27.53 o                         
   5   7   5         67.07         50.18         9.76 o                         
  -8   8   5         48.75         56.52        11.20 o                         
  -7   8   5        490.06        465.44        29.03 o                         
  -6   8   5        566.50        556.51        31.40 o                         
  -5   8   5       1237.21       1247.80        30.42 o                         
  -4   8   5        156.29        187.80        13.85 o                         
  -3   8   5        235.98        205.76        14.67 o                         
  -2   8   5       3693.57       3746.65        52.04 o                         
  -1   8   5       3745.87       3734.97        61.88 o                         
   0   8   5        183.53        187.69        13.10 o                         
   1   8   5        272.98        265.71        15.76 o                         
   2   8   5        587.96        597.86        23.72 o                         
   3   8   5         21.58         16.14         6.80 o                         
   4   8   5        131.59        123.73        10.26 o                         
  -7   9   5        267.94        268.70        26.30 o                         
  -6   9   5          4.71         20.91        14.06 o                         
  -5   9   5        649.77        639.91        21.30 o                         
  -4   9   5       1356.11       1381.94        36.98 o                         
  -3   9   5       1631.34       1769.13        52.41 o                         
  -2   9   5         19.22         29.27         8.70 o                         
  -1   9   5        149.73        151.28        15.72 o                         
   0   9   5        371.92        368.59        19.78 o                         
   1   9   5         35.70         31.19        17.38 o                         
   2   9   5        600.21        558.95        31.75 o                         
   3   9   5        399.98        425.14        26.14 o                         
  -5  10   5        517.89        557.63        26.91 o                         
  -4  10   5         15.42         26.38        11.50 o                         
  -3  10   5        492.76        466.62        20.20 o                         
  -2  10   5        546.44        500.93        22.68 o                         
  -1  10   5        158.97        163.52        16.05 o                         
   0  10   5         30.14         23.45         8.93 o                         
   1  10   5        712.53        741.27        28.92 o                         
  -3 -12   6         20.84         24.88         5.62 o                         
  -2 -12   6        951.56       1012.42        35.29 o                         
  -1 -12   6         36.30         25.50         8.76 o                         
   0 -12   6          0.09          1.38         6.16 o                         
  -5 -11   6         22.23         25.67        11.06 o                         
  -4 -11   6         41.38         36.08        10.04 o                         
  -3 -11   6        962.91        941.47        34.28 o                         
  -2 -11   6          8.36         13.53         8.67 o                         
  -1 -11   6        609.36        622.25        29.64 o                         
   0 -11   6       1252.55       1303.21        42.26 o                         
   1 -11   6        269.28        264.29        16.68 o                         
   2 -11   6         44.16         57.49        10.94 o                         
   3 -11   6         53.11         77.06        14.23 o                         
  -6 -10   6        590.54        627.42        19.13 o                         
  -5 -10   6        209.04        212.03        11.63 o                         
  -4 -10   6         79.27         66.80         9.54 o                         
  -3 -10   6       2510.53       2741.24        50.66 o                         
  -2 -10   6       2131.21       2268.23        40.86 o                         
  -1 -10   6        177.81        155.94        14.49 o                         
   0 -10   6        133.75        113.03        11.45 o                         
   1 -10   6       1311.87       1357.76        32.49 o                         
   2 -10   6        260.72        259.25        14.63 o                         
   3 -10   6         27.43         30.17         7.65 o                         
   4 -10   6        626.84        636.16        32.57 o                         
  -7  -9   6        366.55        380.90        15.48 o                         
  -6  -9   6         84.66         67.20         8.33 o                         
  -5  -9   6       1546.96       1522.09        31.69 o                         
  -4  -9   6        357.72        361.11        16.18 o                         
  -3  -9   6         57.47         45.55         8.89 o                         
  -2  -9   6       1763.56       1863.60        37.38 o                         
  -1  -9   6       1161.59       1191.06        27.96 o                         
   0  -9   6       1192.64       1227.40        28.52 o                         
   1  -9   6        133.34        125.88        15.78 o                         
   2  -9   6       1091.82       1072.34        32.85 o                         
   3  -9   6         61.29         75.29         9.55 o                         
   4  -9   6          8.02         12.81         4.90 o                         
   5  -9   6        684.59        649.28        36.58 o                         
  -8  -8   6        104.03        101.31         7.83 o                         
  -7  -8   6         67.95         59.34         7.81 o                         
  -6  -8   6        424.19        418.91        17.60 o                         
  -5  -8   6         58.21         48.93         8.09 o                         
  -4  -8   6         12.30         24.11         7.50 o                         
  -3  -8   6       3364.89       3477.30        64.13 o                         
  -2  -8   6         87.89         94.30        14.68 o                         
  -1  -8   6        232.35        210.23        12.01 o                         
   0  -8   6        292.20        284.28        14.28 o                         
   1  -8   6        301.61        286.04        14.91 o                         
   2  -8   6       1226.92       1180.19        27.92 o                         
   3  -8   6       1339.43       1293.73        29.35 o                         
   4  -8   6       1239.60       1295.12        28.34 o                         
   5  -8   6          0.02         -5.63         5.91 o                         
  -9  -7   6        747.12        800.19        25.84 o                         
  -8  -7   6        371.57        400.26        15.56 o                         
  -7  -7   6       1229.19       1234.18        30.65 o                         
  -6  -7   6       1384.99       1270.56        29.00 o                         
  -5  -7   6       2105.55       2086.92        36.47 o                         
  -4  -7   6        691.33        645.42        20.90 o                         
  -3  -7   6        156.09        138.13        10.87 o                         
  -2  -7   6       1050.09       1035.38        32.67 o                         
  -1  -7   6         35.92         27.80         6.51 o                         
   0  -7   6         60.60         54.01         8.06 o                         
   1  -7   6        777.47        713.32        21.74 o                         
   2  -7   6          6.62          0.71         5.80 o                         
   3  -7   6        149.69        115.19        10.38 o                         
   4  -7   6        683.51        672.53        26.12 o                         
   5  -7   6        442.72        403.56        17.95 o                         
   6  -7   6        145.65        162.91        12.00 o                         
  -9  -6   6         16.23         20.77         5.42 o                         
  -8  -6   6         28.52         27.45         6.31 o                         
  -7  -6   6        712.30        708.23        20.12 o                         
  -6  -6   6        405.43        348.76        13.45 o                         
  -5  -6   6       1252.77       1233.78        23.37 o                         
  -4  -6   6       1617.94       1683.66        41.01 o                         
  -3  -6   6       3007.63       3015.87        39.40 o                         
  -2  -6   6        236.83        234.58        13.65 o                         
  -1  -6   6        784.65        768.07        18.92 o                         
   0  -6   6        912.64        855.13        19.16 o                         
   1  -6   6        581.85        537.64        15.99 o                         
   2  -6   6       3642.12       3504.26        43.27 o                         
   3  -6   6        223.52        213.35        11.69 o                         
   4  -6   6        263.39        249.81        11.88 o                         
   5  -6   6        421.57        446.26        19.48 o                         
   6  -6   6         27.17         23.53         6.02 o                         
 -10  -5   6          5.76         12.60         6.55 o                         
  -9  -5   6        203.78        186.92        11.14 o                         
  -8  -5   6          1.68          9.57         4.96 o                         
  -7  -5   6        471.35        475.12        13.97 o                         
  -6  -5   6       2352.52       2256.47        32.58 o                         
  -5  -5   6         37.85         41.29         6.23 o                         
  -4  -5   6          6.51          9.19         7.88 o                         
  -3  -5   6       2956.23       2935.54        36.61 o                         
  -2  -5   6         66.28         70.71        13.90 o                         
  -1  -5   6       1088.78       1077.16        22.07 o                         
   0  -5   6       3562.28       3606.15        53.08 o                         
   1  -5   6       4392.96       4298.95        39.75 o                         
   2  -5   6         17.01         13.15         4.70 o                         
   3  -5   6         18.26         18.99         6.05 o                         
   4  -5   6       2949.65       2946.63        45.22 o                         
   5  -5   6          8.10         -5.44         6.91 o                         
   6  -5   6        533.40        559.14        17.43 o                         
   7  -5   6        481.77        536.86        32.44 o                         
 -10  -4   6        487.47        502.27        15.72 o                         
  -9  -4   6         22.40         17.01         7.56 o                         
  -8  -4   6         56.66         46.98         7.17 o                         
  -7  -4   6        677.96        608.46        16.91 o                         
  -6  -4   6        513.57        469.50        13.73 o                         
  -5  -4   6       1029.35       1017.03        27.41 o                         
  -4  -4   6        343.74        344.03        12.41 o                         
  -3  -4   6        116.01         85.24         7.62 o                         
  -2  -4   6       5797.30       6462.55       179.97 o                         
  -1  -4   6         12.80          9.68         4.56 o                         
   0  -4   6        648.38        644.40        17.39 o                         
   1  -4   6       6413.40       5989.63        51.07 o                         
   2  -4   6       4494.91       4136.18        41.03 o                         
   3  -4   6        352.08        312.08        12.28 o                         
   4  -4   6        350.12        355.13        12.94 o                         
   5  -4   6       1735.91       1789.43        31.59 o                         
   6  -4   6        243.13        251.82        13.16 o                         
   7  -4   6         22.03         29.54         7.24 o                         
 -10  -3   6        423.05        467.48        13.12 o                         
  -9  -3   6         76.57         69.69         6.93 o                         
  -8  -3   6        579.09        572.60        16.74 o                         
  -7  -3   6       2097.42       2013.33        27.18 o                         
  -6  -3   6        931.59        873.03        18.75 o                         
  -5  -3   6         61.45         63.69         7.31 o                         
  -4  -3   6        110.02        104.49        10.22 o                         
  -3  -3   6       1772.17       1780.46        41.20 o                         
  -2  -3   6        805.89        728.67        37.33 o                         
  -1  -3   6       4289.17       4326.62        76.79 o                         
   0  -3   6       5819.28       6057.74       261.30 o                         
   1  -3   6        744.53        707.32        15.66 o                         
   2  -3   6        857.03        766.35        17.83 o                         
   3  -3   6        146.85        121.72         7.53 o                         
   4  -3   6       1474.28       1475.30        25.94 o                         
   5  -3   6       2309.98       2367.34        41.63 o                         
   6  -3   6        952.71       1007.78        25.04 o                         
   7  -3   6        910.85       1058.68        22.06 o                         
 -11  -2   6         12.84          1.07         7.78 o                         
 -10  -2   6        290.87        273.78        13.49 o                         
  -9  -2   6       1838.54       1821.75        29.31 o                         
  -8  -2   6        301.01        276.11        11.30 o                         
  -7  -2   6        267.62        256.72        10.96 o                         
  -6  -2   6       5326.56       4961.68        46.22 o                         
  -5  -2   6       1899.93       1830.99        41.29 o                         
  -4  -2   6        375.50        388.34        19.28 o                         
  -3  -2   6       4984.56       5176.60       116.41 o                         
  -2  -2   6       5888.75       6381.12       243.03 o                         
  -1  -2   6         59.33         45.34        11.24 o                         
   0  -2   6        217.88        272.01        14.40 o                         
   1  -2   6       5774.60       5825.51       202.65 o                         
   2  -2   6         38.15         29.36         5.34 o                         
   3  -2   6         22.46         17.43         3.81 o                         
   4  -2   6       1553.69       1511.26        28.53 o                         
   5  -2   6        282.63        274.50        14.45 o                         
   6  -2   6        152.55        146.82        10.22 o                         
   7  -2   6        185.17        192.21        10.65 o                         
 -11  -1   6        137.71        157.97        12.77 o                         
 -10  -1   6         60.22         46.17         7.47 o                         
  -9  -1   6       2128.87       2135.62        32.40 o                         
  -8  -1   6        553.02        555.00        15.15 o                         
  -7  -1   6       2997.85       2850.99        34.39 o                         
  -6  -1   6         64.17         69.43         6.29 o                         
  -5  -1   6       1718.66       1584.78        31.39 o                         
  -4  -1   6       2504.74       2518.33        57.75 o                         
  -3  -1   6        892.20        952.05        27.33 o                         
  -2  -1   6       9854.02      10434.38       286.92 o                         
  -1  -1   6       6291.15       6320.22        93.64 o                         
   0  -1   6       9597.49       9931.78       102.42 o                         
   1  -1   6         24.66         13.88         6.10 o                         
   2  -1   6        823.62        777.18        16.63 o                         
   3  -1   6        496.22        478.73        15.65 o                         
   4  -1   6        361.61        366.25        14.69 o                         
   5  -1   6        315.09        321.57        15.09 o                         
   6  -1   6        213.36        234.73        13.62 o                         
   7  -1   6         39.10         39.18         6.05 o                         
 -11   0   6          9.14         23.48        10.71 o                         
 -10   0   6       1354.06       1411.33        29.57 o                         
  -9   0   6       1125.58       1114.35        24.03 o                         
  -8   0   6        207.67        185.02         9.70 o                         
  -7   0   6         76.40         69.83         6.58 o                         
  -6   0   6       2005.12       1891.86        30.54 o                         
  -5   0   6         10.29         20.58         4.56 o                         
  -4   0   6       3718.05       3893.59        68.46 o                         
  -3   0   6       7304.01       7610.74       178.30 o                         
  -2   0   6        788.08        776.59        22.61 o                         
  -1   0   6         23.56         20.24         7.66 o                         
   0   0   6       2399.36       2361.05        50.91 o                         
   1   0   6        344.29        306.40        12.05 o                         
   2   0   6       1561.73       1472.96        22.74 o                         
   3   0   6        336.98        280.71        13.33 o                         
   4   0   6       2991.09       3101.32        45.00 o                         
   5   0   6        180.93        192.25        13.60 o                         
   6   0   6         47.52         41.95         9.37 o                         
   7   0   6        194.52        212.98        13.52 o                         
 -11   1   6        403.15        466.51        20.56 o                         
 -10   1   6         13.96         14.13         9.55 o                         
  -9   1   6       1023.69       1060.93        23.56 o                         
  -8   1   6       2757.24       2799.82        46.91 o                         
  -7   1   6       1506.57       1438.14        34.03 o                         
  -6   1   6        272.62        249.49        10.28 o                         
  -5   1   6        374.05        360.12        11.77 o                         
  -4   1   6       1265.71       1285.29        26.68 o                         
  -3   1   6       1266.34       1317.13        28.46 o                         
  -2   1   6       2318.26       2403.43        39.80 o                         
  -1   1   6         14.76         13.88         7.11 o                         
   0   1   6          9.49         16.09         7.74 o                         
   1   1   6       2276.08       2293.28        35.76 o                         
   2   1   6          4.84          2.98         4.32 o                         
   3   1   6        247.87        243.76        12.42 o                         
   4   1   6       2595.31       2756.45        58.59 o                         
   5   1   6       1096.06       1123.08        29.03 o                         
   6   1   6         97.77         93.66         8.71 o                         
   7   1   6        195.54        218.67        14.15 o                         
 -11   2   6       1017.13       1150.28        44.04 o                         
 -10   2   6       2269.52       2543.90        56.15 o                         
  -9   2   6          2.46          1.54         4.52 o                         
  -8   2   6         37.33         31.34         6.98 o                         
  -7   2   6       2777.72       2771.73        45.74 o                         
  -6   2   6        151.85        127.45         8.33 o                         
  -5   2   6       1236.61       1204.35        20.31 o                         
  -4   2   6       2179.97       2238.08        29.25 o                         
  -3   2   6       4169.32       4264.94        43.24 o                         
  -2   2   6          5.64          2.11         3.94 o                         
  -1   2   6        495.79        548.09        15.18 o                         
   0   2   6        413.72        370.89        13.96 o                         
   1   2   6       2585.36       2698.57        48.61 o                         
   2   2   6       1620.50       1564.14        28.12 o                         
   3   2   6        492.40        486.09        17.26 o                         
   4   2   6         36.67         37.93         8.42 o                         
   5   2   6        962.81        950.00        24.90 o                         
   6   2   6        536.91        593.33        21.05 o                         
 -10   3   6        444.39        516.63        31.21 o                         
  -9   3   6        424.38        419.20        24.33 o                         
  -8   3   6        148.59        124.70        10.27 o                         
  -7   3   6        352.80        321.58        16.50 o                         
  -6   3   6       2558.51       2508.44        34.15 o                         
  -5   3   6        513.70        500.13        15.51 o                         
  -4   3   6        374.41        363.19        12.87 o                         
  -3   3   6       1474.90       1418.86        20.51 o                         
  -2   3   6        993.02        927.53        17.73 o                         
  -1   3   6        273.77        292.44        10.36 o                         
   0   3   6       1710.67       1782.90        31.30 o                         
   1   3   6       1904.91       1861.41        32.64 o                         
   2   3   6         68.24         65.16         8.50 o                         
   3   3   6        897.29        882.16        27.88 o                         
   4   3   6       1616.39       1663.33        59.55 o                         
   5   3   6         17.25         13.96         5.09 o                         
   6   3   6        393.23        383.98        21.54 o                         
 -10   4   6        231.57        266.59        26.58 o                         
  -9   4   6          5.78         18.25         8.82 o                         
  -8   4   6          5.25         -1.25         9.25 o                         
  -7   4   6         23.82         17.90         5.06 o                         
  -6   4   6       2443.21       2265.45        46.08 o                         
  -5   4   6       1884.56       1941.86        29.91 o                         
  -4   4   6        401.42        393.48        15.60 o                         
  -3   4   6         52.04         37.27         6.52 o                         
  -2   4   6       2998.95       2950.18        37.44 o                         
  -1   4   6        140.75        118.98         8.22 o                         
   0   4   6          2.18          6.25         8.63 o                         
   1   4   6       4265.89       4172.63        76.93 o                         
   2   4   6       3826.21       3868.77        72.67 o                         
   3   4   6        825.26        764.33        22.87 o                         
   4   4   6        194.58        179.66        12.21 o                         
   5   4   6        902.51        951.63        24.29 o                         
   6   4   6         10.93          7.74         5.47 o                         
 -10   5   6        271.43        266.29        25.44 o                         
  -9   5   6         22.06         26.56        11.64 o                         
  -8   5   6        194.01        181.97        30.33 o                         
  -7   5   6        631.20        575.49        26.52 o                         
  -6   5   6        555.67        524.70        24.97 o                         
  -5   5   6         36.70         27.04         7.22 o                         
  -4   5   6        508.87        509.77        22.25 o                         
  -3   5   6        711.93        679.54        19.09 o                         
  -2   5   6       1606.76       1558.04        26.04 o                         
  -1   5   6       4563.55       4510.01        47.75 o                         
   0   5   6       2800.00       2747.73        71.21 o                         
   1   5   6         55.01         57.36        11.14 o                         
   2   5   6       1061.97       1064.94        27.29 o                         
   3   5   6       1188.96       1276.79        34.97 o                         
   4   5   6        302.60        299.08        20.35 o                         
   5   5   6        299.47        281.26        16.80 o                         
  -9   6   6        285.92        318.13        32.70 o                         
  -8   6   6        251.31        249.90        18.51 o                         
  -7   6   6         93.19         71.97        14.49 o                         
  -6   6   6       1789.86       1781.91        41.62 o                         
  -5   6   6        814.23        782.84        29.87 o                         
  -4   6   6          3.24         22.57         8.56 o                         
  -3   6   6        365.15        367.54        17.41 o                         
  -2   6   6       1090.37       1056.95        27.22 o                         
  -1   6   6         96.24         80.12         7.67 o                         
   0   6   6       1093.47       1030.31        46.70 o                         
   1   6   6       2675.53       2527.41        45.62 o                         
   2   6   6        117.68        108.48        12.91 o                         
   3   6   6          9.48         11.51         7.66 o                         
   4   6   6        639.56        632.55        25.90 o                         
  -8   7   6       2818.48       2781.09        95.71 o                         
  -7   7   6       1133.71       1181.68        54.05 o                         
  -6   7   6         66.26         40.99        11.76 o                         
  -5   7   6       1270.81       1281.58        31.29 o                         
  -4   7   6        862.33        893.36        26.94 o                         
  -3   7   6        186.34        189.41        12.96 o                         
  -2   7   6       2529.85       2669.56        43.46 o                         
  -1   7   6        463.29        475.40        19.00 o                         
   0   7   6       1853.16       1801.26        40.02 o                         
   1   7   6          3.93          9.62         5.91 o                         
   2   7   6         74.45         65.84        11.44 o                         
   3   7   6         38.06         29.25         7.70 o                         
   4   7   6          5.14         -4.97        26.10 o                         
  -7   8   6        308.51        337.78        19.91 o                         
  -6   8   6       1210.30       1242.73        81.12 o                         
  -5   8   6          4.42         15.55         8.31 o                         
  -4   8   6        719.30        751.18        21.99 o                         
  -3   8   6       2208.08       2331.80        38.08 o                         
  -2   8   6        297.99        294.63        14.58 o                         
  -1   8   6         62.48         62.68        10.35 o                         
   0   8   6       1008.65        993.90        30.21 o                         
   1   8   6        486.18        505.08        20.20 o                         
   2   8   6         27.72          7.77         9.99 o                         
   3   8   6        113.13        106.89        15.98 o                         
  -6   9   6        524.08        525.02        24.07 o                         
  -5   9   6          7.51          7.25         8.87 o                         
  -4   9   6          0.83         -3.13         6.51 o                         
  -3   9   6        283.17        310.71        16.34 o                         
  -2   9   6       1054.88       1071.63        43.72 o                         
  -1   9   6        177.31        179.99        14.86 o                         
   0   9   6         91.10         79.34        12.22 o                         
   1   9   6        421.78        451.56        25.26 o                         
  -4  10   6         72.44         68.50        10.80 o                         
  -3  10   6        429.28        392.61        21.38 o                         
  -2  10   6         64.09         70.89        11.51 o                         
  -1  10   6        387.80        365.64        36.11 o                         
  -4 -11   7        467.20        480.75        21.35 o                         
  -3 -11   7         47.15         44.37         9.34 o                         
  -2 -11   7        316.68        311.22        17.06 o                         
  -1 -11   7        805.18        823.71        21.29 o                         
   0 -11   7         12.88         22.03         4.71 o                         
   1 -11   7        435.70        446.78        20.68 o                         
  -6 -10   7          7.57         -3.61         7.45 o                         
  -5 -10   7          2.71         10.43         6.26 o                         
  -4 -10   7        471.90        504.19        21.04 o                         
  -3 -10   7        347.60        382.70        16.44 o                         
  -2 -10   7        348.31        340.59        16.24 o                         
  -1 -10   7       1102.12       1191.79        29.27 o                         
   0 -10   7       1785.76       1889.47        29.20 o                         
   1 -10   7        300.00        290.87        13.41 o                         
   2 -10   7          8.77          7.47         5.50 o                         
   3 -10   7         94.33         98.08        11.38 o                         
  -7  -9   7         26.26         24.08         7.76 o                         
  -6  -9   7        310.12        309.09        13.69 o                         
  -5  -9   7        136.85        131.36         9.91 o                         
  -4  -9   7        291.78        262.75        16.75 o                         
  -3  -9   7        652.07        691.09        23.43 o                         
  -2  -9   7       1213.65       1225.79        30.35 o                         
  -1  -9   7         28.80         16.47         7.84 o                         
   0  -9   7        791.74        783.40        22.77 o                         
   1  -9   7        275.12        271.16        15.94 o                         
   2  -9   7         81.26         69.78         8.97 o                         
   3  -9   7        224.22        219.54        11.23 o                         
   4  -9   7       1248.75       1235.23        36.22 o                         
  -8  -8   7        767.44        792.23        21.35 o                         
  -7  -8   7        838.56        868.23        21.43 o                         
  -6  -8   7         85.92         85.43         8.99 o                         
  -5  -8   7          9.30         12.60         6.48 o                         
  -4  -8   7        161.94        140.73        14.40 o                         
  -3  -8   7        110.39        106.96        10.33 o                         
  -2  -8   7        466.31        447.37        22.56 o                         
  -1  -8   7        564.47        571.84        22.23 o                         
   0  -8   7         39.33         31.39         7.27 o                         
   1  -8   7       1340.83       1309.29        30.28 o                         
   2  -8   7        106.66        101.22         9.09 o                         
   3  -8   7          1.33          2.07         4.28 o                         
   4  -8   7       1388.20       1476.54        55.30 o                         
  -9  -7   7        589.91        654.10        18.34 o                         
  -8  -7   7         23.67         21.88         6.28 o                         
  -7  -7   7        611.69        623.57        19.73 o                         
  -6  -7   7         99.31         97.58         9.87 o                         
  -5  -7   7          5.79          2.21         6.40 o                         
  -4  -7   7        907.45        904.53        23.10 o                         
  -3  -7   7       3628.31       3619.33        51.86 o                         
  -2  -7   7        102.02        112.55        10.94 o                         
  -1  -7   7          5.29          2.28         6.78 o                         
   0  -7   7         19.89         17.62         5.71 o                         
   1  -7   7        214.60        216.56        12.05 o                         
   2  -7   7        805.62        780.45        20.95 o                         
   3  -7   7        798.18        775.28        23.01 o                         
   4  -7   7        598.71        571.07        18.85 o                         
   5  -7   7        495.92        549.85        23.17 o                         
  -9  -6   7        192.24        219.41        12.54 o                         
  -8  -6   7        175.85        159.70        10.94 o                         
  -7  -6   7         51.07         43.76         6.74 o                         
  -6  -6   7        636.30        631.70        17.25 o                         
  -5  -6   7       1269.94       1290.06        26.88 o                         
  -4  -6   7         25.84         23.67         4.28 o                         
  -3  -6   7       1823.85       1782.53        34.66 o                         
  -2  -6   7       2541.45       2563.60        38.18 o                         
  -1  -6   7         41.38         33.57         6.72 o                         
   0  -6   7        399.18        345.91        14.06 o                         
   1  -6   7       2163.95       2067.47        33.17 o                         
   2  -6   7        265.95        231.24        11.19 o                         
   3  -6   7        314.27        285.92        15.55 o                         
   4  -6   7       1178.02       1229.85        29.47 o                         
   5  -6   7        160.40        158.06        16.86 o                         
 -10  -5   7        494.69        616.59        22.26 o                         
  -9  -5   7          2.77          7.50         5.54 o                         
  -8  -5   7         18.30         21.11         6.26 o                         
  -7  -5   7         37.44         43.81         7.06 o                         
  -6  -5   7       2163.67       2085.46        33.71 o                         
  -5  -5   7       2620.49       2485.99        41.36 o                         
  -4  -5   7       1693.51       1639.46        30.58 o                         
  -3  -5   7        219.86        196.76        12.71 o                         
  -2  -5   7       2106.76       1997.72        33.25 o                         
  -1  -5   7        818.32        770.50        16.89 o                         
   0  -5   7       1076.33       1039.98        20.91 o                         
   1  -5   7       1675.67       1601.61        27.38 o                         
   2  -5   7       2859.50       2784.63        42.70 o                         
   3  -5   7       3488.34       3340.21        58.29 o                         
   4  -5   7        163.48        155.70        10.40 o                         
   5  -5   7        299.26        307.68        13.88 o                         
   6  -5   7        176.84        201.22        15.56 o                         
 -10  -4   7        300.22        326.22        12.65 o                         
  -9  -4   7         37.11         39.88         5.90 o                         
  -8  -4   7         39.38         32.48         5.41 o                         
  -7  -4   7        393.61        402.92        13.15 o                         
  -6  -4   7       2047.12       1967.98        30.38 o                         
  -5  -4   7        139.35        146.40         9.33 o                         
  -4  -4   7       1194.47       1191.83        25.16 o                         
  -3  -4   7       2579.55       2603.03        46.57 o                         
  -2  -4   7        274.77        263.37        12.92 o                         
  -1  -4   7        902.35        864.29        21.16 o                         
   0  -4   7       4986.28       4741.70       105.48 o                         
   1  -4   7       1589.99       1470.59        24.12 o                         
   2  -4   7        183.66        169.64         9.39 o                         
   3  -4   7       1277.50       1288.30        21.79 o                         
   4  -4   7       1167.45       1227.66        22.40 o                         
   5  -4   7          7.34          9.35         4.68 o                         
   6  -4   7        145.88        170.34         9.81 o                         
 -10  -3   7        136.93        134.56         9.50 o                         
  -9  -3   7        479.42        510.69        15.65 o                         
  -8  -3   7        461.88        442.14        13.88 o                         
  -7  -3   7         73.75         67.12         6.55 o                         
  -6  -3   7       1654.26       1517.61        25.47 o                         
  -5  -3   7       2915.62       2824.57        41.45 o                         
  -4  -3   7       1808.51       1806.95        31.09 o                         
  -3  -3   7         28.39         12.06         4.67 o                         
  -2  -3   7        576.68        543.91        15.77 o                         
  -1  -3   7       1185.85       1194.66        25.13 o                         
   0  -3   7         58.51         59.56         6.97 o                         
   1  -3   7       3897.68       3673.70        46.72 o                         
   2  -3   7       1413.05       1371.26        23.67 o                         
   3  -3   7          3.54          3.45         4.83 o                         
   4  -3   7        501.45        502.82        17.21 o                         
   5  -3   7         26.17         26.90         6.44 o                         
   6  -3   7         73.41         78.94         7.75 o                         
 -10  -2   7        329.17        347.73        12.83 o                         
  -9  -2   7        217.97        223.82        11.06 o                         
  -8  -2   7       1863.46       1845.58        28.35 o                         
  -7  -2   7       6707.13       6353.42        56.01 o                         
  -6  -2   7       1254.77       1195.40        21.58 o                         
  -5  -2   7        290.52        259.88        11.26 o                         
  -4  -2   7       2867.18       2736.63        41.13 o                         
  -3  -2   7       2232.29       2151.57        32.76 o                         
  -2  -2   7        388.91        363.70        15.30 o                         
  -1  -2   7       1461.36       1483.57        28.59 o                         
   0  -2   7       3864.95       3883.09       117.27 o                         
   1  -2   7         25.01         26.44         4.78 o                         
   2  -2   7          9.81          9.12         4.77 o                         
   3  -2   7        113.33        100.67        10.55 o                         
   4  -2   7         34.13         32.91         6.50 o                         
   5  -2   7       1603.19       1687.92        29.88 o                         
   6  -2   7        250.66        244.44        15.92 o                         
 -11  -1   7         15.65         22.60        10.52 o                         
 -10  -1   7        664.63        738.03        18.61 o                         
  -9  -1   7        306.72        311.43        12.73 o                         
  -8  -1   7        443.12        436.85        14.88 o                         
  -7  -1   7        666.41        627.93        16.16 o                         
  -6  -1   7       3708.37       3464.53        53.01 o                         
  -5  -1   7        520.96        440.13        14.13 o                         
  -4  -1   7         30.60         33.27         5.74 o                         
  -3  -1   7       4379.81       4680.27        81.16 o                         
  -2  -1   7       1662.62       1733.97        28.56 o                         
  -1  -1   7          2.24         -7.24         7.24 o                         
   0  -1   7       2391.14       2393.15        37.95 o                         
   1  -1   7       1514.68       1381.21        33.40 o                         
   2  -1   7        107.44         89.16         8.63 o                         
   3  -1   7        184.57        190.89        12.79 o                         
   4  -1   7        477.17        501.93        17.75 o                         
   5  -1   7         61.01         45.56         9.53 o                         
   6  -1   7        203.57        196.07        11.59 o                         
 -10   0   7         10.09          5.33         4.48 o                         
  -9   0   7        220.47        224.86        12.51 o                         
  -8   0   7       1393.62       1380.20        27.99 o                         
  -7   0   7       1965.66       1885.84        31.76 o                         
  -6   0   7        272.79        229.07         9.88 o                         
  -5   0   7        139.14        139.99         8.22 o                         
  -4   0   7         96.06        104.76         8.47 o                         
  -3   0   7        491.02        403.00        12.66 o                         
  -2   0   7       3265.70       3184.57        33.66 o                         
  -1   0   7       1850.72       1793.84        31.46 o                         
   0   0   7        399.12        353.93        12.95 o                         
   1   0   7       1865.90       1838.68        33.89 o                         
   2   0   7        135.57        132.87         9.71 o                         
   3   0   7        137.70        123.72        10.79 o                         
   4   0   7        813.85        827.38        26.04 o                         
   5   0   7       2561.78       2717.20        43.81 o                         
   6   0   7        278.33        291.00        14.79 o                         
 -10   1   7       1504.02       1631.52        27.16 o                         
  -9   1   7       1048.62       1033.05        25.47 o                         
  -8   1   7        191.35        188.67        11.58 o                         
  -7   1   7        854.14        830.67        21.49 o                         
  -6   1   7        239.09        213.00         9.48 o                         
  -5   1   7          7.77         15.18         4.17 o                         
  -4   1   7        468.63        445.20        12.49 o                         
  -3   1   7        992.32        943.77        17.71 o                         
  -2   1   7        391.55        391.47        11.79 o                         
  -1   1   7       1584.38       1690.34        24.63 o                         
   0   1   7        139.22        140.88         8.72 o                         
   1   1   7         86.76         75.02         9.61 o                         
   2   1   7       3005.55       2861.53        46.88 o                         
   3   1   7       2124.90       2184.83        52.14 o                         
   4   1   7        712.04        711.60        22.98 o                         
   5   1   7       1062.82       1082.70        25.09 o                         
   6   1   7        513.13        560.08        21.87 o                         
 -10   2   7        347.95        361.44        20.95 o                         
  -9   2   7       1524.40       1590.14        28.69 o                         
  -8   2   7        366.45        394.88        14.61 o                         
  -7   2   7        110.98         94.80         7.11 o                         
  -6   2   7        997.27       1000.37        19.78 o                         
  -5   2   7          8.73          7.99         6.87 o                         
  -4   2   7         51.44         57.07         6.26 o                         
  -3   2   7       3010.15       3019.67        32.80 o                         
  -2   2   7       1998.51       2012.36        26.43 o                         
  -1   2   7        239.21        196.84        10.46 o                         
   0   2   7        294.94        298.46        13.86 o                         
   1   2   7       1034.51       1011.48        32.01 o                         
   2   2   7         73.05         67.00        10.13 o                         
   3   2   7        513.01        470.08        22.25 o                         
   4   2   7       3553.50       3548.22        50.43 o                         
   5   2   7        103.09        100.15         9.17 o                         
   6   2   7          7.02          8.73         9.69 o                         
 -10   3   7        186.62        182.85        21.05 o                         
  -9   3   7          6.23         10.37         8.45 o                         
  -8   3   7        832.43        862.22        25.40 o                         
  -7   3   7         45.14         61.85         8.48 o                         
  -6   3   7        865.17        798.63        21.69 o                         
  -5   3   7       1744.88       1595.23        30.06 o                         
  -4   3   7       5200.75       5136.76        45.67 o                         
  -3   3   7        384.56        354.66        14.44 o                         
  -2   3   7       1794.83       1855.25        28.41 o                         
  -1   3   7        948.30        924.80        21.55 o                         
   0   3   7        873.19        845.06        26.61 o                         
   1   3   7       2888.27       2747.05        59.62 o                         
   2   3   7       2055.28       1993.78        39.88 o                         
   3   3   7        803.53        827.57        44.76 o                         
   4   3   7        145.19        133.66        12.23 o                         
   5   3   7        507.49        518.64        16.95 o                         
 -10   4   7        318.69        342.54        27.19 o                         
  -9   4   7         28.65         21.43        13.49 o                         
  -8   4   7         27.79         32.14         8.92 o                         
  -7   4   7       1145.00       1151.80        40.17 o                         
  -6   4   7        361.75        386.00        19.21 o                         
  -5   4   7        616.25        606.17        17.48 o                         
  -4   4   7       1886.06       1887.63        32.19 o                         
  -3   4   7       5032.50       5094.41        64.32 o                         
  -2   4   7         96.53         87.54         8.00 o                         
  -1   4   7        703.82        699.19        18.86 o                         
   0   4   7       2696.32       2693.29        45.24 o                         
   1   4   7       1425.69       1382.76        30.46 o                         
   2   4   7         69.36         58.36         8.40 o                         
   3   4   7        462.95        479.60        18.40 o                         
   4   4   7       1409.65       1431.18        32.95 o                         
   5   4   7          1.38         21.99         9.31 o                         
  -9   5   7        487.67        517.69        44.27 o                         
  -8   5   7          8.79          1.83        13.38 o                         
  -7   5   7         39.70         35.30         7.47 o                         
  -6   5   7       2307.00       2243.14        42.34 o                         
  -5   5   7       1658.60       1664.45        34.77 o                         
  -4   5   7       1264.65       1228.36        30.76 o                         
  -3   5   7        777.68        798.56        21.96 o                         
  -2   5   7        677.57        681.79        23.52 o                         
  -1   5   7          9.36         14.12         7.06 o                         
   0   5   7        272.78        268.76        19.34 o                         
   1   5   7       3365.90       3274.69        49.86 o                         
   2   5   7        490.81        509.78        22.69 o                         
   3   5   7        168.03        159.64        16.24 o                         
   4   5   7        170.99        170.19        15.74 o                         
  -9   6   7         65.87         64.90        17.43 o                         
  -8   6   7        282.97        266.92        19.81 o                         
  -7   6   7       2142.32       2121.47        44.19 o                         
  -6   6   7        225.71        208.57        15.27 o                         
  -5   6   7          5.83         12.88         8.05 o                         
  -4   6   7       1341.52       1392.57        35.14 o                         
  -3   6   7        250.09        250.24        15.81 o                         
  -2   6   7         58.51         60.17        11.69 o                         
  -1   6   7        423.77        399.58        21.92 o                         
   0   6   7       1187.87       1199.15        40.05 o                         
   1   6   7         54.39         32.50         6.12 o                         
   2   6   7         24.38         28.04        10.22 o                         
   3   6   7        314.74        303.36        18.77 o                         
  -8   7   7         82.01         67.76        20.55 o                         
  -7   7   7       1248.65       1268.76        52.31 o                         
  -6   7   7       2618.95       2601.42        46.92 o                         
  -5   7   7        687.16        662.90        21.97 o                         
  -4   7   7         98.63         91.89        11.17 o                         
  -3   7   7        475.70        502.83        23.35 o                         
  -2   7   7        186.73        168.13        15.01 o                         
  -1   7   7         14.53         23.92         7.57 o                         
   0   7   7        144.41        166.93        12.68 o                         
   1   7   7        391.01        389.25        16.10 o                         
   2   7   7          9.63         15.76         8.54 o                         
  -7   8   7        441.36        475.54        29.68 o                         
  -6   8   7         24.46         25.98        12.64 o                         
  -5   8   7        103.90         86.15        11.65 o                         
  -4   8   7        340.69        329.13        17.61 o                         
  -3   8   7        274.53        268.29        16.41 o                         
  -2   8   7        810.70        845.72        29.93 o                         
  -1   8   7       1451.71       1483.91        45.79 o                         
   0   8   7         12.53         27.75         7.69 o                         
   1   8   7        389.68        443.28        23.02 o                         
  -5   9   7          0.80          7.48        11.57 o                         
  -4   9   7        466.93        472.69        22.87 o                         
  -3   9   7         21.83         26.33        13.57 o                         
  -2   9   7        303.62        311.76        25.74 o                         
  -1   9   7         68.82        118.27        14.03 o                         
   0   9   7        921.11        932.40        53.43 o                         
  -3 -11   8        714.44        807.26        25.52 o                         
  -2 -11   8          1.19          0.98         5.31 o                         
  -1 -11   8          7.88         20.57         7.90 o                         
   0 -11   8        781.85        828.83        38.57 o                         
  -5 -10   8        311.23        341.28        21.45 o                         
  -4 -10   8        157.79        165.94        12.03 o                         
  -3 -10   8        645.35        648.17        19.23 o                         
  -2 -10   8        113.30        117.58         9.80 o                         
  -1 -10   8         99.69         99.63         9.33 o                         
   0 -10   8        349.67        339.96        14.84 o                         
   1 -10   8        914.96        879.87        24.72 o                         
   2 -10   8        286.75        273.24        23.74 o                         
  -7  -9   8        563.28        567.68        30.11 o                         
  -6  -9   8          0.81          5.65         5.26 o                         
  -5  -9   8         28.93         22.27         6.49 o                         
  -4  -9   8        340.84        304.46        15.08 o                         
  -3  -9   8        289.42        263.49        14.86 o                         
  -2  -9   8       1578.63       1602.89        34.32 o                         
  -1  -9   8       1064.54       1086.92        25.06 o                         
   0  -9   8        249.77        231.12        14.07 o                         
   1  -9   8        242.89        251.09        12.76 o                         
   2  -9   8        317.00        286.36        13.76 o                         
   3  -9   8        158.75        157.84        14.18 o                         
  -8  -8   8        348.32        326.90        13.34 o                         
  -7  -8   8        168.45        178.77        11.68 o                         
  -6  -8   8        184.86        200.27        11.86 o                         
  -5  -8   8         45.21         52.11         9.54 o                         
  -4  -8   8        179.75        175.96        12.69 o                         
  -3  -8   8        357.67        348.26        16.36 o                         
  -2  -8   8        162.73        141.13        11.51 o                         
  -1  -8   8          8.82         13.26         5.91 o                         
   0  -8   8       2229.04       2189.79        37.90 o                         
   1  -8   8         20.46         11.73         8.16 o                         
   2  -8   8        307.84        323.74        14.00 o                         
   3  -8   8       1294.82       1259.04        39.36 o                         
  -8  -7   8        882.35        964.33        35.99 o                         
  -7  -7   8        327.66        325.24        16.97 o                         
  -6  -7   8        970.53        936.49        28.80 o                         
  -5  -7   8         35.49         29.91         4.89 o                         
  -4  -7   8        136.70        136.93         9.99 o                         
  -3  -7   8       1355.67       1332.62        28.58 o                         
  -2  -7   8       1172.84       1221.83        27.51 o                         
  -1  -7   8       1518.08       1603.22        30.11 o                         
   0  -7   8          0.46          0.25         6.09 o                         
   1  -7   8        277.89        272.32        12.24 o                         
   2  -7   8         18.48         20.90         6.11 o                         
   3  -7   8          1.89          4.76         6.06 o                         
   4  -7   8       1120.08       1242.23        34.61 o                         
  -9  -6   8         50.77         56.24         7.43 o                         
  -8  -6   8        129.42        137.22         9.72 o                         
  -7  -6   8        782.03        836.96        23.49 o                         
  -6  -6   8         88.30         78.41         9.08 o                         
  -5  -6   8        366.49        353.51        14.92 o                         
  -4  -6   8       6707.16       6658.98        69.42 o                         
  -3  -6   8        466.67        449.67        19.27 o                         
  -2  -6   8        194.78        174.24        11.76 o                         
  -1  -6   8       1681.51       1687.88        39.81 o                         
   0  -6   8       2152.69       2122.35        33.06 o                         
   1  -6   8        219.92        213.12        11.69 o                         
   2  -6   8        596.04        593.04        18.74 o                         
   3  -6   8       1092.68       1179.33        30.48 o                         
   4  -6   8        212.56        198.95        14.85 o                         
   5  -6   8        101.44         86.96        17.47 o                         
  -9  -5   8         94.96        119.84         9.02 o                         
  -8  -5   8        381.31        364.84        13.98 o                         
  -7  -5   8       1471.33       1418.98        24.58 o                         
  -6  -5   8        400.45        385.74        17.03 o                         
  -5  -5   8          6.11          7.09         5.83 o                         
  -4  -5   8        567.88        498.91        20.41 o                         
  -3  -5   8       5363.03       4965.21        61.10 o                         
  -2  -5   8       1209.90       1178.65        26.93 o                         
  -1  -5   8        675.33        572.91        23.48 o                         
   0  -5   8       2127.75       2120.72        39.24 o                         
   1  -5   8       1255.87       1275.01        27.58 o                         
   2  -5   8        206.78        202.41        12.96 o                         
   3  -5   8        277.65        288.76        16.45 o                         
   4  -5   8       1275.65       1351.03        36.07 o                         
   5  -5   8         67.96         80.20        16.21 o                         
 -10  -4   8         88.04         90.97         8.35 o                         
  -9  -4   8          5.38          6.05         4.68 o                         
  -8  -4   8        595.86        606.41        18.33 o                         
  -7  -4   8        476.44        449.41        13.85 o                         
  -6  -4   8       1352.81       1255.85        22.95 o                         
  -5  -4   8       1156.36       1141.76        24.29 o                         
  -4  -4   8       3732.96       3560.89        87.30 o                         
  -3  -4   8        205.58        199.11        13.88 o                         
  -2  -4   8       1090.81       1104.86        26.27 o                         
  -1  -4   8        376.37        341.20        15.18 o                         
   0  -4   8        635.86        577.24        21.12 o                         
   1  -4   8       2166.03       2185.18        33.12 o                         
   2  -4   8        558.55        557.83        18.39 o                         
   3  -4   8        647.40        652.71        21.28 o                         
   4  -4   8        131.52        128.83        13.12 o                         
   5  -4   8        193.83        204.32        11.36 o                         
 -10  -3   8       1310.45       1541.95        26.53 o                         
  -9  -3   8        237.33        256.05        12.35 o                         
  -8  -3   8         20.67         24.53         4.51 o                         
  -7  -3   8       2352.77       2257.52        32.90 o                         
  -6  -3   8        593.78        532.16        16.02 o                         
  -5  -3   8       1447.94       1394.52        32.58 o                         
  -4  -3   8       1595.74       1547.57        26.86 o                         
  -3  -3   8        489.62        455.75        16.10 o                         
  -2  -3   8        371.42        363.68        14.18 o                         
  -1  -3   8        365.19        381.31        20.95 o                         
   0  -3   8        861.73        835.62        23.50 o                         
   1  -3   8         73.75         74.47         7.54 o                         
   2  -3   8         52.65         51.38         7.34 o                         
   3  -3   8       1345.62       1375.55        27.98 o                         
   4  -3   8         17.16          6.22         6.16 o                         
   5  -3   8        666.93        638.96        20.17 o                         
 -10  -2   8        148.58        133.73         9.56 o                         
  -9  -2   8        462.71        489.43        16.33 o                         
  -8  -2   8       1104.16       1067.30        20.28 o                         
  -7  -2   8        686.50        636.11        16.19 o                         
  -6  -2   8       3274.43       3225.30        49.47 o                         
  -5  -2   8       3113.61       2997.03        63.90 o                         
  -4  -2   8       1068.80        961.17        23.94 o                         
  -3  -2   8        432.63        430.47        14.29 o                         
  -2  -2   8         25.12          5.64        11.70 o                         
  -1  -2   8         35.86         28.20        10.63 o                         
   0  -2   8        636.02        622.28        24.07 o                         
   1  -2   8        854.10        855.43        24.88 o                         
   2  -2   8         93.97         91.47         9.51 o                         
   3  -2   8          2.39         -0.16         6.58 o                         
   4  -2   8        570.38        548.79        17.39 o                         
   5  -2   8         11.93          4.88         5.12 o                         
 -10  -1   8         84.61        103.11         8.19 o                         
  -9  -1   8        128.10        127.34         9.06 o                         
  -8  -1   8        823.93        773.99        19.87 o                         
  -7  -1   8        760.09        729.32        19.05 o                         
  -6  -1   8         36.16         28.69         4.70 o                         
  -5  -1   8         16.35          6.40         6.15 o                         
  -4  -1   8       2491.37       2377.96        52.85 o                         
  -3  -1   8        228.00        219.27        10.54 o                         
  -2  -1   8       3084.98       3235.09        42.54 o                         
  -1  -1   8       2063.22       2068.84        37.67 o                         
   0  -1   8        732.95        672.29        30.63 o                         
   1  -1   8        455.68        425.12        20.06 o                         
   2  -1   8        596.68        595.99        24.63 o                         
   3  -1   8       1080.85       1165.43        39.32 o                         
   4  -1   8        933.20        967.33        29.36 o                         
   5  -1   8        526.77        516.64        22.33 o                         
 -10   0   8        381.20        401.51        13.37 o                         
  -9   0   8         35.85         39.36         6.50 o                         
  -8   0   8          0.41         -0.94         5.17 o                         
  -7   0   8        617.60        582.48        15.33 o                         
  -6   0   8         98.20         77.63         7.17 o                         
  -5   0   8         39.37         18.88         6.59 o                         
  -4   0   8       1289.51       1219.33        25.04 o                         
  -3   0   8        328.26        316.66        11.86 o                         
  -2   0   8        440.30        411.33        13.34 o                         
  -1   0   8        772.38        732.44        19.82 o                         
   0   0   8       5881.25       5849.51       114.64 o                         
   1   0   8        458.06        484.97        21.44 o                         
   2   0   8         17.80         24.02         9.17 o                         
   3   0   8       2277.94       2319.66        54.66 o                         
   4   0   8        715.21        739.30        30.35 o                         
   5   0   8        159.76        150.67        11.38 o                         
 -10   1   8        115.98        120.87         9.05 o                         
  -9   1   8        131.87        138.24        10.15 o                         
  -8   1   8       2207.17       2251.67        30.40 o                         
  -7   1   8        372.20        363.81        12.07 o                         
  -6   1   8         34.10         31.87         6.46 o                         
  -5   1   8         82.45         75.65         7.87 o                         
  -4   1   8         20.64         12.35         4.65 o                         
  -3   1   8       3860.41       4076.80        60.54 o                         
  -2   1   8       1654.57       1719.84        26.83 o                         
  -1   1   8       1130.26       1101.93        26.68 o                         
   0   1   8        414.21        429.24        20.17 o                         
   1   1   8       2252.34       2195.28        43.78 o                         
   2   1   8        208.83        204.36        16.20 o                         
   3   1   8        449.32        427.17        21.08 o                         
   4   1   8       1035.60       1005.15        25.40 o                         
   5   1   8       1358.84       1519.27        43.39 o                         
 -10   2   8        324.81        367.78        27.27 o                         
  -9   2   8        183.49        182.19        13.10 o                         
  -8   2   8         43.49         34.85         6.21 o                         
  -7   2   8       2124.89       2122.80        29.82 o                         
  -6   2   8         18.23         23.76         6.05 o                         
  -5   2   8        761.14        763.19        19.02 o                         
  -4   2   8       2762.85       2864.09        60.75 o                         
  -3   2   8        734.92        739.64        19.72 o                         
  -2   2   8        132.29        109.78         8.69 o                         
  -1   2   8       1665.75       1657.86        33.59 o                         
   0   2   8       1736.18       1849.41        44.92 o                         
   1   2   8        109.10         87.50        11.74 o                         
   2   2   8        129.90        125.35        12.40 o                         
   3   2   8       1477.13       1615.80        42.15 o                         
   4   2   8         76.62         80.10         9.99 o                         
   5   2   8         74.06         94.23        18.53 o                         
 -10   3   8       1145.90       1249.08        47.09 o                         
  -9   3   8        529.44        492.83        18.36 o                         
  -8   3   8        110.80         93.79        10.56 o                         
  -7   3   8        759.82        733.20        23.45 o                         
  -6   3   8       1719.36       1661.37        30.20 o                         
  -5   3   8        359.32        335.56        12.93 o                         
  -4   3   8       2303.03       2365.65        45.09 o                         
  -3   3   8       3987.91       4013.25        48.10 o                         
  -2   3   8       2363.23       2356.80        38.16 o                         
  -1   3   8        861.84        838.47        24.69 o                         
   0   3   8        857.76        857.11        36.08 o                         
   1   3   8        378.10        380.52        21.12 o                         
   2   3   8         20.42          9.10         7.26 o                         
   3   3   8        545.31        533.34        21.95 o                         
   4   3   8        339.18        341.79        16.05 o                         
  -9   4   8         17.70          6.16        10.44 o                         
  -8   4   8        893.59        923.25        26.51 o                         
  -7   4   8          3.85          2.27         7.41 o                         
  -6   4   8       1425.40       1427.08        31.99 o                         
  -5   4   8       1323.80       1335.85        25.98 o                         
  -4   4   8       2115.33       2126.61        37.28 o                         
  -3   4   8        168.29        171.11        11.93 o                         
  -2   4   8        501.24        524.20        18.96 o                         
  -1   4   8       2265.85       2408.53        39.02 o                         
   0   4   8         70.68         57.93        12.81 o                         
   1   4   8        362.22        341.96        24.54 o                         
   2   4   8        773.40        817.41        23.83 o                         
   3   4   8        543.85        544.00        23.10 o                         
   4   4   8         27.09         21.64         6.99 o                         
  -9   5   8        358.11        357.31        29.13 o                         
  -8   5   8          4.07         10.52         8.21 o                         
  -7   5   8       1014.63        967.83        24.73 o                         
  -6   5   8        162.53        163.15        13.53 o                         
  -5   5   8         50.03         49.67         8.56 o                         
  -4   5   8        646.48        656.80        26.78 o                         
  -3   5   8       1014.29        990.17        37.50 o                         
  -2   5   8         33.17         15.07        11.53 o                         
  -1   5   8         87.98         92.05        11.30 o                         
   0   5   8        323.84        356.58        17.70 o                         
   1   5   8        130.11        109.08        13.02 o                         
   2   5   8        387.76        408.09        23.44 o                         
   3   5   8        696.84        766.60        36.48 o                         
  -8   6   8        870.81        997.00        60.80 o                         
  -7   6   8        154.45        144.76        12.43 o                         
  -6   6   8        588.14        575.29        22.14 o                         
  -5   6   8        829.63        846.33        27.30 o                         
  -4   6   8        865.31        879.64        27.54 o                         
  -3   6   8         21.91         29.35        11.47 o                         
  -2   6   8         14.26         14.93         9.76 o                         
  -1   6   8          0.02         -0.44        12.50 o                         
   0   6   8        759.22        746.12        23.92 o                         
   1   6   8        802.76        816.15        26.05 o                         
   2   6   8         19.27         33.25         8.16 o                         
  -7   7   8        608.65        609.62        27.43 o                         
  -6   7   8          1.00         15.17         7.75 o                         
  -5   7   8        302.93        297.40        16.66 o                         
  -4   7   8        931.67        963.23        31.53 o                         
  -3   7   8          8.33          6.49         8.61 o                         
  -2   7   8        169.11        158.73        19.01 o                         
  -1   7   8        247.63        273.68        17.60 o                         
   0   7   8          6.41          9.88         6.51 o                         
   1   7   8        186.31        172.35        21.57 o                         
  -6   8   8        333.80        349.68        39.70 o                         
  -5   8   8         46.34         43.61         8.82 o                         
  -4   8   8         72.55         83.02         9.24 o                         
  -3   8   8        597.12        607.29        27.34 o                         
  -2   8   8         58.27         60.26         9.93 o                         
  -1   8   8       1134.34       1141.28        28.87 o                         
  -4 -10   9        733.40        812.13        26.06 o                         
  -3 -10   9         11.99         10.94         7.12 o                         
  -2 -10   9         92.52         90.31         7.89 o                         
  -1 -10   9        980.27       1026.33        25.24 o                         
   0 -10   9        720.10        716.70        24.98 o                         
  -6  -9   9        166.67        204.04        14.21 o                         
  -5  -9   9         59.74         56.06         9.32 o                         
  -4  -9   9        151.00        125.77        14.29 o                         
  -3  -9   9        426.21        434.33        16.26 o                         
  -2  -9   9         58.47         62.56         6.99 o                         
  -1  -9   9        251.24        256.60        16.08 o                         
   0  -9   9       2068.29       2165.66        34.94 o                         
   1  -9   9        581.17        577.84        29.28 o                         
  -7  -8   9        264.78        296.54        17.74 o                         
  -6  -8   9         28.40          7.81         7.11 o                         
  -5  -8   9        127.82        137.60        15.92 o                         
  -4  -8   9        195.23        182.60        13.81 o                         
  -3  -8   9        341.25        348.12        19.53 o                         
  -2  -8   9        693.63        728.04        23.20 o                         
  -1  -8   9       1092.90       1136.68        28.86 o                         
   0  -8   9         45.37         36.10         9.18 o                         
   1  -8   9        402.90        388.06        16.10 o                         
   2  -8   9        344.84        384.23        17.37 o                         
  -8  -7   9        151.38        173.96        10.59 o                         
  -7  -7   9       1382.85       1459.12        27.05 o                         
  -6  -7   9        348.96        375.46        15.20 o                         
  -5  -7   9          8.12         20.16         5.32 o                         
  -4  -7   9        865.00        866.92        25.42 o                         
  -3  -7   9       1484.24       1479.86        32.19 o                         
  -2  -7   9          5.64          5.19         7.40 o                         
  -1  -7   9        237.36        235.17        15.31 o                         
   0  -7   9        957.37       1000.34        28.56 o                         
   1  -7   9        146.35        139.79        14.01 o                         
   2  -7   9         28.20         32.71         8.11 o                         
   3  -7   9        542.56        605.38        20.79 o                         
  -9  -6   9        543.29        654.53        30.66 o                         
  -8  -6   9        629.16        671.80        18.41 o                         
  -7  -6   9         64.57         60.48         6.76 o                         
  -6  -6   9        770.13        790.08        22.78 o                         
  -5  -6   9        957.08        911.50        24.87 o                         
  -4  -6   9         14.18          9.46         6.88 o                         
  -3  -6   9       1877.45       1901.22        37.72 o                         
  -2  -6   9       3525.08       3540.25        50.73 o                         
  -1  -6   9       1461.55       1442.05        35.94 o                         
   0  -6   9        131.57        125.15        12.25 o                         
   1  -6   9         29.42         35.65         6.56 o                         
   2  -6   9        123.96        118.24         9.82 o                         
   3  -6   9        247.02        257.94        14.57 o                         
   4  -6   9        424.04        460.83        29.19 o                         
  -9  -5   9          0.31          2.94         5.10 o                         
  -8  -5   9        336.96        360.05        13.14 o                         
  -7  -5   9        297.11        303.24        13.72 o                         
  -6  -5   9         27.31         23.37         5.57 o                         
  -5  -5   9        726.66        678.07        22.13 o                         
  -4  -5   9       2627.20       2581.18        43.79 o                         
  -3  -5   9         66.82         76.12        10.84 o                         
  -2  -5   9        130.33        120.11        10.65 o                         
  -1  -5   9        673.05        706.72        26.08 o                         
   0  -5   9        756.95        744.91        23.70 o                         
   1  -5   9        328.30        314.15        14.22 o                         
   2  -5   9        539.07        572.68        21.88 o                         
   3  -5   9        946.98        976.51        26.37 o                         
   4  -5   9        141.64        158.53        15.24 o                         
  -9  -4   9        948.79       1035.84        28.11 o                         
  -8  -4   9        461.16        486.80        14.44 o                         
  -7  -4   9        138.09        133.34         7.88 o                         
  -6  -4   9        746.13        681.57        16.04 o                         
  -5  -4   9          1.53          0.12         6.64 o                         
  -4  -4   9        510.37        490.91        20.11 o                         
  -3  -4   9       1407.29       1417.83        34.47 o                         
  -2  -4   9         12.16          7.11         6.79 o                         
  -1  -4   9         11.88         10.74         6.75 o                         
   0  -4   9        678.04        669.81        19.34 o                         
   1  -4   9        188.57        186.80        10.96 o                         
   2  -4   9        510.17        501.14        18.58 o                         
   3  -4   9       1442.67       1561.57        56.82 o                         
   4  -4   9        430.52        444.02        18.90 o                         
 -10  -3   9          0.31         -3.77         6.34 o                         
  -9  -3   9        110.86        108.89         6.98 o                         
  -8  -3   9        870.71        874.59        17.11 o                         
  -7  -3   9         21.80         14.30         3.96 o                         
  -6  -3   9        136.41        144.01         8.00 o                         
  -5  -3   9        575.02        527.30        16.24 o                         
  -4  -3   9       2377.08       2332.28        39.16 o                         
  -3  -3   9        233.62        243.84        13.28 o                         
  -2  -3   9        185.06        158.65        12.15 o                         
  -1  -3   9        205.65        220.91        12.85 o                         
   0  -3   9       1105.35       1099.84        24.77 o                         
   1  -3   9       1532.80       1510.95        29.55 o                         
   2  -3   9        761.06        753.69        25.92 o                         
   3  -3   9        126.49         92.89         9.03 o                         
   4  -3   9        755.62        759.35        22.43 o                         
 -10  -2   9        287.71        361.77        18.08 o                         
  -9  -2   9         12.20         27.96         6.41 o                         
  -8  -2   9         83.49         82.97         8.51 o                         
  -7  -2   9       2143.10       2021.01        33.12 o                         
  -6  -2   9         20.43         14.11         5.73 o                         
  -5  -2   9        590.32        584.55        18.78 o                         
  -4  -2   9       2058.89       1962.56        41.00 o                         
  -3  -2   9        150.32        137.06        12.61 o                         
  -2  -2   9          6.87          7.42         6.87 o                         
  -1  -2   9        759.50        756.71        25.90 o                         
   0  -2   9        809.09        816.93        26.55 o                         
   1  -2   9        415.82        366.42        19.22 o                         
   2  -2   9        437.16        414.32        25.26 o                         
   3  -2   9       1155.60       1183.18        30.57 o                         
   4  -2   9         13.33         10.63         7.66 o                         
 -10  -1   9          8.61         14.76         9.36 o                         
  -9  -1   9          9.35         -4.84         6.99 o                         
  -8  -1   9          1.69          0.58         4.72 o                         
  -7  -1   9       1102.54       1092.39        21.22 o                         
  -6  -1   9       1557.55       1486.61        24.64 o                         
  -5  -1   9        366.41        316.70        13.99 o                         
  -4  -1   9         98.04         85.13         8.83 o                         
  -3  -1   9       1405.51       1354.24        30.98 o                         
  -2  -1   9        465.84        487.24        19.85 o                         
  -1  -1   9        420.06        369.10        19.37 o                         
   0  -1   9       6710.29       6952.23        95.04 o                         
   1  -1   9       1764.72       1827.93        53.46 o                         
   2  -1   9        258.65        229.10        18.29 o                         
   3  -1   9        242.10        234.61        18.99 o                         
   4  -1   9        253.43        242.65        20.59 o                         
 -10   0   9          3.40         17.53         6.08 o                         
  -9   0   9         38.96         33.70         6.28 o                         
  -8   0   9        630.91        627.09        18.63 o                         
  -7   0   9          4.79          4.26         4.58 o                         
  -6   0   9        642.91        615.89        16.45 o                         
  -5   0   9        244.03        222.67        11.14 o                         
  -4   0   9        741.67        716.01        19.94 o                         
  -3   0   9       2329.05       2298.94        33.89 o                         
  -2   0   9       1342.22       1355.50        44.86 o                         
  -1   0   9       3722.34       3838.57        56.46 o                         
   0   0   9         36.43         22.94         8.05 o                         
   1   0   9        870.85        875.78        37.20 o                         
   2   0   9        855.50        864.01        55.65 o                         
   3   0   9        811.10        786.89        43.18 o                         
   4   0   9        663.34        694.20        20.00 o                         
 -10   1   9        240.34        242.65        14.76 o                         
  -9   1   9        128.46        115.13         8.44 o                         
  -8   1   9        185.42        190.95        10.39 o                         
  -7   1   9       3132.35       3160.40        35.08 o                         
  -6   1   9        654.90        613.46        17.26 o                         
  -5   1   9        214.24        181.57        11.24 o                         
  -4   1   9       1627.18       1666.69        30.53 o                         
  -3   1   9        220.22        230.57        12.11 o                         
  -2   1   9         87.79         82.43         9.20 o                         
  -1   1   9       1891.28       1980.59        42.19 o                         
   0   1   9       1688.78       1708.45        48.73 o                         
   1   1   9         79.89         63.42        10.97 o                         
   2   1   9         22.44         15.68         7.98 o                         
   3   1   9        505.75        511.20        27.21 o                         
   4   1   9         15.93         29.01         7.11 o                         
  -9   2   9       1365.05       1367.77        28.40 o                         
  -8   2   9       1435.46       1416.56        27.42 o                         
  -7   2   9        315.52        310.01        12.34 o                         
  -6   2   9        455.68        457.70        17.02 o                         
  -5   2   9        597.14        515.63        18.19 o                         
  -4   2   9        356.84        332.76        14.98 o                         
  -3   2   9       2130.99       2203.30        42.13 o                         
  -2   2   9       2312.34       2482.70        44.27 o                         
  -1   2   9       1247.54       1368.51        51.60 o                         
   0   2   9        126.81        115.69        13.68 o                         
   1   2   9          9.37         -6.21         9.52 o                         
   2   2   9         74.84         47.75        10.12 o                         
   3   2   9         25.24         23.00         6.15 o                         
  -9   3   9        220.01        218.59        10.90 o                         
  -8   3   9       1962.09       2081.94        40.45 o                         
  -7   3   9        780.99        759.70        23.24 o                         
  -6   3   9          1.81         20.61         6.39 o                         
  -5   3   9        675.66        667.86        19.00 o                         
  -4   3   9       2797.64       2801.57        44.04 o                         
  -3   3   9          1.05         12.01         7.49 o                         
  -2   3   9        119.54        113.58        13.62 o                         
  -1   3   9        761.83        782.08        26.49 o                         
   0   3   9        815.81        786.07        38.20 o                         
   1   3   9         41.18         24.91         7.98 o                         
   2   3   9         53.04         58.63         8.64 o                         
   3   3   9        236.69        228.85        14.04 o                         
  -9   4   9        258.03        249.79        23.99 o                         
  -8   4   9        478.42        478.45        16.59 o                         
  -7   4   9        318.52        351.17        17.59 o                         
  -6   4   9          9.36         14.97         7.32 o                         
  -5   4   9         28.35         24.52         5.46 o                         
  -4   4   9       1219.16       1325.59        26.46 o                         
  -3   4   9       1506.87       1676.03        44.67 o                         
  -2   4   9        320.98        340.73        17.08 o                         
  -1   4   9         14.59         16.81        24.29 o                         
   0   4   9        466.60        463.60        19.47 o                         
   1   4   9         11.02          9.70         7.12 o                         
   2   4   9        143.02        158.65        11.98 o                         
  -8   5   9         89.66        119.73        30.07 o                         
  -7   5   9         99.23         83.56         8.68 o                         
  -6   5   9         36.87         34.80         9.80 o                         
  -5   5   9        662.40        701.94        24.58 o                         
  -4   5   9        137.35        142.46        13.94 o                         
  -3   5   9        373.56        334.04        20.00 o                         
  -2   5   9         24.29         48.71        15.14 o                         
  -1   5   9         79.15         88.06        12.60 o                         
   0   5   9        972.24        921.21        29.35 o                         
   1   5   9        515.32        508.04        28.18 o                         
   2   5   9         74.33         77.32        12.36 o                         
  -7   6   9        193.22        224.76        18.52 o                         
  -6   6   9         30.36         25.84         7.73 o                         
  -5   6   9         25.58         31.37         9.18 o                         
  -4   6   9       1351.79       1376.78        33.45 o                         
  -3   6   9          7.21         20.77        10.41 o                         
  -2   6   9          6.01         -0.60         9.61 o                         
  -1   6   9        171.09        172.48        13.66 o                         
   0   6   9         65.96         52.62        10.22 o                         
   1   6   9        636.60        784.28        47.64 o                         
  -6   7   9        713.63        746.67        42.56 o                         
  -5   7   9        247.52        261.44        15.69 o                         
  -4   7   9        147.12        165.64        12.85 o                         
  -3   7   9        398.45        377.35        22.00 o                         
  -2   7   9         12.76         23.16        11.45 o                         
  -1   7   9          2.74        -10.80        10.80 o                         
  -5  -9  10        185.44        196.35        13.12 o                         
  -4  -9  10        673.04        718.15        19.98 o                         
  -3  -9  10         76.58         68.71         8.60 o                         
  -2  -9  10        163.69        152.37        14.35 o                         
  -1  -9  10       1300.48       1452.10        29.73 o                         
  -6  -8  10        859.95        886.57        27.23 o                         
  -5  -8  10        627.45        647.13        25.61 o                         
  -4  -8  10         57.86         59.96         8.88 o                         
  -3  -8  10         82.87         69.82         8.30 o                         
  -2  -8  10         87.73         69.63        11.92 o                         
  -1  -8  10        223.65        216.70        10.43 o                         
   0  -8  10       1041.81       1122.54        24.06 o                         
   1  -8  10        135.62        140.08         9.75 o                         
  -7  -7  10        181.40        171.31        10.81 o                         
  -6  -7  10         52.62         65.85         5.89 o                         
  -5  -7  10        962.95        930.49        23.12 o                         
  -4  -7  10        281.16        308.97        15.03 o                         
  -3  -7  10        271.48        259.87        14.03 o                         
  -2  -7  10        333.49        352.12        18.92 o                         
  -1  -7  10        816.87        854.21        21.92 o                         
   0  -7  10         13.17         13.16         5.44 o                         
   1  -7  10         13.78          7.17         4.36 o                         
   2  -7  10         45.65         42.39         8.30 o                         
  -8  -6  10        702.88        841.04        26.11 o                         
  -7  -6  10        978.13        988.07        22.06 o                         
  -6  -6  10        305.41        284.36        13.47 o                         
  -5  -6  10         47.89         26.27         6.49 o                         
  -4  -6  10       1249.33       1205.72        29.29 o                         
  -3  -6  10         72.03         65.44         8.32 o                         
  -2  -6  10         74.73         54.67        10.08 o                         
  -1  -6  10       1725.92       1779.01        33.22 o                         
   0  -6  10        325.73        338.13        14.95 o                         
   1  -6  10          4.61          7.08         6.44 o                         
   2  -6  10         19.69         23.39         6.57 o                         
  -8  -5  10        390.25        365.98        13.33 o                         
  -7  -5  10         63.66         61.30         7.33 o                         
  -6  -5  10         51.04         45.47         6.42 o                         
  -5  -5  10         60.47         66.99         8.80 o                         
  -4  -5  10        757.09        769.66        24.92 o                         
  -3  -5  10        926.87        979.94        28.40 o                         
  -2  -5  10        664.28        657.18        24.02 o                         
  -1  -5  10          1.86         -1.81         5.63 o                         
   0  -5  10        584.18        605.29        20.60 o                         
   1  -5  10        168.36        146.92        11.69 o                         
   2  -5  10         10.54          5.13         6.49 o                         
   3  -5  10       1164.65       1236.10       108.94 o                         
  -9  -4  10         67.06         71.60        11.35 o                         
  -8  -4  10        466.51        509.50        16.23 o                         
  -7  -4  10        114.70        112.22         8.74 o                         
  -6  -4  10          0.35         -1.89         3.58 o                         
  -5  -4  10        674.23        653.02        25.48 o                         
  -4  -4  10          7.07          3.23         6.19 o                         
  -3  -4  10         23.34         31.66         9.26 o                         
  -2  -4  10        883.27        888.47        26.05 o                         
  -1  -4  10        506.81        540.81        20.64 o                         
   0  -4  10        581.41        599.91        21.09 o                         
   1  -4  10        619.94        607.32        25.83 o                         
   2  -4  10        654.21        643.25        24.99 o                         
   3  -4  10         63.58         38.57         9.15 o                         
  -9  -3  10        607.45        657.84        19.90 o                         
  -8  -3  10         41.04         33.04         5.81 o                         
  -7  -3  10         49.53         49.81         6.68 o                         
  -6  -3  10         83.48         92.96         9.80 o                         
  -5  -3  10          2.49          0.92         4.86 o                         
  -4  -3  10       1801.26       1930.07        40.07 o                         
  -3  -3  10        324.23        333.18        17.20 o                         
  -2  -3  10        679.03        631.72        23.41 o                         
  -1  -3  10       1064.33       1063.23        29.00 o                         
   0  -3  10        323.79        356.07        17.30 o                         
   1  -3  10        132.86        107.58        10.84 o                         
   2  -3  10        793.02        798.00        24.11 o                         
   3  -3  10       2015.85       2087.41        33.05 o                         
  -9  -2  10        256.71        264.66        11.70 o                         
  -8  -2  10        104.08        105.84         8.73 o                         
  -7  -2  10       1218.36       1265.23        19.94 o                         
  -6  -2  10        949.57        968.88        21.70 o                         
  -5  -2  10       2217.45       2227.11        39.29 o                         
  -4  -2  10          4.77          3.63         5.79 o                         
  -3  -2  10       1862.94       1941.76        34.44 o                         
  -2  -2  10        744.35        730.51        25.40 o                         
  -1  -2  10         38.82         38.46         8.56 o                         
   0  -2  10        405.87        393.02        18.27 o                         
   1  -2  10        812.32        824.72        34.46 o                         
   2  -2  10        902.70        906.87        35.68 o                         
   3  -2  10         10.73         16.94         6.05 o                         
  -9  -1  10          0.94          4.60         3.79 o                         
  -8  -1  10        707.10        697.10        19.39 o                         
  -7  -1  10         35.34         28.08         5.31 o                         
  -6  -1  10         10.22         17.96         4.92 o                         
  -5  -1  10       3745.92       3602.32        47.16 o                         
  -4  -1  10       1801.31       1834.28        73.43 o                         
  -3  -1  10        369.74        333.50        15.96 o                         
  -2  -1  10       1046.69       1073.34        31.50 o                         
  -1  -1  10       1603.88       1616.04        41.95 o                         
   0  -1  10        186.71        173.41        16.84 o                         
   1  -1  10        159.32        129.12        19.52 o                         
   2  -1  10       1245.17       1293.52       108.50 o                         
   3  -1  10        575.23        604.46        26.28 o                         
  -9   0  10        188.54        193.62        10.64 o                         
  -8   0  10        317.58        309.69        12.22 o                         
  -7   0  10       1180.03       1217.95        21.81 o                         
  -6   0  10        751.44        711.70        18.41 o                         
  -5   0  10        153.35        128.76        10.80 o                         
  -4   0  10        319.06        316.74        15.17 o                         
  -3   0  10        558.99        537.16        21.63 o                         
  -2   0  10         47.57         50.81        10.00 o                         
  -1   0  10        541.14        541.00        21.96 o                         
   0   0  10       1859.40       1973.99        54.97 o                         
   1   0  10        878.59        807.91        71.01 o                         
   2   0  10        242.96        202.10        19.67 o                         
   3   0  10        538.21        603.14        25.38 o                         
  -9   1  10        630.40        678.23        30.21 o                         
  -8   1  10       1144.70       1203.14        25.19 o                         
  -7   1  10        350.63        318.37        13.86 o                         
  -6   1  10        205.28        199.88        11.30 o                         
  -5   1  10       2403.24       2405.93        39.08 o                         
  -4   1  10        183.68        190.99        12.13 o                         
  -3   1  10        187.40        165.15        15.07 o                         
  -2   1  10         53.50         55.49        10.73 o                         
  -1   1  10        391.08        402.65        27.31 o                         
   0   1  10         64.54         51.38        11.53 o                         
   1   1  10        322.54        291.13        31.92 o                         
   2   1  10        198.74        191.85        17.67 o                         
  -9   2  10          1.32          3.88         3.84 o                         
  -8   2  10        821.23        865.45        24.00 o                         
  -7   2  10       1485.34       1496.64        28.71 o                         
  -6   2  10       1320.86       1318.56        29.45 o                         
  -5   2  10          0.69          2.73         5.71 o                         
  -4   2  10        164.20        155.95        13.32 o                         
  -3   2  10        193.62        194.06        14.21 o                         
  -2   2  10          6.30          9.79         7.06 o                         
  -1   2  10       1139.04       1186.05        41.19 o                         
   0   2  10        560.78        536.25        26.35 o                         
   1   2  10          6.28         23.57        11.57 o                         
   2   2  10        135.90        132.93        12.24 o                         
  -8   3  10         93.64         95.12        10.41 o                         
  -7   3  10        186.45        178.46        12.78 o                         
  -6   3  10        481.73        492.25        16.11 o                         
  -5   3  10        202.12        186.97        12.30 o                         
  -4   3  10        304.33        290.05        16.99 o                         
  -3   3  10        900.94        926.90        27.23 o                         
  -2   3  10        447.02        478.85        23.61 o                         
  -1   3  10         60.64         66.99        15.86 o                         
   0   3  10        625.55        585.81        25.65 o                         
   1   3  10         10.49         20.07         5.54 o                         
   2   3  10         44.24         38.10        11.12 o                         
  -8   4  10        680.85        746.65        29.20 o                         
  -7   4  10        136.68        129.80         9.16 o                         
  -6   4  10          9.83          1.69         7.25 o                         
  -5   4  10        128.95        125.80        12.35 o                         
  -4   4  10         35.90         27.78         7.42 o                         
  -3   4  10        766.80        787.44        32.52 o                         
  -2   4  10        836.92        798.53        40.52 o                         
  -1   4  10       1084.15       1135.31        31.51 o                         
   0   4  10        159.60        156.02        12.68 o                         
   1   4  10        344.52        412.81        24.47 o                         
  -7   5  10        182.51        160.77        18.08 o                         
  -6   5  10         34.77         36.73        11.22 o                         
  -5   5  10        503.06        477.93        19.51 o                         
  -4   5  10        380.62        422.09        19.21 o                         
  -3   5  10        415.54        400.78        30.36 o                         
  -2   5  10          5.23         35.10        12.30 o                         
  -1   5  10        650.58        687.58        34.82 o                         
   0   5  10        195.06        176.82        23.77 o                         
  -5   6  10        499.52        474.12        42.72 o                         
  -4   6  10         31.46         26.31        25.14 o                         
  -3   6  10        459.52        467.94        28.84 o                         
  -2   6  10        447.92        515.08        42.82 o                         
  -4  -8  11        133.72        160.48        17.27 o                         
  -3  -8  11         85.49         68.27         7.97 o                         
  -2  -8  11         50.51         40.98        10.92 o                         
  -6  -7  11        892.81        968.47        27.63 o                         
  -5  -7  11        180.10        173.56         9.98 o                         
  -4  -7  11         82.91         76.82         8.29 o                         
  -3  -7  11         11.21         -0.47         5.94 o                         
  -2  -7  11         24.76         28.14         5.19 o                         
  -1  -7  11        635.41        630.48        18.59 o                         
   0  -7  11        195.31        183.75        19.07 o                         
  -7  -6  11         59.98         65.84        13.49 o                         
  -6  -6  11        223.90        253.29        13.12 o                         
  -5  -6  11        396.36        373.40        14.98 o                         
  -4  -6  11         57.27         30.25         8.69 o                         
  -3  -6  11        456.13        449.26        17.00 o                         
  -2  -6  11        946.39        935.78        21.74 o                         
  -1  -6  11        101.58         88.07         7.73 o                         
   0  -6  11        284.71        291.39        19.73 o                         
   1  -6  11        302.67        296.84        32.03 o                         
  -7  -5  11         16.26         18.48         8.27 o                         
  -6  -5  11        112.85         97.80         8.73 o                         
  -5  -5  11        318.63        308.43        12.64 o                         
  -4  -5  11         79.83         81.13         8.50 o                         
  -3  -5  11        310.65        305.81        15.47 o                         
  -2  -5  11        819.16        867.46        22.33 o                         
  -1  -5  11       2047.32       1995.11        52.06 o                         
   0  -5  11        242.39        236.22        13.57 o                         
   1  -5  11         63.24         57.20        10.66 o                         
  -8  -4  11         11.55          6.98         3.62 o                         
  -7  -4  11         22.76         30.22         6.80 o                         
  -6  -4  11         84.17         94.65        10.00 o                         
  -5  -4  11         33.41         27.50         6.90 o                         
  -4  -4  11       1263.54       1198.14        29.80 o                         
  -3  -4  11       1248.98       1284.03        36.75 o                         
  -2  -4  11        130.95        130.82        12.37 o                         
  -1  -4  11        525.24        524.72        21.05 o                         
   0  -4  11        272.94        284.95        15.36 o                         
   1  -4  11        182.40        180.28        16.29 o                         
  -8  -3  11        852.14        983.42        30.43 o                         
  -7  -3  11          9.88         16.86         5.83 o                         
  -6  -3  11        154.18        155.68        10.07 o                         
  -5  -3  11       1473.60       1508.21        29.61 o                         
  -4  -3  11         24.70         13.12         5.78 o                         
  -3  -3  11        106.20        104.73         8.85 o                         
  -2  -3  11        833.24        889.64        24.99 o                         
  -1  -3  11       1131.34       1159.75        27.75 o                         
   0  -3  11        188.65        167.06        13.49 o                         
   1  -3  11        229.02        239.07        14.30 o                         
  -8  -2  11        735.54        775.71        31.76 o                         
  -7  -2  11        525.41        500.73        17.40 o                         
  -6  -2  11          6.86         19.92         5.37 o                         
  -5  -2  11       1078.14       1102.39        26.40 o                         
  -4  -2  11       2827.40       2984.86        69.05 o                         
  -3  -2  11        904.38        958.07        24.22 o                         
  -2  -2  11        340.15        324.42        16.71 o                         
  -1  -2  11        590.91        585.39        21.14 o                         
   0  -2  11         97.46        105.96        13.15 o                         
   1  -2  11         69.44         57.58        20.79 o                         
  -8  -1  11          4.22          3.36         4.19 o                         
  -7  -1  11        381.74        363.91        15.17 o                         
  -6  -1  11       1308.38       1341.71        23.63 o                         
  -5  -1  11       1395.89       1435.41        28.39 o                         
  -4  -1  11        660.34        661.03        19.47 o                         
  -3  -1  11        221.60        220.32        15.42 o                         
  -2  -1  11       1468.80       1436.60        33.68 o                         
  -1  -1  11         15.01         25.80         8.45 o                         
   0  -1  11        594.31        610.81        32.74 o                         
   1  -1  11        415.47        389.97        27.13 o                         
  -8   0  11        810.56        847.62        18.60 o                         
  -7   0  11         49.28         43.48         6.31 o                         
  -6   0  11          8.21         -0.77         3.50 o                         
  -5   0  11        703.38        723.00        21.83 o                         
  -4   0  11        436.12        461.71        17.82 o                         
  -3   0  11         48.84         37.83        10.18 o                         
  -2   0  11         39.04         38.23         9.81 o                         
  -1   0  11        586.25        629.97        40.42 o                         
   0   0  11        297.76        312.24        25.23 o                         
   1   0  11        294.47        288.44        62.19 o                         
  -8   1  11        114.72        118.67         8.33 o                         
  -7   1  11        938.06        971.18        27.88 o                         
  -6   1  11        780.77        793.08        21.88 o                         
  -5   1  11        337.82        318.80        15.73 o                         
  -4   1  11         94.24         81.14        10.94 o                         
  -3   1  11         58.73         48.54         9.07 o                         
  -2   1  11         34.48         38.08        13.16 o                         
  -1   1  11       1178.05       1308.12        65.72 o                         
   0   1  11         18.47         20.11        15.16 o                         
   1   1  11          2.68         -9.00        15.82 o                         
  -8   2  11        275.40        288.96        20.60 o                         
  -7   2  11         14.40         17.61         4.54 o                         
  -6   2  11         69.73         67.10         7.74 o                         
  -5   2  11       1585.35       1586.59        42.61 o                         
  -4   2  11         90.12         80.95        11.25 o                         
  -3   2  11         13.63          8.93         7.64 o                         
  -2   2  11        873.00        885.14        27.56 o                         
  -1   2  11        131.39        116.14        13.51 o                         
   0   2  11        440.39        430.42        61.26 o                         
  -7   3  11         68.85         66.08         9.56 o                         
  -6   3  11         25.62         30.48         6.67 o                         
  -5   3  11        714.87        744.53        26.26 o                         
  -4   3  11         36.72         39.34         8.59 o                         
  -3   3  11         42.83         44.86        15.85 o                         
  -2   3  11        954.29        977.96        37.06 o                         
  -1   3  11       1206.09       1218.87        80.15 o                         
  -6   4  11        111.84        116.47        13.77 o                         
  -5   4  11          7.77        -11.26        11.26 o                         
  -4   4  11       1602.85       1670.96        42.38 o                         
  -3   4  11        574.80        619.17        29.76 o                         
  -2   4  11          9.68         -0.49        22.59 o                         
  -5  -6  12        325.64        355.22        24.02 o                         
  -4  -6  12        407.78        400.75        13.34 o                         
  -3  -6  12        108.92        101.17         7.49 o                         
  -2  -6  12        267.66        292.19        15.51 o                         
  -6  -5  12        310.17        336.79        16.87 o                         
  -5  -5  12        139.17        161.02         9.48 o                         
  -4  -5  12        601.40        599.92        17.53 o                         
  -3  -5  12        433.15        451.86        15.83 o                         
  -2  -5  12        654.97        673.38        39.37 o                         
  -1  -5  12        100.91        119.59        14.84 o                         
  -6  -4  12          7.70          4.53         4.44 o                         
  -5  -4  12        601.63        604.41        20.78 o                         
  -4  -4  12          3.78          2.15         5.38 o                         
  -3  -4  12         29.39         29.29         6.14 o                         
  -2  -4  12       1220.02       1216.49        59.09 o                         
  -1  -4  12        638.42        711.49        27.26 o                         
  -7  -3  12        396.12        488.14        24.73 o                         
  -6  -3  12        889.59        973.97        25.38 o                         
  -5  -3  12          7.63         13.31         6.22 o                         
  -4  -3  12        502.19        486.58        15.28 o                         
  -3  -3  12        724.09        763.89        21.88 o                         
  -2  -3  12        473.08        478.17        15.77 o                         
  -1  -3  12        134.74        150.45        10.15 o                         
   0  -3  12         40.29         34.74        10.94 o                         
  -7  -2  12         44.30         49.84         8.75 o                         
  -6  -2  12        259.51        252.49        12.03 o                         
  -5  -2  12        620.53        641.79        19.30 o                         
  -4  -2  12          5.08          4.26         6.39 o                         
  -3  -2  12        349.46        352.05        15.95 o                         
  -2  -2  12        935.00        984.48        24.93 o                         
  -1  -2  12        156.12        157.36        12.03 o                         
   0  -2  12         31.07         45.36        12.74 o                         
  -7  -1  12         86.47         64.99         9.18 o                         
  -6  -1  12          6.92          1.40         5.36 o                         
  -5  -1  12       1279.71       1324.80        28.07 o                         
  -4  -1  12        405.92        402.80        19.73 o                         
  -3  -1  12        724.79        729.11        25.00 o                         
  -2  -1  12        388.64        366.23        16.68 o                         
  -1  -1  12        196.14        214.41        17.20 o                         
  -7   0  12          3.70          0.63        10.84 o                         
  -6   0  12        233.79        224.56        13.70 o                         
  -5   0  12          2.01         -2.57         9.13 o                         
  -4   0  12        392.63        397.87        27.29 o                         
  -3   0  12         33.45         37.25         9.61 o                         
  -2   0  12         18.54          1.45        11.26 o                         
  -1   0  12        341.30        366.43        22.80 o                         
  -6   1  12        474.15        488.89        18.48 o                         
  -5   1  12        585.29        638.30        28.78 o                         
  -4   1  12         77.16         88.80        12.66 o                         
  -3   1  12         89.72         82.06        11.48 o                         
  -2   1  12         79.73         80.32        12.07 o                         
  -1   1  12         17.17         15.69        16.41 o                         
  -5   2  12        122.31        129.14        12.70 o                         
  -4   2  12        497.53        492.68        28.82 o                         
  -3   2  12         40.06         25.89        17.95 o                         
                                                                                
